# Supplementary material for: (2,3,5,6-Tetra­fluoro­phenolato)[5,10,15,20-tetra­kis­(4-meth­oxy­phen­yl)porphyrinato]iron(III) cyclo­hexane monosolvate
Source: Acta Crystallogr Sect E Struct Rep Online. 2013 Sep 4;69(Pt 10):m530–1. doi: 10.1107/S1600536813021880 (PMC3790344; doi:10.1107/S1600536813021880)
Supplement: Supplementary file 1 [file e-69-0m530-sup1.cif]

##############################################################################
#                                                                            #
# This CIF contains the data in a paper accepted for publication in          #
# Acta Crystallographica Section E. It conforms to the requirements of       #
# Notes for Authors for Acta Crystallographica Section E, and has been       #
# peer reviewed under the auspices of the IUCr Commission on Journals.       #
#                                                                            #
# Full details of the Crystallographic Information File format               #
# are given in the paper "The Crystallographic Information File (CIF):       #
# a New Standard Archive File for Crystallography" by S. R. Hall, F. H.      #
# Allen and I. D. Brown [Acta Cryst. (1991), A47, 655-685].                  #
#                                                                            #
# The current version of the core CIF dictionary is obtainable from          #
# ftp://ftp.iucr.org/pub/cif_core.dic.                                       #
#                                                                            #
# Software is freely available for graphical display of the structure(s)     #
# in this CIF. For information consult the CIF software page                 #
# http://www.iucr.org/resources/cif/software.                                #
#                                                                            #
# This file may be used for bona fide research purposes within the           #
# scientific community so long as proper attribution is given to the journal # 
# article from which it was obtained.                                        #
#                                                                            #
##############################################################################
data_I
_audit_creation_method     SHELXL-2013
_chemical_name_systematic
;\
(2,3,5,6-Tetrafluorophenolato)[5,10,15,20-tetrakis(4-\
methoxyphenyl)porphyrinato]iron(III) cyclohexane monosolvate
;
_chemical_name_common     ?
_chemical_formula_moiety     'C54 H37 F4 Fe N4 O5, C6 H12'
_chemical_formula_sum     'C60 H49 F4 Fe N4 O5'
_chemical_formula_iupac     '[Fe (C6 H F4 O) (C48 H36 N4 O4)], C6 H12'
_chemical_formula_weight     1037.88
_chemical_melting_point     ?
_shelx_space_group_comment
;
The symmetry employed for this shelxl refinement is uniquely defined
by the following loop, which should always be used as a source of
symmetry information in preference to the above space-group names.
They are only intended as comments.
;
_space_group_crystal_system     triclinic
_space_group_name_H-M_alt     'P -1'
_space_group_name_Hall     '-P 1'
loop_
    _space_group_symop_operation_xyz
    'x, y, z'
    '-x, -y, -z'
_cell_length_a     10.294(3)
_cell_length_b     15.617(5)
_cell_length_c     16.082(5)
_cell_angle_alpha     90.984(7)
_cell_angle_beta     103.010(8)
_cell_angle_gamma     103.869(8)
_cell_volume     2438.6(13)
_cell_formula_units_Z     2
_cell_measurement_reflns_used     9754
_cell_measurement_theta_min     2.3
_cell_measurement_theta_max     28.1
_cell_measurement_temperature     100(2)
_exptl_crystal_description     prism
_exptl_crystal_colour     black
_exptl_crystal_size_max     0.470
_exptl_crystal_size_mid     0.220
_exptl_crystal_size_min     0.210
_exptl_crystal_density_diffrn     1.413
_exptl_crystal_density_meas     ?
_exptl_crystal_density_method     ?
_exptl_crystal_F_000     1078
_exptl_absorpt_coefficient_mu     0.382
_exptl_absorpt_correction_type     multi-scan
_exptl_absorpt_process_details     '(SADABS; Bruker, 2002)'
_shelx_estimated_absorpt_T_min     0.841
_shelx_estimated_absorpt_T_max     0.924
_exptl_absorpt_correction_T_min     0.841
_exptl_absorpt_correction_T_max     0.924
_exptl_special_details     ?
_diffrn_ambient_temperature     100(2)
_diffrn_radiation_type     MoK\a
_diffrn_radiation_wavelength     0.71073
_diffrn_measurement_device_type     'Bruker APEX'
_diffrn_measurement_method     '\f and \w scans'
_diffrn_detector_area_resol_mean     ?
_diffrn_reflns_number     33926
_diffrn_reflns_av_R_equivalents     0.0574
_diffrn_reflns_theta_min     1.944
_diffrn_reflns_theta_max     28.322
_diffrn_reflns_theta_full     25.000
_diffrn_measured_fraction_theta_max     0.988
_diffrn_measured_fraction_theta_full     1.000
_diffrn_reflns_limit_h_min     -12
_diffrn_reflns_limit_h_max     13
_diffrn_reflns_limit_k_min     -20
_diffrn_reflns_limit_k_max     20
_diffrn_reflns_limit_l_min     -21
_diffrn_reflns_limit_l_max     21
_refine_special_details     ?
_reflns_number_total     12007
_reflns_number_gt     8303
_reflns_threshold_expression     'I > 2\s(I)'
_refine_ls_structure_factor_coef     Fsqd
_refine_ls_matrix_type     full
_refine_ls_R_factor_all     0.0964
_refine_ls_R_factor_gt     0.0600
_refine_ls_wR_factor_gt     0.1419
_refine_ls_wR_factor_ref     0.1590
_refine_ls_goodness_of_fit_ref     1.038
_refine_ls_restrained_S_all     1.067
_refine_ls_number_reflns     12007
_refine_ls_number_parameters     671
_refine_ls_number_restraints     69
_refine_ls_hydrogen_treatment     constr
_refine_ls_weighting_scheme     calc
_refine_ls_weighting_details
              'w=1/[\s^2^(Fo^2^)+(0.0700P)^2^+1.4000P] where P=(Fo^2^+2Fc^2^)/3'
_atom_sites_solution_hydrogens     geom
_atom_sites_solution_primary     direct
_atom_sites_solution_secondary     difmap
_refine_ls_shift/su_max     0.001
_refine_ls_shift/su_mean     0.000
_refine_diff_density_max     0.866
_refine_diff_density_min     -0.661
_refine_ls_extinction_method     none
_refine_ls_extinction_coef     .
loop_
    _atom_type_symbol
    _atom_type_description
    _atom_type_scat_dispersion_real
    _atom_type_scat_dispersion_imag
    _atom_type_scat_source
    'C' 'C' 0.0033 0.0016
                         'International Tables Vol C Tables 4.2.6.8 and 6.1.1.4'
    'H' 'H' 0.0000 0.0000
                         'International Tables Vol C Tables 4.2.6.8 and 6.1.1.4'
    'N' 'N' 0.0061 0.0033
                         'International Tables Vol C Tables 4.2.6.8 and 6.1.1.4'
    'O' 'O' 0.0106 0.0060
                         'International Tables Vol C Tables 4.2.6.8 and 6.1.1.4'
    'F' 'F' 0.0171 0.0103
                         'International Tables Vol C Tables 4.2.6.8 and 6.1.1.4'
    'Fe' 'Fe' 0.3463 0.8444
                         'International Tables Vol C Tables 4.2.6.8 and 6.1.1.4'
_computing_data_collection     'SMART (Bruker, 2007)'
_computing_cell_refinement     'SAINT (Bruker, 2007)'
_computing_data_reduction     'SAINT (Bruker, 2007)'
_computing_structure_solution     'SHELXL2013 (Sheldrick, 2008)'
_computing_structure_refinement     'SHELXL2013 (Sheldrick, 2008)'
_computing_molecular_graphics     'XP in SHELXTL (Sheldrick, 2008)'
_computing_publication_material     'SHELXL2013 (Sheldrick, 2008)'
loop_
    _atom_site_type_symbol
    _atom_site_label
    _atom_site_fract_x
    _atom_site_fract_y
    _atom_site_fract_z
    _atom_site_U_iso_or_equiv
    _atom_site_adp_type
    _atom_site_calc_flag
    _atom_site_occupancy
    _atom_site_disorder_assembly
    _atom_site_disorder_group
    Fe Fe1 0.54850(4) 0.40039(2) 0.36835(2) 0.01450(11) Uani d 1 . .
    F F1 0.4734(2) 0.37222(14) 0.12137(12) 0.0413(5) Uani d 1 . .
    F F2 0.4990(3) 0.25191(16) 0.00941(13) 0.0649(7) Uani d 1 . .
    F F3 0.8499(2) 0.18073(15) 0.21702(16) 0.0589(7) Uani d 1 . .
    F F4 0.83646(19) 0.30860(14) 0.32666(12) 0.0424(5) Uani d 1 . .
    O O1 -0.2238(2) 0.41310(13) -0.03430(12) 0.0243(5) Uani d 1 . .
    O O2 0.8053(2) 1.00037(13) 0.41908(16) 0.0351(6) Uani d 1 . .
    O O3 1.1901(2) 0.33946(13) 0.84395(12) 0.0243(5) Uani d 1 . .
    O O4 0.3294(2) -0.18471(12) 0.21551(12) 0.0255(5) Uani d 1 . .
    O O5 0.6454(2) 0.40630(12) 0.28145(12) 0.0255(5) Uani d 1 . .
    N N1 0.3719(2) 0.30765(14) 0.30928(14) 0.0173(5) Uani d 1 . .
    N N2 0.4441(2) 0.49621(14) 0.33532(13) 0.0156(5) Uani d 1 . .
    N N3 0.6809(2) 0.48904(14) 0.46420(13) 0.0144(5) Uani d 1 . .
    N N4 0.6120(2) 0.30102(14) 0.43442(14) 0.0160(5) Uani d 1 . .
    C C1 0.3555(3) 0.21711(18) 0.30401(17) 0.0187(6) Uani d 1 . .
    C C2 0.2245(3) 0.17497(19) 0.24803(18) 0.0242(6) Uani d 1 . .
    H H2 0.1882 0.1132 0.2339 0.029 Uiso calc 1 . .
    C C3 0.1630(3) 0.23938(18) 0.21940(18) 0.0237(6) Uani d 1 . .
    H H3 0.0743 0.2312 0.1823 0.028 Uiso calc 1 . .
    C C4 0.2557(3) 0.32252(18) 0.25498(17) 0.0181(6) Uani d 1 . .
    C C5 0.2365(3) 0.40538(18) 0.23235(16) 0.0175(6) Uani d 1 . .
    C C6 0.3294(3) 0.48624(18) 0.26853(16) 0.0171(6) Uani d 1 . .
    C C7 0.3195(3) 0.57118(17) 0.23963(17) 0.0180(6) Uani d 1 . .
    H H7 0.2500 0.5825 0.1944 0.022 Uiso calc 1 . .
    C C8 0.4270(3) 0.63249(18) 0.28848(16) 0.0170(6) Uani d 1 . .
    H H8 0.4471 0.6946 0.2838 0.020 Uiso calc 1 . .
    C C9 0.5046(3) 0.58593(17) 0.34871(16) 0.0157(5) Uani d 1 . .
    C C10 0.6233(3) 0.62673(16) 0.41159(16) 0.0155(5) Uani d 1 . .
    C C11 0.6990(3) 0.57991(17) 0.46875(16) 0.0154(5) Uani d 1 . .
    C C12 0.8083(3) 0.62018(17) 0.54139(16) 0.0176(6) Uani d 1 . .
    H H12 0.8407 0.6816 0.5586 0.021 Uiso calc 1 . .
    C C13 0.8561(3) 0.55420(17) 0.58059(16) 0.0178(6) Uani d 1 . .
    H H13 0.9275 0.5607 0.6311 0.021 Uiso calc 1 . .
    C C14 0.7794(3) 0.47207(17) 0.53198(16) 0.0157(5) Uani d 1 . .
    C C15 0.8038(3) 0.38896(17) 0.54911(16) 0.0145(5) Uani d 1 . .
    C C16 0.7302(3) 0.31050(17) 0.49889(16) 0.0161(5) Uani d 1 . .
    C C17 0.7663(3) 0.22693(18) 0.50638(17) 0.0196(6) Uani d 1 . .
    H H17 0.8436 0.2157 0.5454 0.024 Uiso calc 1 . .
    C C18 0.6708(3) 0.16726(18) 0.44797(17) 0.0191(6) Uani d 1 . .
    H H18 0.6690 0.1068 0.4380 0.023 Uiso calc 1 . .
    C C19 0.5731(3) 0.21268(17) 0.40407(17) 0.0174(6) Uani d 1 . .
    C C20 0.4528(3) 0.17299(17) 0.34366(16) 0.0174(6) Uani d 1 . .
    C C21 0.1133(3) 0.40780(17) 0.16372(17) 0.0181(6) Uani d 1 . .
    C C22 0.0897(3) 0.36430(18) 0.08309(17) 0.0205(6) Uani d 1 . .
    H H22 0.1528 0.3324 0.0724 0.025 Uiso calc 1 . .
    C C23 -0.0231(3) 0.36665(18) 0.01868(17) 0.0222(6) Uani d 1 . .
    H H23 -0.0368 0.3367 -0.0357 0.027 Uiso calc 1 . .
    C C24 -0.1169(3) 0.41300(18) 0.03331(17) 0.0193(6) Uani d 1 . .
    C C25 -0.0956(3) 0.45660(18) 0.11327(17) 0.0188(6) Uani d 1 . .
    H H25 -0.1591 0.4881 0.1240 0.023 Uiso calc 1 . .
    C C26 0.0186(3) 0.45390(17) 0.17720(17) 0.0186(6) Uani d 1 . .
    H H26 0.0325 0.4842 0.2315 0.022 Uiso calc 1 . .
    C C27 -0.3165(3) 0.4657(2) -0.02335(19) 0.0256(7) Uani d 1 . .
    H H27A -0.3723 0.4381 0.0156 0.038 Uiso calc 1 . .
    H H27B -0.3770 0.4696 -0.0789 0.038 Uiso calc 1 . .
    H H27C -0.2635 0.5252 0.0008 0.038 Uiso calc 1 . .
    C C28 0.6737(3) 0.72541(17) 0.41580(16) 0.0160(6) Uani d 1 . .
    C C29 0.8035(3) 0.76400(18) 0.40272(17) 0.0202(6) Uani d 1 . .
    H H29 0.8613 0.7272 0.3941 0.024 Uiso calc 1 . .
    C C30 0.8507(3) 0.85510(19) 0.40196(19) 0.0242(6) Uani d 1 . .
    H H30 0.9387 0.8798 0.3914 0.029 Uiso calc 1 . .
    C C31 0.7689(3) 0.90978(18) 0.41667(18) 0.0226(6) Uani d 1 . .
    C C32 0.6398(3) 0.87256(19) 0.43091(19) 0.0251(7) Uani d 1 . .
    H H32 0.5833 0.9097 0.4409 0.030 Uiso calc 1 . .
    C C33 0.5928(3) 0.78155(18) 0.43067(17) 0.0196(6) Uani d 1 . .
    H H33 0.5044 0.7571 0.4408 0.024 Uiso calc 1 . .
    C C34 0.9249(4) 1.0414(2) 0.3893(2) 0.0401(9) Uani d 1 . .
    H H34A 1.0068 1.0298 0.4272 0.060 Uiso calc 1 . .
    H H34B 0.9344 1.1054 0.3894 0.060 Uiso calc 1 . .
    H H34C 0.9154 1.0171 0.3310 0.060 Uiso calc 1 . .
    C C35 0.9110(3) 0.38021(17) 0.62544(16) 0.0159(5) Uani d 1 . .
    C C36 1.0483(3) 0.42617(17) 0.64082(16) 0.0172(6) Uani d 1 . .
    H H36 1.0771 0.4669 0.6014 0.021 Uiso calc 1 . .
    C C37 1.1450(3) 0.41403(18) 0.71251(17) 0.0181(6) Uani d 1 . .
    H H37 1.2385 0.4462 0.7217 0.022 Uiso calc 1 . .
    C C38 1.1040(3) 0.35481(18) 0.77047(17) 0.0183(6) Uani d 1 . .
    C C39 0.9663(3) 0.30805(17) 0.75673(17) 0.0175(6) Uani d 1 . .
    H H39 0.9376 0.2679 0.7966 0.021 Uiso calc 1 . .
    C C40 0.8725(3) 0.32036(17) 0.68520(16) 0.0161(5) Uani d 1 . .
    H H40 0.7793 0.2876 0.6759 0.019 Uiso calc 1 . .
    C C41 1.3346(3) 0.3732(2) 0.8523(2) 0.0316(7) Uani d 1 . .
    H H41A 1.3606 0.3515 0.8025 0.047 Uiso calc 1 . .
    H H41B 1.3852 0.3532 0.9044 0.047 Uiso calc 1 . .
    H H41C 1.3572 0.4379 0.8559 0.047 Uiso calc 1 . .
    C C42 0.4271(3) 0.07705(17) 0.31487(17) 0.0180(6) Uani d 1 . .
    C C43 0.4813(4) 0.0550(2) 0.2500(2) 0.0452(11) Uani d 1 . .
    H H43 0.5405 0.1003 0.2277 0.054 Uiso calc 1 . .
    C C44 0.4528(4) -0.0317(2) 0.2153(2) 0.0432(10) Uani d 1 . .
    H H44 0.4926 -0.0450 0.1703 0.052 Uiso calc 1 . .
    C C45 0.3675(3) -0.09726(17) 0.24639(17) 0.0187(6) Uani d 1 . .
    C C46 0.3129(4) -0.07695(19) 0.3128(2) 0.0338(8) Uani d 1 . .
    H H46 0.2541 -0.1224 0.3353 0.041 Uiso calc 1 . .
    C C47 0.3439(4) 0.00976(19) 0.3468(2) 0.0322(8) Uani d 1 . .
    H H47 0.3068 0.0229 0.3931 0.039 Uiso calc 1 . .
    C C48 0.3723(4) -0.2052(2) 0.1411(2) 0.0355(8) Uani d 1 . .
    H H48A 0.3400 -0.1694 0.0952 0.053 Uiso calc 1 . .
    H H48B 0.3334 -0.2681 0.1226 0.053 Uiso calc 1 . .
    H H48C 0.4730 -0.1922 0.1541 0.053 Uiso calc 1 . .
    C C49 0.6532(3) 0.34337(18) 0.22824(17) 0.0195(6) Uani d 1 . .
    C C50 0.5682(3) 0.3249(2) 0.14612(19) 0.0265(7) Uani d 1 . .
    C C51 0.5817(4) 0.2627(2) 0.0895(2) 0.0373(8) Uani d 1 . .
    C C52 0.6752(4) 0.2133(2) 0.1113(2) 0.0397(9) Uani d 1 . .
    H H52 0.6826 0.1696 0.0719 0.048 Uiso calc 1 . .
    C C53 0.7571(4) 0.2293(2) 0.1916(2) 0.0350(8) Uani d 1 . .
    C C54 0.7490(3) 0.2932(2) 0.24924(19) 0.0268(7) Uani d 1 . .
    C C1S 0.9771(6) 0.8891(5) 0.0965(4) 0.127(2) Uani d 1 . .
    H H1S1 1.0226 0.8403 0.1106 0.152 Uiso calc 1 . .
    H H1S2 1.0481 0.9416 0.0888 0.152 Uiso calc 1 . .
    C C2S 0.9200(8) 0.9095(5) 0.1691(4) 0.145(3) Uani d 1 . .
    H H2S1 0.9972 0.9401 0.2168 0.174 Uiso calc 1 . .
    H H2S2 0.8739 0.8532 0.1890 0.174 Uiso calc 1 . .
    C C3S 0.8180(9) 0.9665(6) 0.1485(4) 0.173(3) Uani d 1 . .
    H H3S1 0.7669 0.9622 0.1941 0.208 Uiso calc 1 . .
    H H3S2 0.8708 1.0288 0.1507 0.208 Uiso calc 1 . .
    C C4S 0.7174(6) 0.9457(5) 0.0658(4) 0.132(2) Uani d 1 . .
    H H4S1 0.6791 0.9975 0.0519 0.159 Uiso calc 1 . .
    H H4S2 0.6406 0.8960 0.0718 0.159 Uiso calc 1 . .
    C C5S 0.7717(8) 0.9213(6) -0.0085(4) 0.150(3) Uani d 1 . .
    H H5S1 0.6930 0.8907 -0.0553 0.180 Uiso calc 1 . .
    H H5S2 0.8196 0.9762 -0.0299 0.180 Uiso calc 1 . .
    C C6S 0.8694(9) 0.8628(6) 0.0135(4) 0.186(4) Uani d 1 . .
    H H6S1 0.9169 0.8618 -0.0335 0.223 Uiso calc 1 . .
    H H6S2 0.8149 0.8018 0.0160 0.223 Uiso calc 1 . .
loop_
    _atom_site_aniso_label
    _atom_site_aniso_U_11
    _atom_site_aniso_U_22
    _atom_site_aniso_U_33
    _atom_site_aniso_U_12
    _atom_site_aniso_U_13
    _atom_site_aniso_U_23
    Fe1 0.0163(2) 0.01043(19) 0.01492(19) 0.00252(15) 0.00085(15) -0.00100(14)
    F1 0.0424(12) 0.0535(13) 0.0327(10) 0.0241(10) 0.0049(9) 0.0109(9)
    F2 0.0936(19) 0.0673(16) 0.0233(10) 0.0151(14) -0.0010(11) -0.0129(10)
    F3 0.0588(15) 0.0543(15) 0.0928(18) 0.0405(12) 0.0473(14) 0.0322(13)
    F4 0.0237(10) 0.0589(14) 0.0405(11) 0.0075(10) 0.0015(9) 0.0105(10)
    O1 0.0211(11) 0.0280(11) 0.0200(10) 0.0091(9) -0.0056(8) -0.0050(8)
    O2 0.0315(13) 0.0111(10) 0.0604(15) 0.0033(9) 0.0087(11) 0.0018(10)
    O3 0.0172(10) 0.0304(12) 0.0213(10) 0.0053(9) -0.0031(8) 0.0024(8)
    O4 0.0387(13) 0.0097(9) 0.0264(11) 0.0017(9) 0.0094(9) -0.0043(8)
    O5 0.0352(12) 0.0143(10) 0.0266(11) -0.0006(9) 0.0142(9) -0.0026(8)
    N1 0.0175(12) 0.0130(11) 0.0200(11) 0.0039(9) 0.0014(9) 0.0000(9)
    N2 0.0151(12) 0.0142(11) 0.0160(10) 0.0039(9) 0.0002(9) -0.0014(8)
    N3 0.0169(12) 0.0098(11) 0.0152(10) 0.0030(9) 0.0019(9) 0.0005(8)
    N4 0.0185(12) 0.0107(11) 0.0177(11) 0.0038(9) 0.0021(9) -0.0009(8)
    C1 0.0188(15) 0.0134(13) 0.0217(13) 0.0027(11) 0.0017(11) 0.0004(10)
    C2 0.0228(16) 0.0148(14) 0.0274(15) -0.0002(12) -0.0044(12) -0.0013(11)
    C3 0.0191(15) 0.0176(15) 0.0280(15) 0.0023(12) -0.0046(12) -0.0019(12)
    C4 0.0159(14) 0.0150(13) 0.0216(13) 0.0032(11) 0.0016(11) 0.0000(10)
    C5 0.0175(14) 0.0174(14) 0.0170(13) 0.0046(11) 0.0025(11) -0.0019(10)
    C6 0.0180(14) 0.0172(14) 0.0159(12) 0.0050(11) 0.0033(11) -0.0018(10)
    C7 0.0218(15) 0.0164(14) 0.0164(12) 0.0081(12) 0.0021(11) -0.0005(10)
    C8 0.0203(15) 0.0138(13) 0.0174(13) 0.0057(11) 0.0037(11) -0.0002(10)
    C9 0.0178(14) 0.0148(13) 0.0151(12) 0.0056(11) 0.0039(11) -0.0009(10)
    C10 0.0199(14) 0.0100(12) 0.0169(12) 0.0040(11) 0.0048(11) -0.0018(10)
    C11 0.0176(14) 0.0129(13) 0.0157(12) 0.0032(11) 0.0044(11) -0.0010(10)
    C12 0.0205(15) 0.0122(13) 0.0173(13) 0.0016(11) 0.0018(11) -0.0028(10)
    C13 0.0201(15) 0.0164(14) 0.0149(12) 0.0040(11) 0.0010(11) -0.0003(10)
    C14 0.0151(13) 0.0136(13) 0.0175(12) 0.0023(11) 0.0037(11) -0.0025(10)
    C15 0.0161(13) 0.0128(13) 0.0148(12) 0.0038(11) 0.0039(10) 0.0011(10)
    C16 0.0172(14) 0.0147(13) 0.0153(12) 0.0043(11) 0.0015(11) 0.0013(10)
    C17 0.0217(15) 0.0166(14) 0.0199(13) 0.0066(12) 0.0018(12) -0.0003(11)
    C18 0.0216(15) 0.0127(13) 0.0218(13) 0.0052(11) 0.0015(12) -0.0011(10)
    C19 0.0220(15) 0.0111(13) 0.0188(13) 0.0041(11) 0.0045(11) 0.0006(10)
    C20 0.0224(15) 0.0120(13) 0.0166(12) 0.0023(11) 0.0042(11) -0.0007(10)
    C21 0.0187(14) 0.0144(13) 0.0177(13) 0.0020(11) -0.0004(11) 0.0001(10)
    C22 0.0215(15) 0.0165(14) 0.0229(14) 0.0066(12) 0.0024(12) -0.0024(11)
    C23 0.0264(16) 0.0183(14) 0.0183(13) 0.0045(12) -0.0004(12) -0.0069(11)
    C24 0.0183(15) 0.0174(14) 0.0182(13) 0.0022(11) -0.0011(11) -0.0010(10)
    C25 0.0180(14) 0.0167(14) 0.0217(13) 0.0063(11) 0.0029(11) -0.0012(11)
    C26 0.0220(15) 0.0160(14) 0.0163(13) 0.0048(11) 0.0018(11) -0.0010(10)
    C27 0.0198(16) 0.0319(17) 0.0238(15) 0.0092(13) -0.0004(12) 0.0018(12)
    C28 0.0220(15) 0.0121(13) 0.0137(12) 0.0057(11) 0.0023(11) 0.0004(10)
    C29 0.0208(15) 0.0149(14) 0.0241(14) 0.0056(11) 0.0029(12) -0.0015(11)
    C30 0.0205(15) 0.0175(15) 0.0326(16) 0.0014(12) 0.0055(13) 0.0013(12)
    C31 0.0267(16) 0.0093(13) 0.0287(15) 0.0041(12) 0.0008(13) 0.0002(11)
    C32 0.0243(16) 0.0166(14) 0.0345(16) 0.0089(12) 0.0036(13) -0.0038(12)
    C33 0.0191(15) 0.0173(14) 0.0218(13) 0.0027(12) 0.0057(11) -0.0010(11)
    C34 0.043(2) 0.0154(16) 0.055(2) -0.0035(15) 0.0107(18) 0.0054(15)
    C35 0.0180(14) 0.0115(13) 0.0166(12) 0.0034(11) 0.0016(11) -0.0019(10)
    C36 0.0211(15) 0.0130(13) 0.0175(13) 0.0036(11) 0.0053(11) -0.0003(10)
    C37 0.0143(14) 0.0150(13) 0.0240(14) 0.0032(11) 0.0033(11) -0.0030(11)
    C38 0.0179(14) 0.0183(14) 0.0173(13) 0.0076(11) -0.0014(11) -0.0024(10)
    C39 0.0190(14) 0.0133(13) 0.0200(13) 0.0034(11) 0.0048(11) 0.0018(10)
    C40 0.0143(13) 0.0127(13) 0.0193(13) 0.0016(11) 0.0018(11) -0.0010(10)
    C41 0.0176(16) 0.043(2) 0.0298(16) 0.0080(14) -0.0043(13) 0.0031(14)
    C42 0.0191(14) 0.0117(13) 0.0196(13) 0.0025(11) -0.0014(11) -0.0015(10)
    C43 0.068(3) 0.0129(15) 0.061(2) -0.0072(16) 0.047(2) -0.0058(15)
    C44 0.069(3) 0.0175(16) 0.051(2) -0.0002(17) 0.044(2) -0.0074(15)
    C45 0.0209(15) 0.0115(13) 0.0206(13) 0.0039(11) -0.0010(11) -0.0021(10)
    C46 0.052(2) 0.0112(14) 0.0396(18) -0.0016(14) 0.0232(17) 0.0018(13)
    C47 0.051(2) 0.0161(15) 0.0321(17) 0.0023(15) 0.0231(16) -0.0020(12)
    C48 0.064(2) 0.0159(15) 0.0278(16) 0.0072(16) 0.0163(16) -0.0042(12)
    C49 0.0224(15) 0.0132(13) 0.0236(14) 0.0003(11) 0.0114(12) 0.0009(11)
    C50 0.0304(17) 0.0265(16) 0.0240(15) 0.0086(14) 0.0077(13) 0.0042(12)
    C51 0.053(2) 0.0341(19) 0.0209(15) 0.0047(17) 0.0081(15) -0.0039(13)
    C52 0.063(3) 0.0246(17) 0.042(2) 0.0129(17) 0.0312(19) -0.0009(15)
    C53 0.039(2) 0.0263(18) 0.054(2) 0.0192(15) 0.0277(18) 0.0165(15)
    C54 0.0227(16) 0.0279(17) 0.0304(16) 0.0032(13) 0.0104(13) 0.0052(13)
    C1S 0.130(5) 0.112(5) 0.166(5) 0.043(4) 0.069(4) 0.076(4)
    C2S 0.204(6) 0.117(5) 0.126(5) 0.071(5) 0.032(4) -0.010(4)
    C3S 0.199(7) 0.182(7) 0.157(5) 0.093(5) 0.031(5) -0.007(5)
    C4S 0.118(5) 0.122(5) 0.165(5) 0.028(4) 0.052(4) 0.010(4)
    C5S 0.134(5) 0.176(6) 0.132(5) 0.029(5) 0.026(4) 0.011(5)
    C6S 0.249(7) 0.186(7) 0.151(5) 0.095(5) 0.063(5) -0.027(5)
_geom_special_details
;
;
loop_
    _geom_bond_atom_site_label_1
    _geom_bond_atom_site_label_2
    _geom_bond_site_symmetry_2
    _geom_bond_distance
    _geom_bond_publ_flag
    Fe1 O5 . 1.883(2) y
    Fe1 N4 . 2.048(2) y
    Fe1 N2 . 2.054(2) y
    Fe1 N1 . 2.054(2) y
    Fe1 N3 . 2.056(2) y
    F1 C50 . 1.356(4) ?
    F2 C51 . 1.358(4) ?
    F3 C53 . 1.355(4) ?
    F4 C54 . 1.342(4) ?
    O1 C24 . 1.362(3) ?
    O1 C27 . 1.436(3) ?
    O2 C31 . 1.372(3) ?
    O2 C34 . 1.433(4) ?
    O3 C38 . 1.371(3) ?
    O3 C41 . 1.428(4) ?
    O4 C45 . 1.378(3) ?
    O4 C48 . 1.422(3) ?
    O5 C49 . 1.321(3) ?
    N1 C1 . 1.382(3) ?
    N1 C4 . 1.384(4) ?
    N2 C6 . 1.381(3) ?
    N2 C9 . 1.382(3) ?
    N3 C11 . 1.385(3) ?
    N3 C14 . 1.388(3) ?
    N4 C16 . 1.384(3) ?
    N4 C19 . 1.388(3) ?
    C1 C20 . 1.394(4) ?
    C1 C2 . 1.438(4) ?
    C2 C3 . 1.347(4) ?
    C2 H2 . 0.9500 ?
    C3 C4 . 1.435(4) ?
    C3 H3 . 0.9500 ?
    C4 C5 . 1.397(4) ?
    C5 C6 . 1.412(4) ?
    C5 C21 . 1.490(4) ?
    C6 C7 . 1.432(4) ?
    C7 C8 . 1.354(4) ?
    C7 H7 . 0.9500 ?
    C8 C9 . 1.435(4) ?
    C8 H8 . 0.9500 ?
    C9 C10 . 1.404(4) ?
    C10 C11 . 1.400(4) ?
    C10 C28 . 1.499(4) ?
    C11 C12 . 1.439(4) ?
    C12 C13 . 1.352(4) ?
    C12 H12 . 0.9500 ?
    C13 C14 . 1.443(3) ?
    C13 H13 . 0.9500 ?
    C14 C15 . 1.400(4) ?
    C15 C16 . 1.405(3) ?
    C15 C35 . 1.487(4) ?
    C16 C17 . 1.440(4) ?
    C17 C18 . 1.354(4) ?
    C17 H17 . 0.9500 ?
    C18 C19 . 1.433(4) ?
    C18 H18 . 0.9500 ?
    C19 C20 . 1.389(4) ?
    C20 C42 . 1.503(4) ?
    C21 C26 . 1.394(4) ?
    C21 C22 . 1.397(4) ?
    C22 C23 . 1.379(4) ?
    C22 H22 . 0.9500 ?
    C23 C24 . 1.394(4) ?
    C23 H23 . 0.9500 ?
    C24 C25 . 1.392(4) ?
    C25 C26 . 1.386(4) ?
    C25 H25 . 0.9500 ?
    C26 H26 . 0.9500 ?
    C27 H27A . 0.9800 ?
    C27 H27B . 0.9800 ?
    C27 H27C . 0.9800 ?
    C28 C29 . 1.392(4) ?
    C28 C33 . 1.397(4) ?
    C29 C30 . 1.390(4) ?
    C29 H29 . 0.9500 ?
    C30 C31 . 1.386(4) ?
    C30 H30 . 0.9500 ?
    C31 C32 . 1.388(4) ?
    C32 C33 . 1.387(4) ?
    C32 H32 . 0.9500 ?
    C33 H33 . 0.9500 ?
    C34 H34A . 0.9800 ?
    C34 H34B . 0.9800 ?
    C34 H34C . 0.9800 ?
    C35 C36 . 1.387(4) ?
    C35 C40 . 1.407(4) ?
    C36 C37 . 1.392(4) ?
    C36 H36 . 0.9500 ?
    C37 C38 . 1.386(4) ?
    C37 H37 . 0.9500 ?
    C38 C39 . 1.396(4) ?
    C39 C40 . 1.375(4) ?
    C39 H39 . 0.9500 ?
    C40 H40 . 0.9500 ?
    C41 H41A . 0.9800 ?
    C41 H41B . 0.9800 ?
    C41 H41C . 0.9800 ?
    C42 C43 . 1.364(4) ?
    C42 C47 . 1.374(4) ?
    C43 C44 . 1.393(4) ?
    C43 H43 . 0.9500 ?
    C44 C45 . 1.361(4) ?
    C44 H44 . 0.9500 ?
    C45 C46 . 1.379(4) ?
    C46 C47 . 1.387(4) ?
    C46 H46 . 0.9500 ?
    C47 H47 . 0.9500 ?
    C48 H48A . 0.9800 ?
    C48 H48B . 0.9800 ?
    C48 H48C . 0.9800 ?
    C49 C54 . 1.389(4) ?
    C49 C50 . 1.392(4) ?
    C50 C51 . 1.371(4) ?
    C51 C52 . 1.364(5) ?
    C52 C53 . 1.356(5) ?
    C52 H52 . 0.9500 ?
    C53 C54 . 1.380(4) ?
    C1S C2S . 1.481(5) ?
    C1S C6S . 1.509(5) ?
    C1S H1S1 . 0.9900 ?
    C1S H1S2 . 0.9900 ?
    C2S C3S . 1.519(5) ?
    C2S H2S1 . 0.9900 ?
    C2S H2S2 . 0.9900 ?
    C3S C4S . 1.467(5) ?
    C3S H3S1 . 0.9900 ?
    C3S H3S2 . 0.9900 ?
    C4S C5S . 1.507(5) ?
    C4S H4S1 . 0.9900 ?
    C4S H4S2 . 0.9900 ?
    C5S C6S . 1.504(5) ?
    C5S H5S1 . 0.9900 ?
    C5S H5S2 . 0.9900 ?
    C6S H6S1 . 0.9900 ?
    C6S H6S2 . 0.9900 ?
loop_
    _geom_angle_atom_site_label_1
    _geom_angle_atom_site_label_2
    _geom_angle_atom_site_label_3
    _geom_angle_site_symmetry_1
    _geom_angle_site_symmetry_3
    _geom_angle
    _geom_angle_publ_flag
    O5 Fe1 N4 . . 100.32(9) ?
    O5 Fe1 N2 . . 100.55(9) ?
    N4 Fe1 N2 . . 159.11(9) ?
    O5 Fe1 N1 . . 99.31(9) ?
    N4 Fe1 N1 . . 87.60(9) ?
    N2 Fe1 N1 . . 88.17(9) ?
    O5 Fe1 N3 . . 103.67(9) ?
    N4 Fe1 N3 . . 88.18(9) ?
    N2 Fe1 N3 . . 87.76(9) ?
    N1 Fe1 N3 . . 157.02(9) ?
    C24 O1 C27 . . 117.5(2) ?
    C31 O2 C34 . . 117.8(2) ?
    C38 O3 C41 . . 117.1(2) ?
    C45 O4 C48 . . 116.8(2) ?
    C49 O5 Fe1 . . 130.46(17) ?
    C1 N1 C4 . . 106.0(2) ?
    C1 N1 Fe1 . . 125.89(19) ?
    C4 N1 Fe1 . . 127.28(18) ?
    C6 N2 C9 . . 106.2(2) ?
    C6 N2 Fe1 . . 124.70(17) ?
    C9 N2 Fe1 . . 123.93(18) ?
    C11 N3 C14 . . 106.0(2) ?
    C11 N3 Fe1 . . 126.15(17) ?
    C14 N3 Fe1 . . 127.56(17) ?
    C16 N4 C19 . . 106.0(2) ?
    C16 N4 Fe1 . . 126.28(17) ?
    C19 N4 Fe1 . . 124.43(18) ?
    N1 C1 C20 . . 125.6(2) ?
    N1 C1 C2 . . 109.6(2) ?
    C20 C1 C2 . . 124.7(2) ?
    C3 C2 C1 . . 107.2(2) ?
    C3 C2 H2 . . 126.4 ?
    C1 C2 H2 . . 126.4 ?
    C2 C3 C4 . . 107.7(3) ?
    C2 C3 H3 . . 126.2 ?
    C4 C3 H3 . . 126.2 ?
    N1 C4 C5 . . 125.4(2) ?
    N1 C4 C3 . . 109.4(2) ?
    C5 C4 C3 . . 124.9(3) ?
    C4 C5 C6 . . 123.7(3) ?
    C4 C5 C21 . . 117.7(2) ?
    C6 C5 C21 . . 118.5(2) ?
    N2 C6 C5 . . 126.1(3) ?
    N2 C6 C7 . . 109.5(2) ?
    C5 C6 C7 . . 124.4(3) ?
    C8 C7 C6 . . 107.6(2) ?
    C8 C7 H7 . . 126.2 ?
    C6 C7 H7 . . 126.2 ?
    C7 C8 C9 . . 107.1(2) ?
    C7 C8 H8 . . 126.5 ?
    C9 C8 H8 . . 126.5 ?
    N2 C9 C10 . . 126.0(2) ?
    N2 C9 C8 . . 109.7(2) ?
    C10 C9 C8 . . 124.4(2) ?
    C11 C10 C9 . . 123.4(2) ?
    C11 C10 C28 . . 118.5(2) ?
    C9 C10 C28 . . 118.1(2) ?
    N3 C11 C10 . . 125.7(2) ?
    N3 C11 C12 . . 110.0(2) ?
    C10 C11 C12 . . 124.4(2) ?
    C13 C12 C11 . . 107.1(2) ?
    C13 C12 H12 . . 126.5 ?
    C11 C12 H12 . . 126.5 ?
    C12 C13 C14 . . 107.8(2) ?
    C12 C13 H13 . . 126.1 ?
    C14 C13 H13 . . 126.1 ?
    N3 C14 C15 . . 125.6(2) ?
    N3 C14 C13 . . 109.2(2) ?
    C15 C14 C13 . . 125.2(2) ?
    C14 C15 C16 . . 123.9(2) ?
    C14 C15 C35 . . 119.8(2) ?
    C16 C15 C35 . . 116.3(2) ?
    N4 C16 C15 . . 125.7(2) ?
    N4 C16 C17 . . 109.2(2) ?
    C15 C16 C17 . . 125.1(2) ?
    C18 C17 C16 . . 107.9(3) ?
    C18 C17 H17 . . 126.1 ?
    C16 C17 H17 . . 126.1 ?
    C17 C18 C19 . . 106.9(2) ?
    C17 C18 H18 . . 126.5 ?
    C19 C18 H18 . . 126.5 ?
    N4 C19 C20 . . 125.0(3) ?
    N4 C19 C18 . . 110.0(2) ?
    C20 C19 C18 . . 124.9(2) ?
    C19 C20 C1 . . 124.5(2) ?
    C19 C20 C42 . . 118.8(2) ?
    C1 C20 C42 . . 116.7(2) ?
    C26 C21 C22 . . 117.7(2) ?
    C26 C21 C5 . . 121.5(2) ?
    C22 C21 C5 . . 120.8(2) ?
    C23 C22 C21 . . 121.5(3) ?
    C23 C22 H22 . . 119.3 ?
    C21 C22 H22 . . 119.3 ?
    C22 C23 C24 . . 120.1(2) ?
    C22 C23 H23 . . 120.0 ?
    C24 C23 H23 . . 120.0 ?
    O1 C24 C25 . . 124.5(3) ?
    O1 C24 C23 . . 116.1(2) ?
    C25 C24 C23 . . 119.4(3) ?
    C26 C25 C24 . . 119.8(3) ?
    C26 C25 H25 . . 120.1 ?
    C24 C25 H25 . . 120.1 ?
    C25 C26 C21 . . 121.5(2) ?
    C25 C26 H26 . . 119.2 ?
    C21 C26 H26 . . 119.2 ?
    O1 C27 H27A . . 109.5 ?
    O1 C27 H27B . . 109.5 ?
    H27A C27 H27B . . 109.5 ?
    O1 C27 H27C . . 109.5 ?
    H27A C27 H27C . . 109.5 ?
    H27B C27 H27C . . 109.5 ?
    C29 C28 C33 . . 117.8(2) ?
    C29 C28 C10 . . 120.2(2) ?
    C33 C28 C10 . . 122.1(2) ?
    C30 C29 C28 . . 121.7(3) ?
    C30 C29 H29 . . 119.2 ?
    C28 C29 H29 . . 119.2 ?
    C31 C30 C29 . . 119.8(3) ?
    C31 C30 H30 . . 120.1 ?
    C29 C30 H30 . . 120.1 ?
    O2 C31 C30 . . 125.0(3) ?
    O2 C31 C32 . . 115.6(3) ?
    C30 C31 C32 . . 119.4(3) ?
    C33 C32 C31 . . 120.5(3) ?
    C33 C32 H32 . . 119.7 ?
    C31 C32 H32 . . 119.7 ?
    C32 C33 C28 . . 120.9(3) ?
    C32 C33 H33 . . 119.6 ?
    C28 C33 H33 . . 119.6 ?
    O2 C34 H34A . . 109.5 ?
    O2 C34 H34B . . 109.5 ?
    H34A C34 H34B . . 109.5 ?
    O2 C34 H34C . . 109.5 ?
    H34A C34 H34C . . 109.5 ?
    H34B C34 H34C . . 109.5 ?
    C36 C35 C40 . . 117.5(2) ?
    C36 C35 C15 . . 124.1(2) ?
    C40 C35 C15 . . 118.5(2) ?
    C35 C36 C37 . . 121.6(3) ?
    C35 C36 H36 . . 119.2 ?
    C37 C36 H36 . . 119.2 ?
    C38 C37 C36 . . 119.6(3) ?
    C38 C37 H37 . . 120.2 ?
    C36 C37 H37 . . 120.2 ?
    O3 C38 C37 . . 124.3(3) ?
    O3 C38 C39 . . 115.8(2) ?
    C37 C38 C39 . . 119.9(3) ?
    C40 C39 C38 . . 119.7(3) ?
    C40 C39 H39 . . 120.2 ?
    C38 C39 H39 . . 120.2 ?
    C39 C40 C35 . . 121.7(3) ?
    C39 C40 H40 . . 119.2 ?
    C35 C40 H40 . . 119.2 ?
    O3 C41 H41A . . 109.5 ?
    O3 C41 H41B . . 109.5 ?
    H41A C41 H41B . . 109.5 ?
    O3 C41 H41C . . 109.5 ?
    H41A C41 H41C . . 109.5 ?
    H41B C41 H41C . . 109.5 ?
    C43 C42 C47 . . 117.4(3) ?
    C43 C42 C20 . . 119.1(3) ?
    C47 C42 C20 . . 123.4(2) ?
    C42 C43 C44 . . 122.3(3) ?
    C42 C43 H43 . . 118.8 ?
    C44 C43 H43 . . 118.8 ?
    C45 C44 C43 . . 119.5(3) ?
    C45 C44 H44 . . 120.3 ?
    C43 C44 H44 . . 120.3 ?
    C44 C45 O4 . . 124.4(3) ?
    C44 C45 C46 . . 119.4(3) ?
    O4 C45 C46 . . 116.2(2) ?
    C45 C46 C47 . . 120.1(3) ?
    C45 C46 H46 . . 120.0 ?
    C47 C46 H46 . . 120.0 ?
    C42 C47 C46 . . 121.3(3) ?
    C42 C47 H47 . . 119.4 ?
    C46 C47 H47 . . 119.4 ?
    O4 C48 H48A . . 109.5 ?
    O4 C48 H48B . . 109.5 ?
    H48A C48 H48B . . 109.5 ?
    O4 C48 H48C . . 109.5 ?
    H48A C48 H48C . . 109.5 ?
    H48B C48 H48C . . 109.5 ?
    O5 C49 C54 . . 122.5(3) ?
    O5 C49 C50 . . 121.9(3) ?
    C54 C49 C50 . . 115.6(3) ?
    F1 C50 C51 . . 119.8(3) ?
    F1 C50 C49 . . 118.5(3) ?
    C51 C50 C49 . . 121.7(3) ?
    F2 C51 C52 . . 120.1(3) ?
    F2 C51 C50 . . 117.8(3) ?
    C52 C51 C50 . . 122.1(3) ?
    C53 C52 C51 . . 116.9(3) ?
    C53 C52 H52 . . 121.5 ?
    C51 C52 H52 . . 121.5 ?
    F3 C53 C52 . . 119.3(3) ?
    F3 C53 C54 . . 118.3(3) ?
    C52 C53 C54 . . 122.4(3) ?
    F4 C54 C53 . . 119.8(3) ?
    F4 C54 C49 . . 119.0(3) ?
    C53 C54 C49 . . 121.3(3) ?
    C2S C1S C6S . . 113.2(5) ?
    C2S C1S H1S1 . . 108.9 ?
    C6S C1S H1S1 . . 108.9 ?
    C2S C1S H1S2 . . 108.9 ?
    C6S C1S H1S2 . . 108.9 ?
    H1S1 C1S H1S2 . . 107.8 ?
    C1S C2S C3S . . 114.6(4) ?
    C1S C2S H2S1 . . 108.6 ?
    C3S C2S H2S1 . . 108.6 ?
    C1S C2S H2S2 . . 108.6 ?
    C3S C2S H2S2 . . 108.6 ?
    H2S1 C2S H2S2 . . 107.6 ?
    C4S C3S C2S . . 116.8(5) ?
    C4S C3S H3S1 . . 108.1 ?
    C2S C3S H3S1 . . 108.1 ?
    C4S C3S H3S2 . . 108.1 ?
    C2S C3S H3S2 . . 108.1 ?
    H3S1 C3S H3S2 . . 107.3 ?
    C3S C4S C5S . . 115.6(4) ?
    C3S C4S H4S1 . . 108.4 ?
    C5S C4S H4S1 . . 108.4 ?
    C3S C4S H4S2 . . 108.4 ?
    C5S C4S H4S2 . . 108.4 ?
    H4S1 C4S H4S2 . . 107.4 ?
    C6S C5S C4S . . 113.7(5) ?
    C6S C5S H5S1 . . 108.8 ?
    C4S C5S H5S1 . . 108.8 ?
    C6S C5S H5S2 . . 108.8 ?
    C4S C5S H5S2 . . 108.8 ?
    H5S1 C5S H5S2 . . 107.7 ?
    C5S C6S C1S . . 115.7(5) ?
    C5S C6S H6S1 . . 108.4 ?
    C1S C6S H6S1 . . 108.4 ?
    C5S C6S H6S2 . . 108.4 ?
    C1S C6S H6S2 . . 108.4 ?
    H6S1 C6S H6S2 . . 107.4 ?
loop_
    _geom_torsion_atom_site_label_1
    _geom_torsion_atom_site_label_2
    _geom_torsion_atom_site_label_3
    _geom_torsion_atom_site_label_4
    _geom_torsion_site_symmetry_1
    _geom_torsion_site_symmetry_2
    _geom_torsion_site_symmetry_3
    _geom_torsion_site_symmetry_4
    _geom_torsion
    _geom_torsion_publ_flag
    N4 Fe1 O5 C49 . . . . 51.2(3) ?
    N2 Fe1 O5 C49 . . . . -127.9(3) ?
    N1 Fe1 O5 C49 . . . . -38.0(3) ?
    N3 Fe1 O5 C49 . . . . 141.8(3) ?
    C4 N1 C1 C20 . . . . 175.2(3) ?
    Fe1 N1 C1 C20 . . . . 5.3(4) ?
    C4 N1 C1 C2 . . . . -2.2(3) ?
    Fe1 N1 C1 C2 . . . . -172.12(18) ?
    N1 C1 C2 C3 . . . . 0.4(3) ?
    C20 C1 C2 C3 . . . . -177.1(3) ?
    C1 C2 C3 C4 . . . . 1.6(3) ?
    C1 N1 C4 C5 . . . . -171.7(3) ?
    Fe1 N1 C4 C5 . . . . -2.0(4) ?
    C1 N1 C4 C3 . . . . 3.2(3) ?
    Fe1 N1 C4 C3 . . . . 172.89(18) ?
    C2 C3 C4 N1 . . . . -3.0(3) ?
    C2 C3 C4 C5 . . . . 171.9(3) ?
    N1 C4 C5 C6 . . . . -6.0(4) ?
    C3 C4 C5 C6 . . . . 179.9(3) ?
    N1 C4 C5 C21 . . . . 171.6(2) ?
    C3 C4 C5 C21 . . . . -2.5(4) ?
    C9 N2 C6 C5 . . . . 179.4(3) ?
    Fe1 N2 C6 C5 . . . . 24.3(4) ?
    C9 N2 C6 C7 . . . . 0.5(3) ?
    Fe1 N2 C6 C7 . . . . -154.71(18) ?
    C4 C5 C6 N2 . . . . -6.0(4) ?
    C21 C5 C6 N2 . . . . 176.4(2) ?
    C4 C5 C6 C7 . . . . 172.8(3) ?
    C21 C5 C6 C7 . . . . -4.8(4) ?
    N2 C6 C7 C8 . . . . -0.1(3) ?
    C5 C6 C7 C8 . . . . -179.1(2) ?
    C6 C7 C8 C9 . . . . -0.3(3) ?
    C6 N2 C9 C10 . . . . 178.9(2) ?
    Fe1 N2 C9 C10 . . . . -25.6(4) ?
    C6 N2 C9 C8 . . . . -0.6(3) ?
    Fe1 N2 C9 C8 . . . . 154.79(17) ?
    C7 C8 C9 N2 . . . . 0.6(3) ?
    C7 C8 C9 C10 . . . . -179.0(2) ?
    N2 C9 C10 C11 . . . . 1.7(4) ?
    C8 C9 C10 C11 . . . . -178.8(2) ?
    N2 C9 C10 C28 . . . . 179.8(2) ?
    C8 C9 C10 C28 . . . . -0.7(4) ?
    C14 N3 C11 C10 . . . . 178.6(2) ?
    Fe1 N3 C11 C10 . . . . 4.6(4) ?
    C14 N3 C11 C12 . . . . -1.2(3) ?
    Fe1 N3 C11 C12 . . . . -175.27(17) ?
    C9 C10 C11 N3 . . . . 9.8(4) ?
    C28 C10 C11 N3 . . . . -168.3(2) ?
    C9 C10 C11 C12 . . . . -170.4(2) ?
    C28 C10 C11 C12 . . . . 11.5(4) ?
    N3 C11 C12 C13 . . . . 0.0(3) ?
    C10 C11 C12 C13 . . . . -179.8(3) ?
    C11 C12 C13 C14 . . . . 1.2(3) ?
    C11 N3 C14 C15 . . . . -176.1(2) ?
    Fe1 N3 C14 C15 . . . . -2.2(4) ?
    C11 N3 C14 C13 . . . . 2.0(3) ?
    Fe1 N3 C14 C13 . . . . 175.89(17) ?
    C12 C13 C14 N3 . . . . -2.0(3) ?
    C12 C13 C14 C15 . . . . 176.1(3) ?
    N3 C14 C15 C16 . . . . 0.0(4) ?
    C13 C14 C15 C16 . . . . -177.8(3) ?
    N3 C14 C15 C35 . . . . -178.6(2) ?
    C13 C14 C15 C35 . . . . 3.6(4) ?
    C19 N4 C16 C15 . . . . -178.5(3) ?
    Fe1 N4 C16 C15 . . . . 21.6(4) ?
    C19 N4 C16 C17 . . . . 1.7(3) ?
    Fe1 N4 C16 C17 . . . . -158.28(18) ?
    C14 C15 C16 N4 . . . . -10.2(4) ?
    C35 C15 C16 N4 . . . . 168.4(2) ?
    C14 C15 C16 C17 . . . . 169.6(3) ?
    C35 C15 C16 C17 . . . . -11.8(4) ?
    N4 C16 C17 C18 . . . . -0.6(3) ?
    C15 C16 C17 C18 . . . . 179.5(3) ?
    C16 C17 C18 C19 . . . . -0.7(3) ?
    C16 N4 C19 C20 . . . . 174.4(3) ?
    Fe1 N4 C19 C20 . . . . -25.2(4) ?
    C16 N4 C19 C18 . . . . -2.1(3) ?
    Fe1 N4 C19 C18 . . . . 158.31(18) ?
    C17 C18 C19 N4 . . . . 1.8(3) ?
    C17 C18 C19 C20 . . . . -174.7(3) ?
    N4 C19 C20 C1 . . . . 1.1(4) ?
    C18 C19 C20 C1 . . . . 177.1(3) ?
    N4 C19 C20 C42 . . . . 178.0(2) ?
    C18 C19 C20 C42 . . . . -6.1(4) ?
    N1 C1 C20 C19 . . . . 9.5(4) ?
    C2 C1 C20 C19 . . . . -173.4(3) ?
    N1 C1 C20 C42 . . . . -167.3(2) ?
    C2 C1 C20 C42 . . . . 9.7(4) ?
    C4 C5 C21 C26 . . . . 124.8(3) ?
    C6 C5 C21 C26 . . . . -57.5(4) ?
    C4 C5 C21 C22 . . . . -55.8(4) ?
    C6 C5 C21 C22 . . . . 121.9(3) ?
    C26 C21 C22 C23 . . . . 0.1(4) ?
    C5 C21 C22 C23 . . . . -179.4(3) ?
    C21 C22 C23 C24 . . . . -0.2(4) ?
    C27 O1 C24 C25 . . . . 3.4(4) ?
    C27 O1 C24 C23 . . . . -175.4(3) ?
    C22 C23 C24 O1 . . . . 178.9(3) ?
    C22 C23 C24 C25 . . . . -0.1(4) ?
    O1 C24 C25 C26 . . . . -178.5(3) ?
    C23 C24 C25 C26 . . . . 0.3(4) ?
    C24 C25 C26 C21 . . . . -0.4(4) ?
    C22 C21 C26 C25 . . . . 0.2(4) ?
    C5 C21 C26 C25 . . . . 179.6(3) ?
    C11 C10 C28 C29 . . . . 59.9(3) ?
    C9 C10 C28 C29 . . . . -118.3(3) ?
    C11 C10 C28 C33 . . . . -121.7(3) ?
    C9 C10 C28 C33 . . . . 60.1(3) ?
    C33 C28 C29 C30 . . . . -1.8(4) ?
    C10 C28 C29 C30 . . . . 176.8(2) ?
    C28 C29 C30 C31 . . . . 1.7(4) ?
    C34 O2 C31 C30 . . . . 11.9(4) ?
    C34 O2 C31 C32 . . . . -168.6(3) ?
    C29 C30 C31 O2 . . . . 178.7(3) ?
    C29 C30 C31 C32 . . . . -0.8(4) ?
    O2 C31 C32 C33 . . . . -179.4(3) ?
    C30 C31 C32 C33 . . . . 0.1(4) ?
    C31 C32 C33 C28 . . . . -0.3(4) ?
    C29 C28 C33 C32 . . . . 1.1(4) ?
    C10 C28 C33 C32 . . . . -177.4(3) ?
    C14 C15 C35 C36 . . . . -57.4(4) ?
    C16 C15 C35 C36 . . . . 123.9(3) ?
    C14 C15 C35 C40 . . . . 124.0(3) ?
    C16 C15 C35 C40 . . . . -54.7(3) ?
    C40 C35 C36 C37 . . . . -0.1(4) ?
    C15 C35 C36 C37 . . . . -178.6(2) ?
    C35 C36 C37 C38 . . . . -0.1(4) ?
    C41 O3 C38 C37 . . . . -12.9(4) ?
    C41 O3 C38 C39 . . . . 168.8(2) ?
    C36 C37 C38 O3 . . . . -178.4(2) ?
    C36 C37 C38 C39 . . . . -0.2(4) ?
    O3 C38 C39 C40 . . . . 179.1(2) ?
    C37 C38 C39 C40 . . . . 0.7(4) ?
    C38 C39 C40 C35 . . . . -0.9(4) ?
    C36 C35 C40 C39 . . . . 0.6(4) ?
    C15 C35 C40 C39 . . . . 179.3(2) ?
    C19 C20 C42 C43 . . . . -85.6(4) ?
    C1 C20 C42 C43 . . . . 91.5(4) ?
    C19 C20 C42 C47 . . . . 98.7(4) ?
    C1 C20 C42 C47 . . . . -84.2(4) ?
    C47 C42 C43 C44 . . . . 1.2(6) ?
    C20 C42 C43 C44 . . . . -174.8(4) ?
    C42 C43 C44 C45 . . . . 0.3(7) ?
    C43 C44 C45 O4 . . . . 178.2(3) ?
    C43 C44 C45 C46 . . . . -1.2(6) ?
    C48 O4 C45 C44 . . . . -6.2(5) ?
    C48 O4 C45 C46 . . . . 173.2(3) ?
    C44 C45 C46 C47 . . . . 0.6(5) ?
    O4 C45 C46 C47 . . . . -178.8(3) ?
    C43 C42 C47 C46 . . . . -1.8(5) ?
    C20 C42 C47 C46 . . . . 174.0(3) ?
    C45 C46 C47 C42 . . . . 0.9(5) ?
    Fe1 O5 C49 C54 . . . . -86.9(3) ?
    Fe1 O5 C49 C50 . . . . 95.1(3) ?
    O5 C49 C50 F1 . . . . -1.2(4) ?
    C54 C49 C50 F1 . . . . -179.4(3) ?
    O5 C49 C50 C51 . . . . 176.4(3) ?
    C54 C49 C50 C51 . . . . -1.7(4) ?
    F1 C50 C51 F2 . . . . 0.8(5) ?
    C49 C50 C51 F2 . . . . -176.9(3) ?
    F1 C50 C51 C52 . . . . -179.9(3) ?
    C49 C50 C51 C52 . . . . 2.5(5) ?
    F2 C51 C52 C53 . . . . 178.2(3) ?
    C50 C51 C52 C53 . . . . -1.2(5) ?
    C51 C52 C53 F3 . . . . 178.6(3) ?
    C51 C52 C53 C54 . . . . -0.8(5) ?
    F3 C53 C54 F4 . . . . 3.3(4) ?
    C52 C53 C54 F4 . . . . -177.3(3) ?
    F3 C53 C54 C49 . . . . -177.9(3) ?
    C52 C53 C54 C49 . . . . 1.5(5) ?
    O5 C49 C54 F4 . . . . 0.5(4) ?
    C50 C49 C54 F4 . . . . 178.6(3) ?
    O5 C49 C54 C53 . . . . -178.4(3) ?
    C50 C49 C54 C53 . . . . -0.3(4) ?
    C6S C1S C2S C3S . . . . -44.3(10) ?
    C1S C2S C3S C4S . . . . 41.9(12) ?
    C2S C3S C4S C5S . . . . -39.7(12) ?
    C3S C4S C5S C6S . . . . 40.7(11) ?
    C4S C5S C6S C1S . . . . -44.7(11) ?
    C2S C1S C6S C5S . . . . 47.1(11) ?
_shelx_hkl_checksum     57985
_shelx_hkl_file
;
  -1   0   0 1420.49   39.14   4
  -1   0   0 1293.51   35.88   1
  -1   0   0 1438.56   39.27   3
  -1   0   0 1399.16   36.16   1
   1   0   0 1384.57   36.10   1
   1   0   0 1420.57   37.66   2
   1   0   0 1434.14   39.48   3
   1   0   0 1345.67   35.98   1
  -2   0   0 414.067  14.310   4
  -2   0   0 417.370  12.867   3
  -2   0   0 417.783  13.416   1
   2   0   0 398.056  12.775   3
   2   0   0 403.048  13.171   1
   2   0   0 400.758  13.312   1
   2   0   0 439.522  14.165   2
  -3   0   0 122.736   6.541   1
  -3   0   0 108.354   6.727   4
   3   0   0 111.810   6.407   1
   3   0   0 119.995   6.434   1
   3   0   0 118.405   5.395   3
   3   0   0 122.176   6.952   2
  -4   0   0 145.038   8.883   4
  -4   0   0 136.182   8.030   1
   4   0   0 143.444   8.164   1
   4   0   0 137.799   8.626   2
   4   0   0 146.518   8.399   1
  -5   0   0 12.1346  3.4770   4
  -5   0   0 11.6209  3.1343   1
   5   0   0 10.0765  2.6328   3
   5   0   0 15.7959  3.6659   1
   5   0   0 15.0661  4.0768   2
  -6   0   0 107.879   9.456   4
  -6   0   0 108.010   8.461   1
   6   0   0 107.178   9.337   2
   6   0   0 86.4822  7.8224   1
   6   0   0 108.130   6.372   3
  -7   0   0 46.8147  6.9165   4
   7   0   0 40.2639  7.3433   2
   7   0   0 32.1579  6.0924   1
  -8   0   0 66.6420  8.7926   4
   8   0   0 50.2639  7.3465   2
   8   0   0 69.9160  8.7170   1
  -9   0   0 310.125  20.124   4
   9   0   0 322.392  19.421   1
   9   0   0 298.016  19.649   2
 -10   0   0 94.0895 11.8216   4
  10   0   0 75.5729 10.2243   2
  10   0   0 78.1914 11.0489   1
 -11   0   0 5.66890 6.50649   4
  11   0   0 -0.4834  5.1226   2
  11   0   0 7.72462 5.93917   1
  12   0   0 1.38015 7.36729   1
  12   0   0 8.94415 6.54762   2
  13  -1   0 1.38585 6.88668   2
  12  -1   0 3.01135 8.11117   1
  12  -1   0 -2.4712  5.6610   2
  11  -1   0 -3.3420  5.5589   1
  11  -1   0 0.30106 4.73465   2
  10  -1   0 13.2631  5.2832   2
  10  -1   0 11.0272  5.8108   1
 -10   1   0 15.6244  6.1806   4
   9  -1   0 152.616  13.479   2
   9  -1   0 177.009  14.037   1
  -9   1   0 138.046  13.062   4
   8  -1   0 8.02708 4.76369   1
   8  -1   0 1.94191 2.92041   3
   8  -1   0 1.75535 3.26845   2
  -8   1   0 14.7877  4.8837   4
   7  -1   0 54.9427  6.8875   1
   7  -1   0 45.9069  6.5866   2
  -7   1   0 55.3668  7.0760   4
   6  -1   0 75.7446  7.6708   2
   6  -1   0 71.0184  6.9855   1
  -6   1   0 73.9710  6.9749   1
  -6   1   0 75.7202  7.2520   4
   5  -1   0 1.78466 2.15877   2
   5  -1   0 4.17828 2.32972   1
   5  -1   0 5.35901 1.93784   3
  -5   1   0 2.12568 2.15630   1
  -5   1   0 4.79949 2.61440   4
   4  -1   0 1.58228 1.21137   3
   4  -1   0 2.05501 1.89059   2
   4  -1   0 2.63447 1.67830   1
   4  -1   0 1.23981 1.43095   1
  -4   1   0 3.67191 1.81563   1
  -4   1   0 0.02238 1.65269   4
   3  -1   0 7.96112 1.91484   1
   3  -1   0 7.38180 1.70046   3
   3  -1   0 9.55462 2.27257   2
   3  -1   0 11.8438  2.2751   1
  -3   1   0 7.91807 1.95251   4
  -3   1   0 8.93025 1.92121   1
   2  -1   0 290.654  10.006   1
   2  -1   0 286.593  10.167   1
   2  -1   0 289.576  10.204   3
   2  -1   0 283.755  10.429   2
  -2   1   0 310.590  10.274   1
  -2   1   0 292.224  10.130   4
   1  -1   0 14.5604  1.3276   2
   1  -1   0 18.6113  1.4088   1
   1  -1   0 18.5738  1.5469   3
  -1   1   0 17.1560  1.0534   4
  -1   1   0 18.8780  1.3775   1
  -1   1   0 16.5508  1.3748   2
  -1  -1   0 165.394   6.181   1
  -1  -1   0 174.912   7.022   4
  -1  -1   0 164.668   5.565   3
   1   1   0 173.029   6.107   1
   1   1   0 162.521   6.148   1
   1   1   0 167.353   5.547   3
   1   1   0 162.230   6.324   2
  -2  -1   0 1022.08   29.28   1
  -2  -1   0 1012.15   32.05   4
   2   1   0 1025.93   29.32   3
   2   1   0 1054.28   29.33   3
   2   1   0 1027.30   29.23   1
   2   1   0 1064.25   30.56   2
   2   1   0 993.224  28.982   1
  -3  -1   0 186.888   8.991   1
  -3  -1   0 199.914  10.160   4
   3   1   0 201.863   9.283   1
   3   1   0 194.044   7.250   3
   3   1   0 188.482   9.414   2
   3   1   0 192.489   8.982   1
  -4  -1   0 7.87127 2.98350   4
  -4  -1   0 15.1116  3.3702   1
   4   1   0 17.2327  3.2934   1
   4   1   0 17.8701  3.8106   2
   4   1   0 13.8102  1.9533   3
  -5  -1   0 273.136  13.448   1
  -5  -1   0 258.011  14.497   4
   5   1   0 263.126  13.993   2
   5   1   0 260.973  13.092   1
  -6  -1   0 75.3392  8.1159   4
  -6  -1   0 81.7109  7.4660   1
   6   1   0 67.4765  5.0285   3
   6   1   0 79.4407  7.5489   1
   6   1   0 88.5598  8.5616   2
  -7  -1   0 -3.3505  2.8325   4
   7   1   0 1.04761 3.09194   1
   7   1   0 3.61687 3.20721   2
   7   1   0 1.57387 2.06894   3
  -8  -1   0 17.8809  5.8250   4
   8   1   0 20.6375  5.9237   1
   8   1   0 11.2850  5.1435   2
  -9  -1   0 65.6101 10.1464   4
   9   1   0 73.6767  9.8406   1
   9   1   0 67.8315  9.5737   2
 -10  -1   0 45.4789 10.4784   4
  10   1   0 52.7581 10.1232   2
  10   1   0 68.8203 11.5694   1
 -11  -1   0 20.3768  8.2555   4
  11   1   0 26.0307  9.3388   1
  11   1   0 19.1306  6.9187   2
  12   1   0 20.7503  7.3120   2
  12   1   0 8.36365 8.74684   1
  13  -2   0 -10.444   6.356   2
  12  -2   0 -2.6412  5.4344   2
  11  -2   0 19.8862  6.8513   2
  10  -2   0 33.5124  8.7700   1
  10  -2   0 36.8304  8.4426   2
 -10   2   0 49.2411  9.1977   4
   9  -2   0 127.402  11.894   1
   9  -2   0 120.816  11.851   2
  -9   2   0 115.503  11.186   4
   8  -2   0 124.626  11.217   2
   8  -2   0 133.056  11.086   1
  -8   2   0 135.528  11.497   4
   7  -2   0 5.37359 2.96938   3
   7  -2   0 4.03477 3.35360   1
   7  -2   0 7.30945 3.51409   2
  -7   2   0 4.30980 3.38300   4
   6  -2   0 13.1562  4.0422   2
   6  -2   0 9.32386 3.34766   3
   6  -2   0 14.1560  3.7205   1
  -6   2   0 13.4897  4.0040   4
  -6   2   0 14.3779  3.6766   1
   5  -2   0 135.225   8.785   1
   5  -2   0 144.825   8.735   1
   5  -2   0 130.745   7.821   3
   5  -2   0 140.430   9.199   2
  -5   2   0 130.902   8.302   4
  -5   2   0 154.848   9.137   1
   4  -2   0 193.879   9.312   3
   4  -2   0 198.581   9.804   1
   4  -2   0 175.434   9.071   1
   4  -2   0 179.387   9.706   2
  -4   2   0 205.925   9.639   1
  -4   2   0 188.459   8.999   4
   3  -2   0 276.854  11.008   1
   3  -2   0 280.024  11.317   2
   3  -2   0 269.736  11.118   3
  -3   2   0 264.426  10.663   1
  -3   2   0 276.702  10.277   4
   2  -2   0 19.2491  2.1732   1
   2  -2   0 20.7928  2.4028   3
   2  -2   0 20.5281  1.6001   4
   2  -2   0 21.9810  2.2599   2
  -2   2   0 25.9946  1.7484   4
  -2   2   0 25.0311  2.2726   1
   1  -2   0 740.557  21.239   2
   1  -2   0 722.504  20.489   1
   1  -2   0 754.122  22.739   3
  -1   2   0 739.106  20.464   1
   0  -2   0 7.20576 1.04187   1
   0  -2   0 6.39568 1.08700   4
   0  -2   0 5.63532 1.03874   3
   0   2   0 5.58104 1.19708   2
   0   2   0 6.52432 1.32079   4
   0   2   0 2.39255 0.83764   1
  -1  -2   0 2.48471 1.10910   4
  -1  -2   0 4.64815 0.94884   3
  -1  -2   0 3.65074 1.08464   1
   1   2   0 2.01606 0.66072   3
   1   2   0 3.71912 1.01562   1
   1   2   0 3.20932 1.08903   1
   1   2   0 3.38839 1.11282   2
  -2  -2   0 205.023   7.296   3
  -2  -2   0 200.176   8.723   1
  -2  -2   0 196.332   9.855   4
   2   2   0 210.035   9.125   2
   2   2   0 188.960   8.419   1
  -3  -2   0 47.4744  5.0600   4
  -3  -2   0 39.7867  4.0408   1
   3   2   0 50.7492  4.4295   1
   3   2   0 43.8187  2.7725   3
   3   2   0 51.7022  4.7587   2
  -4  -2   0 1055.42   33.50   1
  -4  -2   0 1039.18   36.60   4
   4   2   0 979.955  34.195   2
   4   2   0 1110.63   33.54   1
   4   2   0 1046.75   30.82   3
  -5  -2   0 1027.09   37.92   4
  -5  -2   0 1058.56   34.69   1
   5   2   0 1008.70   34.17   1
   5   2   0 1064.06   36.16   2
   5   2   0 1002.89   30.80   3
  -6  -2   0 27.8893  6.3646   4
  -6  -2   0 37.2957  6.4337   1
   6   2   0 24.5865  5.3055   2
   6   2   0 27.6166  5.4740   1
   6   2   0 24.7435  3.3076   3
  -7  -2   0 20.1740  6.2144   4
   7   2   0 25.6649  5.9298   2
   7   2   0 18.1269  4.8816   1
  -8  -2   0 23.0286  6.7844   4
   8   2   0 22.1812  6.2695   1
   8   2   0 25.1972  6.3033   2
  -9  -2   0 29.9457  8.4037   4
   9   2   0 31.4422  7.4115   2
   9   2   0 27.8623  7.4427   1
 -10  -2   0 5.73291 5.89789   4
  10   2   0 -3.0925  5.2349   1
  10   2   0 3.83141 4.86866   2
 -11  -2   0 -4.8937  5.8760   4
  11   2   0 4.95097 6.42422   2
  11   2   0 15.1175  7.9555   1
 -12  -2   0 61.6365 13.5878   4
  12   2   0 51.2022 12.2112   1
  12   2   0 42.1586 10.2751   2
  13  -3   0 5.21679 7.03570   2
  12  -3   0 44.5616 11.0833   2
  11  -3   0 69.5990 11.6962   2
  10  -3   0 13.4951  5.2930   2
   9  -3   0 -2.7766  3.6569   2
  -9   3   0 0.73929 4.24071   4
   8  -3   0 200.954  14.225   2
   8  -3   0 198.296  12.133   3
  -8   3   0 222.451  13.785   4
   7  -3   0 169.211  10.752   3
   7  -3   0 161.265  11.678   2
  -7   3   0 162.971  10.761   4
   6  -3   0 8.64483 2.99428   3
   6  -3   0 8.15384 3.12233   2
  -6   3   0 9.16141 3.13790   4
  -6   3   0 3.03510 2.69828   1
   5  -3   0 93.6751  7.0910   3
   5  -3   0 107.721   7.730   1
   5  -3   0 95.3699  7.6445   2
  -5   3   0 95.5943  6.4393   4
  -5   3   0 92.3931  6.9138   1
   4  -3   0 64.2512  5.5218   2
   4  -3   0 72.7110  5.7255   1
   4  -3   0 72.7322  5.7509   3
  -4   3   0 68.2935  4.5419   4
  -4   3   0 71.1789  5.3340   1
   3  -3   0 766.029  24.062   1
   3  -3   0 823.503  26.415   3
   3  -3   0 740.426  24.659   2
  -3   3   0 791.001  22.878   4
  -3   3   0 748.307  23.608   1
   2  -3   0 962.083  28.279   1
   2  -3   0 1012.98   28.57   4
   2  -3   0 972.508  29.222   2
   2  -3   0 1105.85   31.97   3
  -2   3   0 973.559  28.186   1
  -2   3   0 972.150  28.685   4
   1  -3   0 402.225  13.293   2
   1  -3   0 393.789  12.460   4
   1  -3   0 399.361  14.568   3
   1  -3   0 396.089  12.947   1
  -1   3   0 419.564  13.003   1
  -1   3   0 433.119  12.609   4
   0  -3   0 606.259  19.717   4
   0  -3   0 619.580  18.450   1
   0  -3   0 619.210  19.943   3
   0   3   0 650.960  19.299   2
   0   3   0 623.493  18.480   1
  -1  -3   0 178.087   7.808   1
  -1  -3   0 173.751   7.322   3
  -1  -3   0 192.222   8.939   4
   1   3   0 186.071   7.821   1
   1   3   0 177.962   7.906   2
  -2  -3   0 37.3261  2.8762   3
  -2  -3   0 41.8648  4.5819   4
  -2  -3   0 44.8463  3.9736   1
   2   3   0 46.7589  4.0523   1
   2   3   0 40.6386  3.7993   2
  -3  -3   0 57.5755  3.6319   3
  -3  -3   0 57.4577  5.1972   1
  -3  -3   0 55.7545  5.9860   4
   3   3   0 57.4541  5.0163   1
   3   3   0 56.2942  5.1962   2
  -4  -3   0 2.20623 2.11759   1
  -4  -3   0 3.89591 2.81418   4
   4   3   0 2.35438 2.50970   1
   4   3   0 2.88412 1.08128   3
   4   3   0 1.01701 1.92090   2
  -5  -3   0 37.7447  6.8723   4
  -5  -3   0 37.0718  5.3130   1
   5   3   0 37.0834  3.1128   3
   5   3   0 25.3879  4.9909   1
   5   3   0 30.5119  5.6868   2
  -6  -3   0 90.1791  9.9013   4
  -6  -3   0 98.3799  9.0336   1
   6   3   0 107.890   9.491   2
   6   3   0 118.690   9.717   1
  -7  -3   0 37.8059  8.4377   4
   7   3   0 51.1005  8.0762   1
   7   3   0 46.5970  8.0434   2
  -8  -3   0 79.3567 10.7220   4
   8   3   0 81.4686  9.9559   2
   8   3   0 71.2613  8.8138   1
  -9  -3   0 65.0306 11.8683   4
   9   3   0 62.6735 10.8569   2
   9   3   0 69.6724 11.2195   1
 -10  -3   0 0.05153 5.66091   4
  10   3   0 4.23490 6.38135   1
  10   3   0 7.84692 5.34496   2
 -11  -3   0 87.1311 13.4668   4
  11   3   0 73.7465 13.3070   1
  11   3   0 85.0765 12.7267   2
 -12  -3   0 7.39902 8.44433   4
  12   3   0 11.9569  8.2044   2
  13  -4   0 6.14521 7.58410   2
  12  -4   0 63.0122 11.6693   2
  11  -4   0 97.2675 12.2572   2
  10  -4   0 63.3435  9.4339   2
   9  -4   0 117.947   9.955   3
   9  -4   0 129.787  12.242   2
   8  -4   0 273.279  17.180   2
   8  -4   0 299.249  15.769   3
  -8   4   0 303.135  15.527   4
   7  -4   0 19.5770  4.5062   3
   7  -4   0 19.6898  4.8876   2
  -7   4   0 24.4623  4.4122   4
   6  -4   0 -1.8908  2.4384   1
   6  -4   0 -0.7230  2.1049   2
   6  -4   0 0.41123 2.23986   3
  -6   4   0 0.30055 2.14322   1
  -6   4   0 1.13593 1.95214   4
   5  -4   0 2.64938 2.18766   3
   5  -4   0 -0.0581  1.7392   2
   5  -4   0 4.11819 2.49225   1
  -5   4   0 3.35997 2.19410   1
  -5   4   0 7.29035 2.30876   4
   4  -4   0 12.6892  2.9816   1
   4  -4   0 14.2072  3.1542   2
   4  -4   0 18.1979  3.7983   3
  -4   4   0 13.2216  2.9432   1
  -4   4   0 18.4265  2.2443   4
   3  -4   0 0.57324 0.63589   4
   3  -4   0 -1.3132  1.0538   2
   3  -4   0 2.20422 1.31164   3
   3  -4   0 -0.4919  1.2543   1
  -3   4   0 1.64899 1.33481   1
  -3   4   0 -0.5597  0.5508   4
   2  -4   0 1347.09   39.19   2
   2  -4   0 1392.84   42.12   3
   2  -4   0 1346.17   38.38   4
   2  -4   0 1335.68   38.01   1
  -2   4   0 1388.62   37.97   1
   1  -4   0 98.0341  6.1330   3
   1  -4   0 100.590   4.802   4
   1  -4   0 102.461   5.445   1
  -1   4   0 109.316   5.503   1
  -1   4   0 107.431   5.689   2
   0  -4   0 710.627  23.976   4
   0  -4   0 765.678  24.435   3
   0   4   0 743.643  22.506   1
   0   4   0 783.105  23.602   2
  -1  -4   0 431.153  15.289   1
  -1  -4   0 423.993  15.250   3
  -1  -4   0 397.374  16.623   4
   1   4   0 441.002  15.261   1
   1   4   0 462.932  15.984   2
  -2  -4   0 11.2067  2.9569   4
  -2  -4   0 8.56550 1.88011   3
  -2  -4   0 8.85484 2.40232   1
   2   4   0 7.13458 2.09610   1
   2   4   0 13.3111  2.7282   2
  -3  -4   0 240.820  12.037   1
  -3  -4   0 235.447   9.751   3
  -3  -4   0 241.575  13.662   4
   3   4   0 237.015  11.576   1
   3   4   0 246.383  12.324   2
  -4  -4   0 68.4368  7.5527   4
  -4  -4   0 58.8032  6.2677   1
   4   4   0 52.7983  5.8340   2
   4   4   0 55.6859  3.9793   3
   4   4   0 57.7471  6.0214   1
  -5  -4   0 -1.5186  2.9064   4
  -5  -4   0 2.27820 2.82478   1
   5   4   0 2.90434 2.75234   1
   5   4   0 2.57085 2.51804   2
   5   4   0 5.46469 1.87973   3
  -6  -4   0 50.4210  6.8921   1
  -6  -4   0 38.9972  7.8402   4
   6   4   0 30.8977  3.1803   3
   6   4   0 44.7437  7.7529   2
   6   4   0 38.4252  6.9099   1
  -7  -4   0 10.3179  5.2813   4
   7   4   0 8.23987 4.31664   1
   7   4   0 10.6538  5.1512   2
  -8  -4   0 159.714  14.819   4
   8   4   0 138.520  13.188   2
   8   4   0 136.212  12.661   1
  -9  -4   0 2.68869 4.71253   4
   9   4   0 -0.6543  3.8552   2
   9   4   0 -7.1809  4.4521   1
 -10  -4   0 0.47419 5.96320   4
  10   4   0 7.40283 6.34323   1
  10   4   0 18.9115  7.3737   2
 -11  -4   0 13.1711  8.7358   4
  11   4   0 25.0714  8.4455   2
 -12  -4   0 9.27607 9.23376   4
  12   4   0 -0.3834  6.6058   2
  13  -5   0 -3.2330  7.3526   2
  12  -5   0 13.4955  6.8921   2
  11  -5   0 -7.3788  5.3176   2
  10  -5   0 8.73801 4.94557   2
   9  -5   0 191.897  14.760   2
   9  -5   0 202.797  13.555   3
   8  -5   0 29.2980  6.6988   2
   8  -5   0 31.1287  6.2515   3
  -8   5   0 27.5991  4.7813   4
   7  -5   0 12.8539  4.0447   3
   7  -5   0 2.66338 2.72108   2
  -7   5   0 11.5009  3.2473   4
   6  -5   0 -0.8752  2.2201   2
   6  -5   0 -4.5957  2.4227   1
   6  -5   0 2.91463 2.35431   3
  -6   5   0 3.39979 2.13269   4
  -6   5   0 2.14703 2.79514   1
   5  -5   0 88.6275  7.4834   3
   5  -5   0 80.0420  7.0110   2
   5  -5   0 80.4103  7.0410   1
  -5   5   0 86.3387  4.8726   4
  -5   5   0 87.1281  6.7428   1
   4  -5   0 9.23905 1.37926   4
   4  -5   0 6.77677 2.69741   3
   4  -5   0 5.82676 2.46234   1
   4  -5   0 4.62641 1.99055   2
  -4   5   0 9.28761 2.64559   1
  -4   5   0 5.79984 1.03773   4
   3  -5   0 478.651  19.313   3
   3  -5   0 457.452  17.186   1
   3  -5   0 489.729  17.633   2
  -3   5   0 476.885  17.101   1
   2  -5   0 53.9613  4.3623   1
   2  -5   0 52.9390  2.8696   4
   2  -5   0 48.6633  4.1799   2
   2  -5   0 52.0461  4.9382   3
  -2   5   0 49.4536  4.1291   1
   1  -5   0 479.943  17.780   3
   1  -5   0 438.864  15.378   4
  -1   5   0 464.107  15.728   1
  -1   5   0 427.231  15.995   2
   0  -5   0 1355.79   41.56   4
   0  -5   0 1366.00   42.06   3
   0   5   0 1348.11   38.85   1
   0   5   0 1403.74   40.74   2
  -1  -5   0 43.6332  4.2035   1
  -1  -5   0 45.4424  3.9593   3
  -1  -5   0 40.6245  4.8079   4
   1   5   0 44.2522  4.2408   1
   1   5   0 48.0582  4.4881   2
  -2  -5   0 61.2504  4.5951   3
  -2  -5   0 54.4240  5.1553   1
  -2  -5   0 50.5218  5.7171   4
   2   5   0 50.4018  4.8813   1
   2   5   0 57.3621  5.1743   2
  -3  -5   0 435.081  20.518   4
  -3  -5   0 438.987  16.149   3
  -3  -5   0 416.045  17.952   1
   3   5   0 445.670  18.788   2
   3   5   0 452.497  18.083   1
  -4  -5   0 3.08375 1.56289   3
  -4  -5   0 5.17515 3.08001   1
  -4  -5   0 0.33206 2.93945   4
   4   5   0 7.20937 3.01180   1
   4   5   0 7.35975 2.70259   2
  -5  -5   0 7.82877 3.30821   1
  -5  -5   0 0.34815 3.33356   4
   5   5   0 7.98549 3.78653   1
   5   5   0 2.16102 2.97815   2
   5   5   0 2.41286 1.53180   3
  -6  -5   0 3.95512 3.96737   4
   6   5   0 6.08986 3.88972   2
   6   5   0 7.70528 4.45345   1
  -7  -5   0 90.0556 11.2723   4
   7   5   0 93.1411 10.1021   1
   7   5   0 92.8475 10.4890   2
  -8  -5   0 223.133  18.374   4
   8   5   0 190.315  15.126   1
   8   5   0 193.209  16.013   2
  -9  -5   0 51.3422 11.6556   4
   9   5   0 60.1969 11.0938   1
   9   5   0 56.5449 11.1824   2
 -10  -5   0 12.8731  8.1564   4
  10   5   0 6.06558 6.79141   1
  10   5   0 19.3389  8.5323   2
 -11  -5   0 35.6000 11.9130   4
  11   5   0 12.7526  7.3856   2
  13  -6   0 1.48587 7.01521   2
  12  -6   0 4.48815 5.73765   2
  11  -6   0 37.2034  8.8263   2
  10  -6   0 5.86561 4.70268   2
   9  -6   0 39.2251  8.1110   2
   9  -6   0 47.4449  6.8197   3
   8  -6   0 5.30259 3.61764   3
   8  -6   0 5.69558 3.97430   2
   7  -6   0 28.1056  5.7993   3
   7  -6   0 28.5765  6.0797   2
  -7   6   0 27.9095  4.2028   4
   6  -6   0 178.610  12.013   3
   6  -6   0 165.351  11.201   1
   6  -6   0 174.715  11.671   2
  -6   6   0 188.226   8.057   4
  -6   6   0 194.168  11.354   1
   5  -6   0 1.69338 1.99017   2
   5  -6   0 -5.9583  1.8275   3
   5  -6   0 0.84846 2.62565   1
  -5   6   0 0.72269 2.55140   1
  -5   6   0 1.69863 1.02710   4
   4  -6   0 266.315  13.950   3
   4  -6   0 240.269  12.208   2
   4  -6   0 263.886  12.578   1
  -4   6   0 251.381  11.957   1
   3  -6   0 3.16519 2.16248   3
   3  -6   0 -1.0972  1.7620   1
   3  -6   0 7.71063 2.32778   2
  -3   6   0 0.35939 1.68583   1
   2  -6   0 119.281   5.504   4
   2  -6   0 110.466   8.004   3
  -2   6   0 123.667   7.127   1
  -2   6   0 120.414   7.245   2
   1  -6   0 206.770  10.955   3
   1  -6   0 199.216   9.010   4
  -1   6   0 206.753  10.002   2
  -1   6   0 180.739   9.189   1
   0  -6   0 198.290  10.171   4
   0  -6   0 185.998  10.200   3
   0   6   0 194.072   9.990   2
   0   6   0 204.972   9.819   1
  -1  -6   0 60.4456  5.9604   4
  -1  -6   0 49.1380  5.0107   1
  -1  -6   0 60.7054  5.1127   3
   1   6   0 64.9950  5.5674   2
   1   6   0 70.3584  5.6690   1
  -2  -6   0 256.456  14.420   4
  -2  -6   0 241.106  11.440   3
  -2  -6   0 256.295  12.675   1
   2   6   0 263.641  12.481   1
   2   6   0 228.772  12.178   2
  -3  -6   0 339.807  17.783   4
  -3  -6   0 292.040  13.073   3
  -3  -6   0 317.984  15.521   1
   3   6   0 311.365  14.926   1
   3   6   0 328.537  15.765   2
  -4  -6   0 123.175   9.660   1
  -4  -6   0 119.049   7.124   3
  -4  -6   0 106.095  10.291   4
   4   6   0 119.926   9.514   1
   4   6   0 115.548   9.450   2
  -5  -6   0 55.1413  8.5640   4
  -5  -6   0 74.0286  8.2324   1
   5   6   0 64.5642  7.9326   2
   5   6   0 73.7061  7.8999   1
  -6  -6   0 7.12950 4.23394   4
   6   6   0 7.26266 4.33471   2
   6   6   0 8.24888 4.87057   1
  -7  -6   0 45.2767  9.8226   4
   7   6   0 36.8359  7.6203   1
   7   6   0 37.5941  7.9420   2
  -8  -6   0 9.79111 5.76989   4
   8   6   0 5.11250 5.55179   2
   8   6   0 5.34890 5.00801   1
  -9  -6   0 -0.8538  5.6607   4
   9   6   0 11.2608  5.9637   2
   9   6   0 -7.5673  4.9616   1
 -10  -6   0 16.8342  8.9598   4
  10   6   0 8.08982 6.65440   2
 -11  -6   0 0.43841 8.40929   4
  11   6   0 17.4809  9.4237   2
  13  -7   0 5.80124 7.80899   2
  12  -7   0 -3.1398  5.6323   2
  11  -7   0 6.17669 6.41163   2
  10  -7   0 35.4326  8.0751   2
  10  -7   0 50.3818  7.3611   3
   9  -7   0 6.68243 4.30115   2
   9  -7   0 3.90696 3.21017   3
   8  -7   0 1.23396 3.44590   2
   8  -7   0 5.19623 3.55821   3
   7  -7   0 10.9891  3.9374   3
   7  -7   0 19.2769  4.8926   2
   6  -7   0 14.4856  3.9306   2
   6  -7   0 16.5413  4.7248   3
  -6   7   0 15.0769  1.8768   4
   5  -7   0 254.591  14.982   3
   5  -7   0 274.567  14.162   2
   5  -7   0 292.572  14.444   1
  -5   7   0 267.684  13.411   1
   4  -7   0 245.611  12.805   2
   4  -7   0 264.871  14.596   3
   4  -7   0 266.619  13.145   1
  -4   7   0 238.290  12.301   1
   3  -7   0 33.2771  2.3029   4
   3  -7   0 36.2441  2.4543   4
   3  -7   0 39.5405  4.5566   2
   3  -7   0 31.7444  4.6535   3
  -3   7   0 30.5922  4.7384   1
   2  -7   0 251.067  13.414   3
   2  -7   0 259.807  10.237   4
  -2   7   0 238.730  11.457   1
  -2   7   0 252.003  12.007   2
   1  -7   0 1.92891 1.50307   4
   1  -7   0 0.99890 1.69590   3
  -1   7   0 2.34655 1.51092   2
  -1   7   0 0.77752 1.91791   1
   0  -7   0 22.1883  4.1760   3
   0  -7   0 33.8072  4.2459   1
   0  -7   0 29.2621  4.1178   4
   0   7   0 27.3884  3.8940   1
   0   7   0 30.3436  3.9944   2
  -1  -7   0 442.212  20.022   4
  -1  -7   0 471.638  18.918   3
  -1  -7   0 434.496  18.325   1
   1   7   0 458.961  19.042   2
   1   7   0 481.786  18.481   1
  -2  -7   0 46.7719  5.3993   1
  -2  -7   0 46.6771  4.8951   3
  -2  -7   0 49.6092  6.4259   4
   2   7   0 34.5813  4.7701   2
   2   7   0 39.1871  5.0493   1
  -3  -7   0 55.7851  5.2678   3
  -3  -7   0 67.5572  7.0805   1
  -3  -7   0 53.1018  7.3369   4
   3   7   0 50.0415  5.9506   1
   3   7   0 59.0215  6.4392   2
  -4  -7   0 194.346  12.885   1
  -4  -7   0 181.984   9.917   3
  -4  -7   0 174.689  13.769   4
   4   7   0 157.095  11.819   2
   4   7   0 184.495  12.198   1
  -5  -7   0 272.192  16.433   1
  -5  -7   0 268.048  18.682   4
   5   7   0 264.220  16.699   2
   5   7   0 265.518  16.065   1
  -6  -7   0 42.8763  9.2142   4
   6   7   0 59.6919  9.9173   2
   6   7   0 31.7295  7.6755   1
  -7  -7   0 1.94942 4.87307   4
   7   7   0 -4.3725  3.8338   2
   7   7   0 -1.1812  4.6670   1
  -8  -7   0 68.2245 12.4665   4
   8   7   0 72.3019 10.7201   2
   8   7   0 64.4649 10.6409   1
  -9  -7   0 45.3544 11.0017   4
   9   7   0 55.2530 11.3785   2
 -10  -7   0 8.54295 8.05081   4
  10   7   0 4.56299 7.17835   2
 -11  -7   0 0.69699 9.48877   4
  11   7   0 18.6536 10.0045   2
  13  -8   0 2.48178 6.61499   2
  12  -8   0 23.1214  8.7475   2
  11  -8   0 49.5962  9.8517   2
  10  -8   0 61.5858 10.5966   2
  10  -8   0 57.2281  8.4676   3
   9  -8   0 46.9426  7.3385   3
   9  -8   0 42.5503  8.6884   2
   8  -8   0 14.5882  4.9638   2
   8  -8   0 6.64077 3.53266   3
   7  -8   0 224.481  14.464   2
   7  -8   0 222.390  14.753   3
   6  -8   0 26.5331  5.9017   3
   6  -8   0 24.0460  5.2565   2
   5  -8   0 95.8073  8.1723   2
   5  -8   0 101.720   9.208   3
  -5   8   0 88.9393  7.8644   1
   4  -8   0 373.206  16.809   2
   4  -8   0 340.952  18.206   3
  -4   8   0 372.312  16.210   1
   3  -8   0 526.646  23.064   3
   3  -8   0 521.964  16.420   4
  -3   8   0 500.506  20.552   2
  -3   8   0 500.749  19.707   1
   2  -8   0 107.592   6.348   4
   2  -8   0 107.729   8.797   3
  -2   8   0 100.829   7.398   1
  -2   8   0 104.133   7.511   2
   1  -8   0 117.879   7.687   4
   1  -8   0 106.149   8.493   3
  -1   8   0 131.711   8.590   2
  -1   8   0 113.425   7.953   1
   0  -8   0 8.93986 3.18892   1
   0  -8   0 11.8423  3.2225   4
   0  -8   0 6.82045 2.68464   3
   0   8   0 15.8091  3.7269   1
   0   8   0 9.81822 3.08461   2
  -1  -8   0 8.01041 3.28088   4
  -1  -8   0 2.86242 1.95142   3
  -1  -8   0 4.92494 3.02202   1
   1   8   0 8.32304 3.14885   1
   1   8   0 7.07639 2.62877   2
  -2  -8   0 41.6652  6.4464   4
  -2  -8   0 39.4418  5.6488   1
  -2  -8   0 45.3956  5.2615   3
   2   8   0 49.0070  5.7796   2
   2   8   0 41.4305  6.4143   1
  -3  -8   0 11.6123  4.1777   1
  -3  -8   0 13.0945  3.6599   3
  -3  -8   0 12.1560  4.3247   4
   3   8   0 15.1911  4.4711   1
   3   8   0 10.9971  4.2220   2
  -4  -8   0 135.776   9.053   3
  -4  -8   0 142.625  12.804   4
  -4  -8   0 157.980  12.138   1
   4   8   0 153.043  12.077   2
   4   8   0 152.311  11.542   1
  -5  -8   0 178.790  15.568   4
   5   8   0 178.980  13.934   2
   5   8   0 158.508  12.762   1
  -6  -8   0 -4.0064  4.1440   4
   6   8   0 0.19529 4.44507   1
   6   8   0 -2.2642  3.6329   2
  -7  -8   0 0.48551 5.09878   4
   7   8   0 -7.2383  4.8207   1
   7   8   0 -1.4698  4.1937   2
  -8  -8   0 93.1487 13.6995   4
   8   8   0 75.0233 12.7191   2
  -9  -8   0 32.1239 10.2202   4
   9   8   0 21.0374  8.0616   2
 -10  -8   0 12.9313  8.5605   4
  10   8   0 8.45909 7.32081   2
  13  -9   0 22.3278  9.4606   2
  12  -9   0 40.6666  9.6121   2
  11  -9   0 5.12650 5.91132   2
  10  -9   0 -5.4071  3.4203   3
  10  -9   0 -1.2456  4.3612   2
   9  -9   0 16.1977  5.1463   3
   9  -9   0 15.0988  6.1207   2
   8  -9   0 50.3397  8.9024   3
   8  -9   0 41.0592  7.8605   2
   7  -9   0 47.8981  7.1856   3
   7  -9   0 34.7633  6.6437   2
   6  -9   0 28.7479  6.3332   3
   6  -9   0 28.7371  5.8988   2
   5  -9   0 2.28525 2.39016   3
   5  -9   0 2.82344 2.78313   2
   4  -9   0 166.158  12.341   3
   4  -9   0 166.131  10.921   2
  -4   9   0 158.027  10.428   1
   3  -9   0 312.133  17.002   3
   3  -9   0 305.006  11.343   4
  -3   9   0 281.986  14.724   2
  -3   9   0 286.701  14.153   1
   2  -9   0 296.688  16.461   3
   2  -9   0 285.910  12.689   4
  -2   9   0 295.772  14.867   2
  -2   9   0 304.731  14.471   1
   1  -9   0 1357.96   43.55   4
   1  -9   0 1340.40   46.39   3
  -1   9   0 1362.92   43.73   2
  -1   9   0 1302.71   42.02   1
   0  -9   0 60.9740  6.7378   1
   0  -9   0 64.1467  6.7521   4
   0  -9   0 53.1298  6.3051   3
   0   9   0 56.6809  6.2264   1
   0   9   0 67.2125  6.4986   2
  -1  -9   0 3.23122 2.78825   4
  -1  -9   0 7.57141 3.36879   1
  -1  -9   0 6.79908 2.92439   3
   1   9   0 15.8948  4.2140   2
   1   9   0 14.0656  4.0878   1
  -2  -9   0 39.8815  7.2511   4
  -2  -9   0 53.4418  5.9142   3
  -2  -9   0 44.5602  7.1589   1
   2   9   0 46.7352  6.6539   1
   2   9   0 47.0236  6.3082   2
  -3  -9   0 1.50618 2.36202   3
  -3  -9   0 4.58381 3.03113   1
  -3  -9   0 -0.9899  2.9691   4
   3   9   0 2.64168 3.56278   1
   3   9   0 -0.9263  2.9085   2
  -4  -9   0 -1.3233  3.6096   1
  -4  -9   0 0.48973 2.85745   3
  -4  -9   0 6.50633 4.38746   4
   4   9   0 7.30162 4.09409   2
   4   9   0 1.49929 4.08178   1
  -5  -9   0 218.512  17.791   4
   5   9   0 213.771  15.805   2
   5   9   0 228.903  15.762   1
  -6  -9   0 10.5456  6.0797   4
   6   9   0 10.4780  5.9419   1
   6   9   0 20.0195  6.6393   2
  -7  -9   0 68.5477 13.1249   4
   7   9   0 71.3370 11.8821   2
  -8  -9   0 81.3948 15.3846   4
   8   9   0 65.6438 12.0579   2
  -9  -9   0 104.233  15.936   4
   9   9   0 93.0096 13.6737   2
 -10  -9   0 0.11978 8.97769   4
  10   9   0 23.8744 10.3110   2
  12 -10   0 27.8792  8.5621   2
  11 -10   0 10.8158  6.5193   2
  11 -10   0 14.6914  5.7376   3
  10 -10   0 117.502  11.970   3
  10 -10   0 130.166  13.441   2
   9 -10   0 18.4979  6.0429   3
   9 -10   0 24.4648  7.0018   2
   8 -10   0 10.4416  5.0482   2
   8 -10   0 20.2380  5.7925   3
   7 -10   0 14.1722  5.2165   2
   7 -10   0 15.8353  4.8166   3
   6 -10   0 -0.0417  2.6857   2
   6 -10   0 4.66985 3.61130   3
   5 -10   0 19.2265  4.7253   2
   5 -10   0 16.7651  4.7844   3
   4 -10   0 24.5436  5.6586   3
  -4  10   0 31.7383  5.6865   2
  -4  10   0 28.3866  5.6012   1
   3 -10   0 1.19941 1.75140   4
   3 -10   0 1.12192 2.51909   3
  -3  10   0 -0.6509  2.8192   1
  -3  10   0 -2.7038  1.8188   2
   2 -10   0 -1.5826  1.8437   4
   2 -10   0 1.35779 2.39904   3
  -2  10   0 2.65898 2.71173   1
  -2  10   0 1.05461 2.16013   2
   1 -10   0 241.310  14.822   3
   1 -10   0 217.547  12.419   4
  -1  10   0 244.954  13.628   2
  -1  10   0 230.326  13.220   1
   0 -10   0 776.534  28.827   1
   0 -10   0 715.221  29.999   3
   0 -10   0 709.481  28.691   4
   0  10   0 702.405  28.269   2
   0  10   0 746.763  27.762   1
  -1 -10   0 328.979  17.994   1
  -1 -10   0 378.710  18.894   3
  -1 -10   0 370.114  19.695   4
   1  10   0 445.095  19.765   1
   1  10   0 382.248  19.149   2
  -2 -10   0 41.1682  5.7053   3
  -2 -10   0 35.8437  6.7996   1
  -2 -10   0 24.2281  6.1362   4
   2  10   0 36.6627  6.9132   2
   2  10   0 35.7900  6.7304   1
  -3 -10   0 9.81864 4.01647   1
  -3 -10   0 7.11906 2.94600   3
  -3 -10   0 -2.1246  3.4246   4
   3  10   0 6.13747 4.26032   2
   3  10   0 7.23799 3.90299   1
  -4 -10   0 58.3122 10.4011   4
   4  10   0 41.9179  8.1555   2
   4  10   0 36.8755  7.6497   1
  -5 -10   0 134.064  14.293   4
   5  10   0 132.288  12.535   1
   5  10   0 129.760  12.771   2
  -6 -10   0 30.0386  8.8967   4
   6  10   0 31.9817  8.3648   2
  -7 -10   0 0.38150 5.66810   4
   7  10   0 2.68836 5.65366   2
  -8 -10   0 40.2309 11.6526   4
   8  10   0 29.6929  8.9307   2
  -9 -10   0 46.7681 12.4762   4
  12 -11   0 24.0910  8.4268   2
  11 -11   0 5.59966 5.97310   2
  11 -11   0 -0.9726  4.4433   3
  10 -11   0 122.191  12.712   3
  10 -11   0 116.302  12.725   2
   9 -11   0 -0.3719  3.6554   2
   9 -11   0 4.61416 3.78615   3
   8 -11   0 11.5445  4.6487   3
   8 -11   0 12.3124  5.0175   2
   7 -11   0 68.0671  8.4182   2
   7 -11   0 76.1166  9.4233   3
   6 -11   0 113.298  11.055   3
   6 -11   0 111.180  10.234   2
   5 -11   0 129.344  11.736   3
  -5  11   0 147.706  11.482   2
   4 -11   0 62.0319  8.3127   3
  -4  11   0 46.0760  6.3103   2
   3 -11   0 22.3836  3.8118   4
   3 -11   0 23.6376  5.8181   3
  -3  11   0 24.1774  5.2657   2
   2 -11   0 69.7144  6.4054   4
   2 -11   0 60.6402  8.1519   3
  -2  11   0 64.2226  7.1318   2
  -2  11   0 69.4865  7.4756   1
   1 -11   0 -4.1977  2.2541   3
   1 -11   0 -3.4319  2.4314   4
  -1  11   0 0.23968 3.00034   1
  -1  11   0 2.72901 2.54998   2
   0 -11   0 207.956  13.200   4
   0 -11   0 203.095  13.230   1
   0 -11   0 196.059  13.631   3
   0  11   0 193.528  13.259   2
   0  11   0 191.767  12.663   1
  -1 -11   0 352.820  19.520   4
  -1 -11   0 343.500  18.535   3
  -1 -11   0 350.238  18.655   1
   1  11   0 347.499  18.285   1
   1  11   0 329.573  18.396   2
  -2 -11   0 5.71807 4.33242   4
  -2 -11   0 9.86270 3.83347   3
  -2 -11   0 9.34748 4.51425   1
   2  11   0 15.9372  5.2890   2
   2  11   0 11.5553  4.7853   1
  -3 -11   0 188.397  16.032   4
  -3 -11   0 203.680  13.534   3
  -3 -11   0 220.266  15.266   1
   3  11   0 211.496  15.224   2
   3  11   0 221.213  14.942   1
  -4 -11   0 132.828  14.164   4
   4  11   0 137.620  12.929   2
  -5 -11   0 129.593  14.522   4
   5  11   0 136.480  13.427   2
  -6 -11   0 13.4961  5.7312   4
   6  11   0 2.03625 5.39982   2
  -7 -11   0 6.92505 7.66418   4
   7  11   0 10.7173  6.6295   2
  -8 -11   0 2.80154 7.28587   4
   8  11   0 -13.428   5.854   2
  -9 -11   0 8.44438 8.45130   4
   9  11   0 0.48193 8.36868   2
  12 -12   0 4.09592 7.21661   2
  11 -12   0 23.0259  7.1439   3
  11 -12   0 10.3764  6.7341   2
  10 -12   0 5.50340 6.03458   2
  10 -12   0 2.14527 4.50145   3
   9 -12   0 44.4557  9.3328   3
   9 -12   0 45.1408  8.9902   2
   8 -12   0 124.339  12.087   2
   8 -12   0 120.086  12.644   3
   7 -12   0 74.7927  9.9013   3
   7 -12   0 72.4683  8.9796   2
   6 -12   0 -3.4860  3.0111   2
   6 -12   0 -5.3915  2.7099   3
   5 -12   0 124.103  11.824   3
  -5  12   0 123.481  11.203   2
   4 -12   0 0.95196 3.33875   3
  -4  12   0 -0.2977  3.1543   2
   3 -12   0 47.9720  8.6184   3
   3 -12   0 54.7913  5.3788   4
  -3  12   0 60.7168  7.5033   2
   2 -12   0 22.1748  6.0098   3
   2 -12   0 29.1468  5.5094   4
  -2  12   0 28.2572  6.3489   2
   1 -12   0 1.54191 3.62918   1
   1 -12   0 9.68456 3.52144   4
   1 -12   0 4.12777 3.11299   3
  -1  12   0 4.81682 3.57430   2
   0 -12   0 71.2672  8.6697   3
   0 -12   0 78.0451  8.3963   4
   0 -12   0 81.7454  9.3070   1
   0  12   0 84.0712  9.0148   2
  -1 -12   0 91.2028 10.4088   4
  -1 -12   0 120.737  10.897   3
  -1 -12   0 125.005  11.308   1
   1  12   0 128.916  11.315   2
  -2 -12   0 68.3759  9.7719   4
  -2 -12   0 52.6592  7.6006   3
  -2 -12   0 86.6238  9.7547   1
   2  12   0 65.5575  8.5147   2
  -3 -12   0 64.6187  8.0570   3
  -3 -12   0 85.9661 11.0274   4
   3  12   0 76.4232  9.7298   2
  -4 -12   0 75.9605 11.5039   4
   4  12   0 65.0291  9.6280   2
  -5 -12   0 141.026  16.012   4
   5  12   0 148.530  14.354   2
  -6 -12   0 85.7787 12.5939   4
   6  12   0 81.1394 12.0226   2
  -7 -12   0 1.62752 6.61671   4
   7  12   0 2.50453 5.93667   2
  -8 -12   0 -1.0650  7.4660   4
   8  12   0 -3.7341  7.4400   2
  12 -13   0 9.10754 7.40818   2
  11 -13   0 8.03609 5.61175   3
  11 -13   0 9.53673 6.37664   2
  10 -13   0 5.44727 5.98924   2
  10 -13   0 1.57804 4.67085   3
   9 -13   0 36.4704  8.9424   3
   9 -13   0 22.0577  7.3690   2
   8 -13   0 48.0648  9.1421   2
   8 -13   0 43.2661  9.1231   3
   7 -13   0 52.7301  9.2581   2
   7 -13   0 63.7178  9.3646   3
   6 -13   0 21.4795  5.9351   3
  -6  13   0 9.95773 5.34514   2
   5 -13   0 164.284  14.459   3
  -5  13   0 170.361  13.201   2
   4 -13   0 29.7351  7.8450   3
  -4  13   0 42.0301  8.0054   2
   3 -13   0 323.870  20.730   3
  -3  13   0 327.371  18.635   2
   2 -13   0 18.6055  5.7591   3
   2 -13   0 16.8540  4.7130   4
  -2  13   0 23.8807  5.7664   2
   1 -13   0 15.5234  5.1103   4
   1 -13   0 19.0569  5.5086   1
   1 -13   0 15.8478  5.2836   3
  -1  13   0 14.0866  5.3958   2
   0 -13   0 93.5559 10.4134   1
   0 -13   0 87.6901  9.8467   4
   0 -13   0 77.2454  9.2897   3
   0  13   0 84.9325  9.4485   2
  -1 -13   0 35.9937  7.6942   3
  -1 -13   0 39.1850  8.2100   4
  -1 -13   0 49.3297  8.5591   1
   1  13   0 35.3479  7.7311   2
  -2 -13   0 104.386  10.237   3
  -2 -13   0 114.567  12.415   4
   2  13   0 104.663  11.071   2
  -3 -13   0 59.5676 11.0219   4
   3  13   0 29.6226  8.0354   2
  -4 -13   0 -2.8023  4.5387   4
   4  13   0 2.42429 5.01921   2
  -5 -13   0 25.7211  8.8377   4
   5  13   0 23.8098  7.8664   2
  -6 -13   0 35.8205 10.6859   4
   6  13   0 62.3019 11.9321   2
  -7 -13   0 29.1329 10.6054   4
   7  13   0 32.5492 10.2337   2
   8  13   0 20.5146  9.4609   2
  11 -14   0 30.8854  9.7082   2
  11 -14   0 31.2977  8.3234   3
  10 -14   0 22.4458  7.4776   2
  10 -14   0 22.5608  7.8074   3
   9 -14   0 6.71789 5.06730   2
   9 -14   0 0.28779 3.85524   3
   8 -14   0 41.9249  9.1536   2
   8 -14   0 43.8671  9.0942   3
   7 -14   0 4.68721 4.47845   3
  -7  14   0 5.23483 5.05964   2
   6 -14   0 -1.2154  3.7270   3
  -6  14   0 -2.3249  3.9167   2
   5 -14   0 -3.3408  3.2693   3
  -5  14   0 3.89635 4.39181   2
   4 -14   0 208.450  17.218   3
  -4  14   0 211.055  15.447   2
   3 -14   0 238.691  17.830   3
  -3  14   0 216.998  15.459   2
   2 -14   0 97.1103 11.2944   3
  -2  14   0 89.4215 10.2749   2
   1 -14   0 25.8412  7.0310   1
   1 -14   0 20.9489  6.3977   3
   1 -14   0 21.3046  6.2873   4
  -1  14   0 27.7645  6.7687   2
   0 -14   0 19.9031  6.0719   4
   0 -14   0 39.5635  8.3513   3
   0 -14   0 33.3795  7.4499   1
   0  14   0 31.4580  7.5955   2
  -1 -14   0 8.46030 5.36205   4
  -1 -14   0 0.08618 3.48034   3
  -1 -14   0 2.26795 4.97308   1
   1  14   0 1.16110 3.83766   2
  -2 -14   0 2.13907 4.14180   3
  -2 -14   0 5.72303 5.44086   4
   2  14   0 0.82928 4.60115   2
  -3 -14   0 -0.3822  5.2293   4
   3  14   0 10.6008  6.0073   2
  -4 -14   0 9.17934 6.57781   4
   4  14   0 -3.0951  5.5104   2
  -5 -14   0 -4.7980  5.7468   4
   5  14   0 -12.126   5.099   2
  -6 -14   0 7.76768 7.30274   4
   6  14   0 7.26299 7.32824   2
  -7 -14   0 9.90961 8.35960   4
   7  14   0 3.10555 7.89300   2
  11 -15   0 6.48324 6.63133   2
  11 -15   0 1.66070 7.15420   3
  10 -15   0 11.4218  6.7962   2
  10 -15   0 -2.2136  4.3232   3
   9 -15   0 15.3239  6.4916   2
   9 -15   0 1.59287 4.31397   3
   8 -15   0 1.76482 4.81349   3
  -8  15   0 -1.7711  5.4577   2
   7 -15   0 8.62052 4.67823   3
  -7  15   0 5.54480 5.73357   2
   6 -15   0 18.2147  5.8998   3
  -6  15   0 16.4101  6.5583   2
   5 -15   0 3.25999 5.07170   3
  -5  15   0 9.88955 5.51418   2
   4 -15   0 15.1221  6.9274   3
  -4  15   0 8.64031 5.18585   2
   3 -15   0 -2.0006  4.3066   3
  -3  15   0 1.92343 4.52432   2
   2 -15   0 52.7809 10.1069   3
  -2  15   0 82.3747  9.8690   2
   1 -15   0 28.3883  7.8289   1
   1 -15   0 37.9610  8.9415   3
   1 -15   0 41.8825  8.0683   4
  -1  15   0 23.7013  6.8784   2
   0 -15   0 3.46584 4.77029   3
   0 -15   0 -7.2364  4.2932   4
   0 -15   0 -0.2606  4.9153   1
   0  15   0 -2.3321  3.9305   2
  -1 -15   0 50.2324  9.3035   3
  -1 -15   0 61.0803 11.1901   4
   1  15   0 69.3906 10.0326   2
  -2 -15   0 5.80898 6.26403   4
  -2 -15   0 4.71313 4.98022   3
   2  15   0 3.51753 5.49173   2
  -3 -15   0 117.838  14.308   4
   3  15   0 129.436  14.082   2
  -4 -15   0 -9.8250  5.8846   4
   4  15   0 -8.7620  5.4920   2
  -5 -15   0 5.01621 6.73411   4
   5  15   0 0.58735 6.34064   2
  -6 -15   0 1.12996 7.99019   4
   6  15   0 10.2898  7.7932   2
  10 -16   0 52.8455 12.4590   3
   9 -16   0 39.5200 10.3074   3
  -9  16   0 31.9314  9.2565   2
   8 -16   0 17.6608  8.1555   3
  -8  16   0 46.9231 10.0081   2
   7 -16   0 4.84633 4.74460   3
  -7  16   0 9.78840 5.93506   2
   6 -16   0 120.810  13.925   3
  -6  16   0 116.664  12.726   2
   5 -16   0 15.0818  6.6078   3
  -5  16   0 10.7540  6.1917   2
   4 -16   0 1.60444 3.82436   3
  -4  16   0 9.96096 5.18391   2
   3 -16   0 25.0410  8.2858   3
  -3  16   0 36.8326  8.0263   2
   2 -16   0 3.22574 5.08522   1
   2 -16   0 -2.1410  4.3383   3
  -2  16   0 2.12434 5.05317   2
   1 -16   0 45.1111  9.5174   3
   1 -16   0 22.8436  7.5200   1
  -1  16   0 43.8883  9.1540   2
   0 -16   0 21.5299  7.4791   4
   0 -16   0 27.3839  7.7324   3
   0  16   0 12.7839  6.2586   2
  -1 -16   0 19.0528  7.1178   4
  -1 -16   0 27.6374  7.6422   3
   1  16   0 19.3921  6.9444   2
  -2 -16   0 0.14685 5.76564   4
   2  16   0 -2.0262  5.2477   2
  -3 -16   0 90.5199 13.2125   4
   3  16   0 72.5300 12.6058   2
  -4 -16   0 20.3917  8.3381   4
   4  16   0 44.0104 10.7790   2
  -5 -16   0 14.2607  9.6442   4
   5  16   0 17.1004 10.2949   2
  10 -17   0 33.0624  9.9654   3
 -10  17   0 29.1174 10.0281   2
   9 -17   0 24.3154  7.6568   3
  -9  17   0 18.3550  8.9766   2
   8 -17   0 36.3458  8.6843   3
   7 -17   0 -4.8330  3.9693   3
  -7  17   0 5.47342 6.60584   2
   6 -17   0 6.80128 5.15402   3
  -6  17   0 -4.0365  5.6848   2
   5 -17   0 14.7438  7.5191   3
  -5  17   0 17.9992  6.7404   2
   4 -17   0 -1.3824  4.8455   3
  -4  17   0 6.32631 5.52670   2
   3 -17   0 21.3746  8.0096   3
  -3  17   0 18.3747  7.0951   2
   2 -17   0 61.6062 11.2978   1
   2 -17   0 70.2861 12.8798   3
  -2  17   0 75.0050 11.0304   2
   1 -17   0 13.9398  5.8042   3
  -1  17   0 1.23945 6.32748   2
   0 -17   0 33.1870  8.2827   3
   0  17   0 34.3532  8.2716   2
  -1 -17   0 6.45205 5.32809   3
  -1 -17   0 -3.4348  6.3292   4
   1  17   0 1.46701 5.82697   2
  -2 -17   0 -14.919   5.887   4
   2  17   0 10.9462  6.7086   2
  -3 -17   0 109.817  14.481   4
   3  17   0 112.104  14.222   2
  -4 -17   0 44.7045 11.6225   4
   4  17   0 28.8974 10.6111   2
   9 -18   0 -7.7859  4.9203   3
  -9  18   0 -3.0190  7.0142   2
   8 -18   0 -4.5374  4.3745   3
  -8  18   0 -6.4945  6.3546   2
   7 -18   0 25.6343  7.7624   3
  -7  18   0 12.4610  8.4627   2
   6 -18   0 32.6976  9.6418   3
  -6  18   0 17.1775  7.9613   2
   5 -18   0 3.46427 5.76287   3
  -5  18   0 3.73552 5.70637   2
   4 -18   0 13.4667  6.5303   3
  -4  18   0 20.7343  7.8314   2
   3 -18   0 2.10277 5.98812   1
   3 -18   0 11.0578  5.9872   3
  -3  18   0 9.85068 6.50862   2
   2 -18   0 23.8296  8.8377   3
  -2  18   0 16.4900  7.4934   2
   1 -18   0 26.4434  8.7585   3
  -1  18   0 35.6800  9.5115   2
   0 -18   0 3.48320 5.51863   3
   0  18   0 13.5521  6.9795   2
   1  18   0 10.6126  6.5782   2
  -2 -18   0 12.8254  9.1011   4
   2  18   0 17.4125  9.6207   2
  -3 -18   0 21.6571  9.6309   4
   3  18   0 17.5266  8.6602   2
   8 -19   0 5.30920 7.07018   3
  -8  19   0 7.10128 8.02980   2
   7 -19   0 -1.8365  6.7266   3
  -7  19   0 10.7354  8.8883   2
   6 -19   0 6.07297 6.77329   3
  -6  19   0 10.7076  7.6873   2
   5 -19   0 -1.5657  5.9565   3
  -5  19   0 7.05969 6.97713   2
   4 -19   0 13.0105  7.8771   3
  -4  19   0 30.2161  9.1293   2
   3 -19   0 132.442  16.366   3
  -3  19   0 179.726  16.440   2
   2 -19   0 115.937  14.807   3
  -2  19   0 92.5203 13.0161   2
   1 -19   0 21.3526  8.2479   3
  -1  19   0 30.7621  9.0161   2
   0 -19   0 -1.5842  5.8193   3
   0  19   0 5.89785 7.74517   2
   1  19   0 6.99049 7.19489   2
   2  19   0 55.4183 13.4488   2
   6 -20   0 -0.1955  6.9066   3
   5 -20   0 0.80891 7.74449   3
  -5  20   0 -4.2245  7.4113   2
   4 -20   0 12.1724  8.5841   3
  -4  20   0 16.3363  8.3726   2
   3 -20   0 19.3068  8.5920   3
  -3  20   0 28.4023  9.8521   2
   2 -20   0 15.5189  8.2266   3
  -2  20   0 31.6258 10.0237   2
   1 -20   0 15.6129  7.9997   3
  -1  20   0 12.0422  8.1868   2
   0  20   0 5.33725 8.04775   2
   0  20  -1 32.1125  9.8940   2
  -1  20  -1 22.5891  9.5201   2
   1 -20   1 18.4639  8.3572   3
   2 -20   1 15.5092  8.9060   3
   3 -20   1 67.4499 14.3622   3
   4 -20   1 47.2884 11.6611   3
   5 -20   1 37.3123 11.4945   3
   6 -20   1 34.6729 10.7254   3
   2  19  -1 10.4655  8.1830   2
   1  19  -1 -7.8407  7.6337   2
   0  19  -1 6.49044 7.06665   2
   0 -19   1 2.32707 5.96839   3
  -1  19  -1 38.2152  9.8243   2
   1 -19   1 17.8858  8.0022   3
  -2  19  -1 63.2409 11.5069   2
   2 -19   1 57.6986 12.7534   3
  -3  19  -1 86.0839 12.4673   2
   3 -19   1 78.0000 14.2955   3
  -4  19  -1 59.8335 11.2250   2
   4 -19   1 43.7112 11.2357   3
  -5  19  -1 23.0776  8.3376   2
   5 -19   1 14.6745  7.6022   3
   6 -19   1 9.93379 6.69355   3
   7 -19   1 10.2458  7.5633   3
   8 -19   1 16.3326  6.7261   3
   3  18  -1 0.24820 7.24939   2
  -3 -18   1 3.22516 8.03277   4
   2  18  -1 72.3447 13.2368   2
  -2 -18   1 79.0505 13.6563   4
   1  18  -1 37.4037  9.7301   2
   0  18  -1 36.8625  9.2540   2
   0 -18   1 25.3939  8.3118   3
  -1  18  -1 11.8647  6.7987   2
   1 -18   1 -0.3787  5.3960   3
  -2  18  -1 43.0306  9.1007   2
   2 -18   1 21.2189  7.6613   3
  -3  18  -1 1.33548 6.04655   2
   3 -18   1 8.70869 6.44174   3
  -4  18  -1 36.3736  8.9839   2
   4 -18   1 30.5306  9.4628   3
  -5  18  -1 52.8078 10.5110   2
   5 -18   1 57.5135 12.0092   3
  -6  18  -1 4.22806 6.07624   2
   6 -18   1 8.29793 6.29199   3
  -7  18  -1 59.7039 11.9102   2
   7 -18   1 46.7743 10.6996   3
   8 -18   1 29.1765  9.7972   3
   9 -18   1 8.41096 7.33057   3
   4  17  -1 66.3089 13.3126   2
  -4 -17   1 84.9147 15.5646   4
   3  17  -1 10.9684  7.5967   2
  -3 -17   1 13.6751  8.1705   4
   2  17  -1 52.3889 11.0757   2
  -2 -17   1 50.0931 11.6863   4
   1  17  -1 30.7913  8.2453   2
  -1 -17   1 32.0215  8.0860   3
  -1 -17   1 21.2041  8.2171   4
   0  17  -1 83.2674 11.0912   2
   0 -17   1 93.4032 11.9753   3
  -1  17  -1 114.374  13.061   2
   1 -17   1 108.418  13.170   3
  -2  17  -1 30.6565  7.7168   2
   2 -17   1 29.7290  8.5108   3
  -3  17  -1 13.6773  6.2550   2
   3 -17   1 10.2035  6.7006   3
  -4  17  -1 5.80295 5.17373   2
   4 -17   1 4.75854 5.02860   3
  -5  17  -1 32.2782  8.6747   2
   5 -17   1 7.26758 5.87746   3
  -6  17  -1 20.5943  7.7967   2
   6 -17   1 16.1591  7.2262   3
  -7  17  -1 16.9794  7.5635   2
   7 -17   1 5.81059 6.95297   3
  -8  17  -1 27.5895  9.2376   2
   8 -17   1 20.6632  7.1572   3
  -9  17  -1 21.4870  8.7247   2
   9 -17   1 19.0335  7.6684   3
   5  16  -1 6.65772 7.82809   2
  -5 -16   1 5.58348 7.79873   4
   4  16  -1 60.3781 12.4650   2
  -4 -16   1 70.9038 13.2886   4
   3  16  -1 15.1749  6.5636   2
  -3 -16   1 18.2152  8.3446   4
   2  16  -1 33.3318  8.5433   2
  -2 -16   1 43.6614  9.8904   4
   1  16  -1 4.54811 4.98997   2
  -1 -16   1 -4.9599  4.1689   3
  -1 -16   1 5.65749 5.96687   4
   0  16  -1 0.76830 4.55737   2
   0 -16   1 7.62228 5.40492   3
   0 -16   1 -0.4447  5.4891   4
  -1  16  -1 276.436  19.249   2
   1 -16   1 314.442  21.531   3
  -2  16  -1 353.506  21.368   2
   2 -16   1 328.908  23.085   3
   2 -16   1 357.517  22.091   1
  -3  16  -1 58.6812 10.1367   2
   3 -16   1 59.7925 11.1820   3
  -4  16  -1 33.1162  7.9634   2
   4 -16   1 17.8188  6.5379   3
  -5  16  -1 -4.0109  4.4196   2
   5 -16   1 -5.3339  3.6433   3
  -6  16  -1 5.86765 5.40287   2
   6 -16   1 -4.9890  4.4355   3
  -7  16  -1 17.1103  7.3544   2
   7 -16   1 12.3463  5.7674   3
  -8  16  -1 2.02045 5.37262   2
   8 -16   1 8.01496 5.48375   3
  -9  16  -1 41.1190 10.3778   2
   9 -16   1 42.0606  9.6032   3
  10 -16   1 30.5344  9.4779   3
   6  15  -1 24.9165 10.0671   2
  -6 -15   1 5.75613 7.91985   4
   5  15  -1 -5.4017  6.0362   2
  -5 -15   1 6.98666 7.13526   4
   4  15  -1 -4.8428  5.2698   2
  -4 -15   1 -0.9682  6.8478   4
   3  15  -1 1.40304 5.50503   2
  -3 -15   1 16.5323  6.9338   4
   2  15  -1 0.38323 5.05759   2
  -2 -15   1 -3.6917  3.7400   3
  -2 -15   1 8.50976 5.86250   4
   1  15  -1 -1.0044  4.1965   2
  -1 -15   1 8.82468 5.57938   4
  -1 -15   1 -0.1949  3.9389   3
   0  15  -1 6.66104 5.20186   2
   0 -15   1 10.4476  5.4629   3
   0 -15   1 -0.0590  4.6873   4
  -1  15  -1 1.45840 4.51887   2
   1 -15   1 6.69729 4.66291   4
   1 -15   1 2.85501 4.33653   3
   1 -15   1 -1.6849  4.8530   1
  -2  15  -1 207.850  15.218   2
   2 -15   1 159.810  14.999   3
  -3  15  -1 518.970  26.103   2
   3 -15   1 545.343  29.954   3
  -4  15  -1 278.846  18.447   2
   4 -15   1 353.989  22.956   3
  -5  15  -1 8.48072 5.49749   2
   5 -15   1 2.50170 4.77072   3
  -6  15  -1 65.0763  9.3551   2
   6 -15   1 70.7402 12.5707   3
  -7  15  -1 14.0338  5.6156   2
   7 -15   1 18.6970  6.3123   3
  -8  15  -1 37.8585  8.7830   2
   8 -15   1 23.3385  7.1916   3
   9 -15   1 -1.4697  4.1594   3
   9 -15   1 1.82355 5.54852   2
  10 -15   1 -6.9829  6.1731   2
  10 -15   1 7.34256 6.07189   3
  11 -15   1 18.3052  8.1189   3
  11 -15   1 37.6565  9.2087   2
   7  14  -1 18.2412  9.0675   2
  -7 -14   1 16.3543 10.0273   4
   6  14  -1 14.6738  6.8172   2
  -6 -14   1 9.57535 7.58640   4
   5  14  -1 17.3192  7.6238   2
  -5 -14   1 30.0648  9.2623   4
   4  14  -1 42.5265  9.2524   2
  -4 -14   1 32.7482  9.4582   4
   3  14  -1 5.25483 5.47682   2
  -3 -14   1 -0.9108  5.5830   4
   2  14  -1 64.5255 10.5678   2
  -2 -14   1 52.5856  8.0449   3
  -2 -14   1 63.3160 10.8854   4
   1  14  -1 5.91675 4.71195   2
  -1 -14   1 4.13243 4.05250   3
  -1 -14   1 8.85377 5.17952   4
   0  14  -1 3.78282 4.11356   2
   0 -14   1 9.61158 5.12656   4
   0 -14   1 7.12896 5.51639   1
   0 -14   1 10.3667  4.8824   3
  -1  14  -1 138.943  11.972   2
   1 -14   1 82.4660  9.3656   4
   1 -14   1 110.676  10.998   1
   1 -14   1 91.8935 11.1264   3
  -2  14  -1 -1.8412  3.4320   2
   2 -14   1 2.66647 3.57793   4
   2 -14   1 2.96798 3.54471   3
  -3  14  -1 151.644  12.551   2
   3 -14   1 173.552  14.992   3
  -4  14  -1 196.231  14.379   2
   4 -14   1 166.584  15.058   3
  -5  14  -1 26.7755  6.5362   2
   5 -14   1 29.7446  7.6032   3
  -6  14  -1 60.3229 10.0713   2
   6 -14   1 53.4424 10.3541   3
  -7  14  -1 116.635  12.500   2
   7 -14   1 111.155  12.491   3
   8 -14   1 45.5989  9.2680   3
   8 -14   1 54.0381  9.3294   2
   9 -14   1 -2.3556  4.8777   2
   9 -14   1 0.91390 4.52713   3
  10 -14   1 7.58110 5.28839   3
  10 -14   1 2.96983 5.16288   2
  11 -14   1 43.7201 10.3788   3
  11 -14   1 37.7559  9.8071   2
   8  13  -1 22.1025  9.5296   2
  -8 -13   1 24.2803 10.9680   4
   7  13  -1 2.51218 6.77183   2
  -7 -13   1 -4.0941  6.9137   4
   6  13  -1 10.2832  7.1828   2
  -6 -13   1 15.4874  8.3333   4
   5  13  -1 63.1690 11.3377   2
  -5 -13   1 79.7604 12.2552   4
   4  13  -1 29.8627  7.7441   2
  -4 -13   1 40.9404  9.3125   4
   3  13  -1 58.4577 10.0305   2
  -3 -13   1 50.2214 10.5030   4
   2  13  -1 159.066  13.181   2
  -2 -13   1 162.350  12.771   3
  -2 -13   1 147.571  13.895   4
   1  13  -1 81.2904  9.4723   2
  -1 -13   1 75.6512  9.1516   3
  -1 -13   1 78.9273  9.4074   1
  -1 -13   1 75.8412  9.3400   4
   0  13  -1 6.33871 4.50088   2
   0 -13   1 1.12286 3.77732   4
   0 -13   1 9.11604 4.47651   1
   0 -13   1 0.36961 3.25841   3
  -1  13  -1 23.5847  5.6421   2
   1 -13   1 30.1323  5.9319   4
   1 -13   1 26.0679  6.0767   3
  -2  13  -1 -0.3899  3.3947   2
   2 -13   1 2.27465 3.03226   4
   2 -13   1 4.10279 3.10550   3
  -3  13  -1 56.3110  7.6947   2
   3 -13   1 52.7666  8.1951   3
  -4  13  -1 45.2323  8.1216   2
   4 -13   1 24.7123  7.0297   3
  -5  13  -1 68.6465  8.2128   2
   5 -13   1 70.4754  9.5798   3
  -6  13  -1 28.7538  6.8667   2
   6 -13   1 23.8987  5.5681   3
   7 -13   1 117.432  12.637   3
   7 -13   1 144.171  12.564   2
   8 -13   1 123.512  12.910   3
   8 -13   1 113.281  11.869   2
   9 -13   1 56.2132  9.9771   2
   9 -13   1 45.0435  9.0190   3
  10 -13   1 53.0309 10.3745   2
  10 -13   1 52.8582  9.7855   3
  11 -13   1 0.48273 5.91273   2
  11 -13   1 3.07888 4.87011   3
  12 -13   1 2.44144 7.18765   2
   8  12  -1 23.3342  9.1227   2
  -8 -12   1 5.25785 8.24686   4
   7  12  -1 5.94341 6.69130   2
  -7 -12   1 1.81541 6.33141   4
   6  12  -1 81.7967 11.5872   2
  -6 -12   1 90.4994 13.2195   4
   5  12  -1 108.675  12.512   2
  -5 -12   1 148.086  15.958   4
   4  12  -1 13.3337  5.7439   2
  -4 -12   1 17.6918  7.1301   4
   3  12  -1 42.6715  8.0236   2
  -3 -12   1 52.2967  9.5341   4
  -3 -12   1 39.3752  6.9304   3
   2  12  -1 86.3691  9.7593   1
   2  12  -1 80.1935  8.9796   2
  -2 -12   1 60.2840  7.7301   3
  -2 -12   1 73.8719  9.9015   4
  -2 -12   1 83.1557  9.8670   1
   1  12  -1 624.275  27.497   2
   1  12  -1 662.870  27.875   1
  -1 -12   1 595.340  27.625   3
  -1 -12   1 639.093  28.263   1
  -1 -12   1 612.230  28.984   4
   0  12  -1 389.242  20.174   2
   0  12  -1 407.365  20.306   1
   0 -12   1 374.336  20.522   4
   0 -12   1 404.302  20.859   1
   0 -12   1 393.429  21.410   3
  -1  12  -1 55.2434  7.2851   2
  -1  12  -1 68.2396  8.0817   1
   1 -12   1 62.0483  8.3686   3
   1 -12   1 76.7340  7.9459   4
  -2  12  -1 13.3600  4.0274   2
   2 -12   1 14.0356  4.0344   4
   2 -12   1 9.88832 4.45841   3
  -3  12  -1 29.1060  6.1299   2
   3 -12   1 29.7957  4.7237   4
   3 -12   1 30.9438  7.2147   3
  -4  12  -1 62.0483  7.5591   2
   4 -12   1 64.5498  8.6461   3
  -5  12  -1 9.68609 4.47169   2
   5 -12   1 8.03629 4.22244   3
   6 -12   1 14.3171  5.1508   3
   6 -12   1 10.4575  4.3828   2
   7 -12   1 4.32290 4.03547   2
   7 -12   1 6.50769 4.03847   3
   8 -12   1 122.987  11.515   2
   8 -12   1 124.613  13.003   3
   9 -12   1 128.492  12.569   2
   9 -12   1 123.505  12.748   3
  10 -12   1 9.08864 5.18691   3
  10 -12   1 3.81765 5.74603   2
  11 -12   1 3.16147 5.48599   2
  12 -12   1 -4.3842  6.6755   2
   9  11  -1 2.25345 7.58084   2
  -9 -11   1 -3.0212  7.1823   4
   8  11  -1 37.9392  9.7148   2
  -8 -11   1 13.8494  7.8279   4
   7  11  -1 69.8881 12.3825   2
  -7 -11   1 59.0692 12.6438   4
   6  11  -1 3.74841 4.87785   2
  -6 -11   1 12.8389  6.4868   4
   5  11  -1 78.9266 10.3225   2
  -5 -11   1 65.4784 12.0513   4
   4  11  -1 8.40073 4.63885   2
   4  11  -1 8.67633 5.20578   1
  -4 -11   1 14.5671  6.1980   4
   3  11  -1 8.57138 4.17349   2
   3  11  -1 16.1861  5.3461   1
  -3 -11   1 8.35788 5.13983   4
  -3 -11   1 11.9241  3.8084   3
   2  11  -1 11.9417  4.2948   2
   2  11  -1 11.6100  4.3107   1
  -2 -11   1 11.2396  3.9378   3
  -2 -11   1 12.2386  4.3913   1
  -2 -11   1 9.59168 4.93900   4
   1  11  -1 84.2832  8.4114   2
   1  11  -1 88.3168  9.0527   1
  -1 -11   1 85.3331  8.8829   1
  -1 -11   1 91.9733  8.8534   3
  -1 -11   1 72.9490  8.5546   4
   0  11  -1 426.003  20.098   2
   0  11  -1 419.766  20.255   1
   0 -11   1 421.988  20.679   1
   0 -11   1 403.168  20.485   4
   0 -11   1 427.188  21.234   3
  -1  11  -1 37.3112  6.5111   2
  -1  11  -1 46.0210  7.3621   1
   1 -11   1 41.6984  7.5562   3
   1 -11   1 41.0901  6.0444   4
  -2  11  -1 457.736  20.525   1
  -2  11  -1 416.003  19.798   2
   2 -11   1 421.826  22.241   3
   2 -11   1 436.342  18.628   4
  -3  11  -1 1.19914 3.15227   1
  -3  11  -1 0.14623 2.74269   2
   3 -11   1 2.20654 3.06498   3
   3 -11   1 1.79835 2.00339   4
  -4  11  -1 8.81447 3.91358   2
   4 -11   1 3.85986 3.46240   3
   5 -11   1 10.5801  4.3392   3
   6 -11   1 6.15223 3.95093   3
   6 -11   1 -0.2999  3.0957   2
   7 -11   1 5.27739 3.95988   3
   7 -11   1 2.55542 4.13893   2
   8 -11   1 24.5005  6.6781   2
   8 -11   1 15.4615  5.4954   3
   9 -11   1 6.84412 5.17410   2
   9 -11   1 2.02863 3.86028   3
  10 -11   1 5.69856 5.24984   2
  10 -11   1 2.74065 3.91382   3
  11 -11   1 32.8122  8.6822   2
  11 -11   1 56.9842 10.4527   3
  12 -11   1 5.17776 6.82712   2
   9  10  -1 13.6617  7.4238   2
  -9 -10   1 8.37263 9.17636   4
   8  10  -1 -9.0500  5.5761   2
  -8 -10   1 -6.6992  6.8885   4
   7  10  -1 84.5929 11.1835   2
  -7 -10   1 77.3807 13.9680   4
   6  10  -1 60.1123 10.4282   1
   6  10  -1 54.9024 10.8277   2
  -6 -10   1 52.4636 11.3228   4
   5  10  -1 110.094  11.932   2
   5  10  -1 146.585  12.649   1
  -5 -10   1 132.769  13.965   4
   4  10  -1 34.8987  7.5253   2
   4  10  -1 40.7263  7.8280   1
  -4 -10   1 30.8988  7.6994   4
   3  10  -1 87.0627  9.1668   2
   3  10  -1 87.8756  9.4206   1
  -3 -10   1 98.8512  8.3962   3
  -3 -10   1 98.3759 10.6103   4
  -3 -10   1 98.9014  9.7042   1
   2  10  -1 169.625  12.015   2
   2  10  -1 184.594  12.628   1
  -2 -10   1 174.465  12.482   1
  -2 -10   1 166.353  11.352   3
  -2 -10   1 179.315  13.734   4
   1  10  -1 350.817  17.354   1
   1  10  -1 300.502  16.346   2
  -1 -10   1 348.437  17.673   1
  -1 -10   1 343.944  18.716   4
  -1 -10   1 318.182  17.260   3
   0  10  -1 569.285  23.538   2
   0  10  -1 582.616  23.850   1
   0 -10   1 551.227  24.355   4
   0 -10   1 573.042  23.807   1
   0 -10   1 580.129  25.320   3
  -1  10  -1 18.1061  4.4882   1
  -1  10  -1 12.9897  3.3920   2
   1 -10   1 12.5673  4.3139   3
   1 -10   1 16.2676  3.9549   4
  -2  10  -1 116.280   9.370   1
  -2  10  -1 124.256   9.177   2
   2 -10   1 119.731   8.123   4
   2 -10   1 135.475  10.655   3
  -3  10  -1 426.044  18.894   1
  -3  10  -1 431.267  18.767   2
   3 -10   1 374.839  20.602   3
   3 -10   1 396.002  15.443   4
  -4  10  -1 754.468  27.995   1
  -4  10  -1 696.365  27.560   2
   4 -10   1 703.833  30.853   3
   4 -10   1 707.262  22.116   4
   5 -10   1 43.5114  6.2368   2
   5 -10   1 40.5460  7.4903   3
   6 -10   1 174.482  12.134   2
   6 -10   1 181.418  13.992   3
   7 -10   1 9.08880 4.22736   2
   7 -10   1 2.72526 3.19248   3
   8 -10   1 234.115  16.960   3
   8 -10   1 270.104  16.843   2
   9 -10   1 5.58476 4.36131   3
   9 -10   1 2.14568 4.10503   2
  10 -10   1 13.9603  5.7107   3
  10 -10   1 6.53064 5.21717   2
  11 -10   1 51.4765 10.2874   2
  11 -10   1 41.8403  8.7938   3
  12 -10   1 -2.1171  6.0196   2
  10   9  -1 3.03893 7.90583   2
 -10  -9   1 24.9192 10.9988   4
   9   9  -1 86.4344 14.5633   2
  -9  -9   1 94.3406 16.6233   4
   8   9  -1 5.48210 5.66401   2
  -8  -9   1 0.37413 5.82491   4
   7   9  -1 7.24238 5.54632   1
   7   9  -1 -1.5868  4.2903   2
  -7  -9   1 0.95013 5.98067   4
   6   9  -1 25.9575  6.8398   1
   6   9  -1 15.8817  6.1500   2
  -6  -9   1 12.7022  6.4275   4
   5   9  -1 172.902  13.685   1
   5   9  -1 188.069  14.624   2
  -5  -9   1 170.016  15.451   4
   4   9  -1 1.72614 3.23334   1
   4   9  -1 5.41543 3.65811   2
  -4  -9   1 2.59639 2.26880   3
  -4  -9   1 0.08006 3.88370   4
   3   9  -1 340.161  18.145   2
   3   9  -1 356.932  18.262   1
  -3  -9   1 377.650  18.942   1
  -3  -9   1 362.382  16.588   3
  -3  -9   1 316.313  19.959   4
   2   9  -1 23.0681  5.0498   2
   2   9  -1 15.6424  4.4974   1
  -2  -9   1 21.9560  5.3726   1
  -2  -9   1 19.9257  5.4228   4
  -2  -9   1 20.6704  4.2694   3
   1   9  -1 3.56006 2.71010   1
   1   9  -1 3.45948 2.40064   2
  -1  -9   1 0.23850 2.57616   1
  -1  -9   1 -0.4704  2.3358   4
  -1  -9   1 2.44776 2.12775   3
   0   9  -1 2.02297 2.39420   1
   0   9  -1 0.03796 1.93961   2
   0  -9   1 -0.7083  2.1232   4
   0  -9   1 -0.9150  1.7054   3
   0  -9   1 -2.2704  2.0508   1
  -1   9  -1 37.1644  4.7822   2
  -1   9  -1 37.6355  5.1745   1
   1  -9   1 42.7358  5.2216   4
   1  -9   1 34.4858  5.3938   3
  -2   9  -1 350.559  16.360   2
  -2   9  -1 356.207  16.586   1
   2  -9   1 369.644  18.804   3
   2  -9   1 377.127  15.211   4
  -3   9  -1 37.3514  5.2115   1
  -3   9  -1 38.3424  4.9045   2
   3  -9   1 25.8521  3.4489   4
   3  -9   1 38.8080  6.9877   3
  -4   9  -1 29.5949  5.5148   1
   4  -9   1 27.0046  5.1949   2
   4  -9   1 23.2283  5.5156   3
   4  -9   1 25.2848  2.5175   4
  -5   9  -1 4.11675 3.18067   1
   5  -9   1 -0.4873  2.4092   3
   5  -9   1 3.28017 2.70560   2
   6  -9   1 324.439  18.575   3
   6  -9   1 282.455  15.937   2
   7  -9   1 64.1409  7.9922   2
   7  -9   1 72.4090  8.6620   3
   8  -9   1 252.636  17.102   3
   8  -9   1 252.129  16.594   2
   9  -9   1 82.3667  9.8429   2
   9  -9   1 86.1951  9.9436   3
  10  -9   1 64.1719 11.0489   2
  10  -9   1 68.2287  9.3277   3
  11  -9   1 -3.1298  5.5247   2
  12  -9   1 2.42473 6.61606   2
  10   8  -1 16.4404  9.1475   2
 -10  -8   1 14.0686  9.5771   4
   9   8  -1 13.5905  7.6290   2
  -9  -8   1 26.5399  8.6234   4
   8   8  -1 64.1215 11.4989   2
   8   8  -1 58.6051 10.5487   1
  -8  -8   1 84.4540 14.9063   4
   7   8  -1 6.98583 5.72538   1
   7   8  -1 2.34106 4.59949   2
  -7  -8   1 3.14030 5.42751   4
   6   8  -1 36.6311  8.0167   2
   6   8  -1 20.9201  6.7701   1
  -6  -8   1 25.2446  7.6333   4
   5   8  -1 48.9225  8.6653   2
   5   8  -1 54.1282  8.8027   1
  -5  -8   1 49.4013  9.4131   4
   4   8  -1 2.73932 3.43038   1
   4   8  -1 2.75438 3.40847   2
  -4  -8   1 -3.3759  1.7697   3
  -4  -8   1 4.19738 3.42397   1
  -4  -8   1 -3.2891  2.6433   4
   3   8  -1 147.569  10.571   1
   3   8  -1 134.046   9.955   2
  -3  -8   1 130.344  11.523   4
  -3  -8   1 125.496   8.497   3
  -3  -8   1 156.713  11.080   1
   2   8  -1 815.376  29.995   2
   2   8  -1 842.239  29.852   1
  -2  -8   1 840.033  30.269   1
  -2  -8   1 823.060  29.475   3
  -2  -8   1 831.415  33.305   4
   1   8  -1 100.716   7.751   2
   1   8  -1 89.1505  7.4053   1
  -1  -8   1 103.892   8.665   4
  -1  -8   1 93.6807  7.4954   3
  -1  -8   1 88.9314  7.6062   1
   0   8  -1 44.8463  5.2807   1
   0   8  -1 43.9223  4.8070   2
   0  -8   1 33.3829  4.7943   3
   0  -8   1 43.4115  5.4392   4
  -1   8  -1 3.05108 2.56083   1
  -1   8  -1 2.73622 2.16294   2
   1  -8   1 3.86244 2.10954   3
   1  -8   1 5.45515 2.27406   4
  -2   8  -1 55.3526  5.2441   2
  -2   8  -1 44.0406  5.2510   1
   2  -8   1 53.5841  6.1055   3
   2  -8   1 50.1474  4.4107   4
  -3   8  -1 6.81154 2.56363   2
  -3   8  -1 6.44783 3.05272   1
   3  -8   1 6.70236 1.82762   4
   3  -8   1 3.28250 2.27189   3
  -4   8  -1 12.2218  3.8902   1
   4  -8   1 15.5941  1.9734   4
   4  -8   1 19.0317  4.7350   3
   4  -8   1 14.3997  3.8696   2
  -5   8  -1 7.51598 3.16817   1
   5  -8   1 -2.8602  2.5357   2
   5  -8   1 0.53546 2.56741   3
   6  -8   1 61.3062  6.8382   2
   6  -8   1 55.4834  7.1997   3
   7  -8   1 33.1798  6.7469   3
   7  -8   1 42.6006  7.2108   2
   8  -8   1 0.66357 3.74145   2
   8  -8   1 -2.1032  3.2203   3
   9  -8   1 5.17552 4.61737   2
   9  -8   1 18.4067  5.7209   3
  10  -8   1 2.46573 4.38669   3
  10  -8   1 -0.6420  4.5876   2
  11  -8   1 12.7941  7.1092   2
  12  -8   1 3.38410 5.79746   2
  13  -8   1 6.11639 6.83288   2
  11   7  -1 7.58232 9.15790   2
 -11  -7   1 0.96187 9.44720   4
  10   7  -1 34.2007  9.9253   2
 -10  -7   1 52.9504 12.2211   4
   9   7  -1 3.91023 5.37615   1
   9   7  -1 -2.0710  4.7902   2
  -9  -7   1 4.28764 5.45522   4
   8   7  -1 4.01043 5.37955   1
   8   7  -1 -4.9970  3.7251   2
  -8  -7   1 1.66599 4.96285   4
   7   7  -1 21.0989  6.3639   2
   7   7  -1 8.96346 5.09935   1
  -7  -7   1 8.48436 5.40096   4
   6   7  -1 126.718  11.630   1
   6   7  -1 150.377  12.705   2
  -6  -7   1 169.296  14.855   4
   5   7  -1 79.3167  8.4786   1
   5   7  -1 79.8053  9.1468   2
  -5  -7   1 86.2984 10.5177   4
   4   7  -1 1.38241 3.14215   1
   4   7  -1 1.86147 2.88100   2
  -4  -7   1 1.54868 3.12687   1
  -4  -7   1 6.18690 2.06510   3
  -4  -7   1 -3.7035  2.5814   4
   3   7  -1 41.4265  5.3345   2
   3   7  -1 44.3624  6.0153   1
  -3  -7   1 44.0438  6.4679   4
  -3  -7   1 44.1669  4.6087   3
  -3  -7   1 48.3193  6.0772   1
   2   7  -1 53.3868  5.6202   2
   2   7  -1 61.7862  6.1401   1
  -2  -7   1 59.3423  6.9146   4
  -2  -7   1 47.8119  4.8510   3
  -2  -7   1 60.8162  6.2712   1
   1   7  -1 9.57986 2.93168   2
   1   7  -1 9.21836 3.08529   1
  -1  -7   1 8.56725 3.21694   4
  -1  -7   1 14.1655  3.5187   1
  -1  -7   1 11.5656  2.8529   3
   0   7  -1 19.3117  3.7481   2
   0   7  -1 25.0400  4.3601   1
   0  -7   1 27.2676  4.0108   4
   0  -7   1 16.4437  3.5398   3
  -1   7  -1 460.109  17.920   2
  -1   7  -1 453.331  17.886   1
   1  -7   1 493.009  20.252   3
   1  -7   1 483.233  18.147   4
  -2   7  -1 104.804   6.997   2
  -2   7  -1 103.584   7.368   1
   2  -7   1 117.454   6.323   4
   2  -7   1 110.386   8.511   3
  -3   7  -1 16.3441  3.5233   1
   3  -7   1 9.01202 1.76107   4
   3  -7   1 10.4919  3.2763   3
   3  -7   1 10.6737  2.8557   2
  -4   7  -1 101.729   7.778   1
   4  -7   1 102.870   7.530   2
   4  -7   1 108.036   4.746   4
   4  -7   1 92.8787  8.4352   3
  -5   7  -1 9.56985 3.54766   1
  -5   7  -1 10.2163  1.6422   4
   5  -7   1 8.45597 3.54046   3
   5  -7   1 10.5918  3.2904   2
  -6   7  -1 4.25318 1.90261   4
  -6   7  -1 9.25210 3.83175   1
   6  -7   1 6.18003 3.14102   2
   6  -7   1 2.90647 2.93967   3
   7  -7   1 14.5752  4.6449   2
   7  -7   1 22.1909  5.0767   3
   8  -7   1 133.063  11.634   2
   8  -7   1 137.223  11.455   3
   9  -7   1 4.51812 3.65992   2
   9  -7   1 1.44726 3.23097   3
  10  -7   1 14.5333  5.2052   3
  10  -7   1 14.3871  6.4671   2
  11  -7   1 47.8613 10.3225   2
  12  -7   1 18.0187  8.0547   2
  13  -7   1 3.57026 6.98213   2
  11   6  -1 21.1168  8.7194   2
 -11  -6   1 11.3956  9.5537   4
  10   6  -1 24.8701  8.9616   2
  10   6  -1 39.3191  9.0135   1
 -10  -6   1 18.4401  8.5361   4
   9   6  -1 68.9974 11.5311   1
   9   6  -1 89.1655 11.8633   2
  -9  -6   1 83.8235 12.9187   4
   8   6  -1 35.1860  8.0268   2
   8   6  -1 26.6617  7.4002   1
  -8  -6   1 22.0299  6.8267   4
   7   6  -1 2.59362 3.76632   2
   7   6  -1 -1.3144  3.7907   1
  -7  -6   1 -0.8945  4.0894   4
   6   6  -1 19.0902  5.9515   2
   6   6  -1 19.4506  5.3749   1
  -6  -6   1 16.6048  5.6633   4
   5   6  -1 48.4125  7.8920   2
   5   6  -1 50.5247  6.7184   1
  -5  -6   1 36.9136  7.6741   4
  -5  -6   1 36.2137  6.4846   1
   4   6  -1 53.2545  6.5374   1
   4   6  -1 63.5798  6.7618   2
  -4  -6   1 60.7154  4.6097   3
  -4  -6   1 49.1775  6.4466   1
  -4  -6   1 67.0166  8.3255   4
   3   6  -1 45.7681  5.3243   1
   3   6  -1 45.1676  5.4570   2
  -3  -6   1 55.6632  6.0265   1
  -3  -6   1 50.3009  6.6825   4
  -3  -6   1 47.9629  4.2560   3
   2   6  -1 26.3097  4.4192   1
   2   6  -1 34.1635  4.1099   2
  -2  -6   1 34.6617  3.6746   3
  -2  -6   1 29.4684  4.9074   1
  -2  -6   1 31.9607  5.7381   4
   1   6  -1 106.840   7.234   1
   1   6  -1 107.484   7.056   2
  -1  -6   1 101.408   7.846   4
  -1  -6   1 123.916   7.394   3
  -1  -6   1 109.210   7.319   1
   0   6  -1 19.1775  2.7542   2
   0   6  -1 21.9129  3.7670   1
   0  -6   1 11.6768  2.7206   3
   0  -6   1 15.5033  3.0835   4
  -1   6  -1 3.56009 1.80788   1
  -1   6  -1 3.51399 1.52656   2
   1  -6   1 0.37532 1.34229   3
   1  -6   1 2.27628 1.47063   4
  -2   6  -1 1335.07   40.79   2
  -2   6  -1 1427.96   40.59   1
   2  -6   1 1362.87   44.56   3
   2  -6   1 1372.57   40.12   4
  -3   6  -1 16.0456  3.4612   1
   3  -6   1 17.1378  4.0396   3
   3  -6   1 15.3736  1.9552   4
   3  -6   1 15.6318  3.2178   2
  -4   6  -1 69.4824  3.5993   4
  -4   6  -1 60.1961  5.9911   1
   4  -6   1 69.9825  5.9592   2
   4  -6   1 78.0984  7.5653   3
  -5   6  -1 235.141   9.126   4
  -5   6  -1 234.459  12.529   1
   5  -6   1 227.298  12.480   2
   5  -6   1 245.536  14.351   3
  -6   6  -1 22.5095  5.1089   1
  -6   6  -1 23.1084  3.3675   4
   6  -6   1 24.0875  5.7896   3
   6  -6   1 31.1581  5.6754   2
  -7   6  -1 -1.6758  2.3166   4
   7  -6   1 4.04286 3.44219   2
   7  -6   1 9.51941 4.08510   3
   8  -6   1 114.627  10.531   2
   8  -6   1 122.416  10.516   3
   9  -6   1 19.7454  5.8461   2
   9  -6   1 18.4080  5.1097   3
  10  -6   1 122.641  12.446   2
  11  -6   1 2.65024 5.18194   2
  12  -6   1 19.6626  7.8064   2
  13  -6   1 25.5215  9.4958   2
  11   5  -1 15.4500  8.7604   1
  11   5  -1 16.9884  8.8619   2
 -11  -5   1 10.2777  8.6298   4
  10   5  -1 10.5173  6.6506   1
  10   5  -1 3.78448 5.84491   2
 -10  -5   1 18.3148  8.1954   4
   9   5  -1 60.0591 11.2458   1
   9   5  -1 83.2312 11.1745   2
  -9  -5   1 68.0500 12.5351   4
   8   5  -1 43.0528  8.3383   1
   8   5  -1 51.1196  9.6994   2
  -8  -5   1 61.4260 11.2988   4
   7   5  -1 44.7773  8.4671   2
   7   5  -1 38.1068  7.1889   1
  -7  -5   1 49.0516  9.3515   4
   6   5  -1 3.18777 3.43970   2
   6   5  -1 -0.1644  3.1946   1
  -6  -5   1 1.76678 3.77284   4
   5   5  -1 137.133   6.095   3
   5   5  -1 124.317   9.750   1
   5   5  -1 134.321  10.695   2
  -5  -5   1 134.966  10.345   1
  -5  -5   1 130.166  11.797   4
   4   5  -1 36.4298  5.0810   1
   4   5  -1 38.4089  6.3382   2
  -4  -5   1 42.3493  7.7109   4
  -4  -5   1 42.2456  5.4800   1
  -4  -5   1 39.3322  3.4181   3
   3   5  -1 0.73106 1.71066   2
   3   5  -1 1.41352 2.00605   1
  -3  -5   1 -1.9181  2.1652   1
  -3  -5   1 5.25844 1.61288   3
  -3  -5   1 4.53447 2.43702   4
   2   5  -1 3.53099 1.93263   1
   2   5  -1 7.51032 2.30769   2
  -2  -5   1 1.25500 2.02742   4
  -2  -5   1 6.75971 2.53946   1
   1   5  -1 555.071  19.279   2
   1   5  -1 555.383  19.017   1
  -1  -5   1 554.308  19.399   3
  -1  -5   1 535.610  21.013   4
  -1  -5   1 554.393  19.235   1
   0   5  -1 20.0608  2.5888   2
   0   5  -1 16.1822  2.9533   1
   0  -5   1 16.3894  3.0037   4
   0  -5   1 20.2691  2.9373   3
  -1   5  -1 26.6262  3.2611   1
  -1   5  -1 30.5503  2.9409   2
   1  -5   1 29.6053  3.5708   3
   1  -5   1 28.2226  2.9177   4
  -2   5  -1 438.688  15.926   1
   2  -5   1 422.829  14.206   4
   2  -5   1 430.980  18.110   3
   2  -5   1 448.274  15.591   2
  -3   5  -1 441.336  16.726   1
  -3   5  -1 438.841  13.778   4
   3  -5   1 435.790  16.382   2
   3  -5   1 464.329  19.193   3
  -4   5  -1 618.732  19.708   4
  -4   5  -1 639.298  22.734   1
   4  -5   1 631.346  22.874   2
   4  -5   1 684.838  25.581   3
  -5   5  -1 2.10005 2.44174   1
  -5   5  -1 2.25145 1.76153   4
   5  -5   1 2.07355 2.45072   3
   5  -5   1 6.25619 2.69214   2
  -6   5  -1 5.23654 2.87570   1
  -6   5  -1 -1.4475  2.0553   4
   6  -5   1 -0.5197  2.6624   3
   6  -5   1 -0.7899  2.3149   2
  -7   5  -1 19.7337  4.2298   4
   7  -5   1 30.3899  6.1064   3
   7  -5   1 11.5222  4.3213   2
  -8   5  -1 279.707  15.080   4
   8  -5   1 321.375  18.278   2
   8  -5   1 311.920  17.478   3
   9  -5   1 116.890  10.271   3
   9  -5   1 97.5500 10.6231   2
  10  -5   1 0.47083 4.12290   2
  11  -5   1 16.5059  7.2887   2
  12  -5   1 54.8722 11.5693   2
  13  -5   1 91.3602 13.4723   2
  12   4  -1 63.7837 13.8594   2
 -12  -4   1 53.2089 14.1977   4
  11   4  -1 10.8012  8.2109   1
  11   4  -1 26.0553  8.6028   2
 -11  -4   1 11.8899  8.6773   4
  10   4  -1 0.66063 5.66147   1
  10   4  -1 1.23336 5.39418   2
 -10  -4   1 9.65736 6.50549   4
   9   4  -1 2.72821 4.81818   2
   9   4  -1 13.2822  5.6030   1
  -9  -4   1 3.79024 5.95905   4
   8   4  -1 58.2035  8.2890   1
   8   4  -1 48.9728  9.1608   2
  -8  -4   1 48.0484  9.7868   4
   7   4  -1 181.481  13.476   1
   7   4  -1 213.366  15.165   2
  -7  -4   1 203.647  15.970   4
   6   4  -1 13.5816  4.4891   1
   6   4  -1 12.6845  4.5493   2
  -6  -4   1 2.96536 3.92801   4
   5   4  -1 2.95884 2.56723   2
   5   4  -1 6.86851 1.38455   3
   5   4  -1 3.61392 3.12939   1
  -5  -4   1 7.10284 3.31573   1
  -5  -4   1 8.35582 4.44396   4
   4   4  -1 97.7684  7.6981   1
   4   4  -1 110.442   8.331   2
  -4  -4   1 109.561   9.610   4
  -4  -4   1 102.238   7.760   1
   3   4  -1 282.216  13.233   2
   3   4  -1 282.829  12.683   1
  -3  -4   1 284.699  12.985   1
  -3  -4   1 284.521  10.328   3
  -3  -4   1 285.090  14.972   4
   2   4  -1 410.198  15.422   1
   2   4  -1 433.506  16.028   2
  -2  -4   1 408.418  15.575   1
  -2  -4   1 425.029  14.329   3
  -2  -4   1 411.410  17.733   4
   1   4  -1 2510.79   63.85   1
   1   4  -1 2432.87   65.68   2
  -1  -4   1 2380.05   63.76   1
  -1  -4   1 2456.10   67.77   3
  -1  -4   1 2172.81   69.23   4
   0   4  -1 404.272  13.815   1
   0   4  -1 406.072  13.797   2
   0  -4   1 378.639  14.529   4
   0  -4   1 398.662  14.783   3
  -1   4  -1 172.185   7.201   2
  -1   4  -1 171.560   7.688   1
   1  -4   1 172.776   7.063   4
   1  -4   1 142.398   8.243   3
  -2   4  -1 983.438  29.108   1
  -2   4  -1 990.507  28.251   4
   2  -4   1 970.885  32.314   3
   2  -4   1 997.071  29.278   2
  -3   4  -1 236.356  10.936   1
  -3   4  -1 266.426   9.125   4
   3  -4   1 258.224  11.008   2
   3  -4   1 255.851  12.379   3
  -4   4  -1 19.9408  2.6521   4
  -4   4  -1 28.1647  3.7614   1
   4  -4   1 23.6476  3.4972   2
   4  -4   1 26.2259  3.7980   3
  -5   4  -1 37.5860  4.5328   1
  -5   4  -1 30.6050  3.8062   4
   5  -4   1 28.2474  4.8888   3
   5  -4   1 29.0224  4.2618   2
  -6   4  -1 36.1971  4.5119   4
  -6   4  -1 42.0721  5.4619   1
   6  -4   1 23.7442  5.0065   2
   6  -4   1 33.5766  5.2337   3
  -7   4  -1 249.769  13.019   4
   7  -4   1 235.047  14.042   3
   7  -4   1 243.036  14.865   2
  -8   4  -1 69.9425  7.4912   4
   8  -4   1 66.4508  7.7903   3
   8  -4   1 52.4398  7.6672   2
  -9   4  -1 421.840  20.459   4
   9  -4   1 382.381  22.236   2
  10  -4   1 17.8095  6.5761   2
  11  -4   1 68.7818 10.1101   2
  12  -4   1 6.35012 6.25455   2
  13  -4   1 -24.912   9.318   2
  12   3  -1 53.1963 13.2501   1
  12   3  -1 75.2532 13.7176   2
 -12  -3   1 41.1269 12.1791   4
  11   3  -1 6.49911 5.67661   2
  11   3  -1 4.50646 6.47664   1
 -11  -3   1 11.2820  8.1357   4
  10   3  -1 -1.8235  4.4479   2
  10   3  -1 12.0018  6.0917   1
 -10  -3   1 2.49312 5.68365   4
   9   3  -1 223.115  16.696   1
   9   3  -1 229.017  17.728   2
  -9  -3   1 215.978  18.156   4
   8   3  -1 33.6129  6.6416   1
   8   3  -1 45.7080  8.9559   2
  -8  -3   1 35.1586  8.5771   4
   7   3  -1 149.065  12.129   2
   7   3  -1 118.704  10.273   1
  -7  -3   1 121.259  12.151   4
   6   3  -1 5.31770 3.65060   2
   6   3  -1 -2.7657  2.6797   1
  -6  -3   1 0.47503 2.96939   1
  -6  -3   1 1.82103 3.46071   4
   5   3  -1 49.9783  5.9771   2
   5   3  -1 52.8498  6.1927   1
  -5  -3   1 45.3635  5.8114   1
  -5  -3   1 48.7633  7.0538   4
   4   3  -1 295.259   9.341   3
   4   3  -1 270.234  13.037   1
   4   3  -1 287.917  13.900   2
   4   3  -1 273.426   9.254   3
  -4  -3   1 298.633  15.789   4
  -4  -3   1 285.611  13.324   1
   3   3  -1 232.565  11.321   2
   3   3  -1 242.721  10.871   1
  -3  -3   1 234.751  12.723   4
  -3  -3   1 227.919  10.793   1
  -3  -3   1 230.049   8.045   3
   2   3  -1 2912.19   78.11   2
   2   3  -1 2849.41   74.83   1
  -2  -3   1 2844.62   82.48   4
  -2  -3   1 2842.11   78.39   3
  -2  -3   1 2809.05   75.09   1
   1   3  -1 938.485  27.295   1
   1   3  -1 983.707  28.092   2
   1   3  -1 924.231  27.292   1
  -1  -3   1 987.030  27.615   1
  -1  -3   1 974.027  30.591   4
  -1  -3   1 944.192  28.312   3
   0   3  -1 210.984   7.809   2
   0   3  -1 198.642   7.952   1
   0  -3   1 222.366   8.751   4
  -1   3  -1 8.41545 1.70422   1
   1  -3   1 4.62297 1.22397   2
   1  -3   1 6.07632 1.73922   3
  -2   3  -1 34.7056  2.2551   4
  -2   3  -1 35.0771  3.1763   1
   2  -3   1 29.5737  2.7647   2
   2  -3   1 30.6050  2.9775   1
   2  -3   1 35.9171  3.6553   3
  -3   3  -1 6.12004 1.61045   4
  -3   3  -1 8.01725 2.00589   1
   3  -3   1 4.26579 1.70432   2
   3  -3   1 6.13350 1.82616   3
  -4   3  -1 8.51031 2.63803   1
   4  -3   1 16.6254  3.4152   3
   4  -3   1 11.0354  2.6863   2
  -5   3  -1 -0.3071  1.7259   4
  -5   3  -1 2.64184 2.38368   1
   5  -3   1 4.36374 2.19817   2
   5  -3   1 1.39350 1.84990   3
  -6   3  -1 21.1868  4.7357   1
  -6   3  -1 29.1205  4.4974   4
   6  -3   1 24.2433  4.9703   2
   6  -3   1 28.2989  5.3227   3
  -7   3  -1 433.339  19.455   4
   7  -3   1 416.692  19.100   3
   7  -3   1 427.722  20.572   2
  -8   3  -1 324.383  17.708   4
   8  -3   1 352.824  19.328   2
   8  -3   1 350.385  17.539   3
  -9   3  -1 76.9582  9.6191   4
   9  -3   1 72.0511  9.2507   2
  10  -3   1 18.4474  6.8459   2
  11  -3   1 4.95269 5.56118   2
  12  -3   1 14.7169  7.8820   2
  13  -3   1 4.20010 7.01951   2
  12   2  -1 54.1785 12.3034   1
  12   2  -1 36.4119  9.1876   2
 -12  -2   1 32.2070 10.8483   4
  11   2  -1 93.3976 12.9924   1
  11   2  -1 112.520  13.245   2
 -11  -2   1 108.081  14.320   4
  10   2  -1 66.5319 11.6249   1
  10   2  -1 70.2177 10.2416   2
 -10  -2   1 84.2764 11.6236   4
   9   2  -1 40.4866  8.1667   1
   9   2  -1 24.7280  6.7750   2
  -9  -2   1 32.6967  8.3452   4
   8   2  -1 -3.8914  3.0923   2
   8   2  -1 -1.9509  2.9560   1
  -8  -2   1 6.63927 4.12388   4
   7   2  -1 39.1089  7.5075   2
   7   2  -1 41.6090  6.9755   1
  -7  -2   1 24.8982  6.8591   4
   6   2  -1 252.671  13.814   1
   6   2  -1 227.120  14.027   2
  -6  -2   1 227.444  13.372   1
  -6  -2   1 251.850  15.594   4
   5   2  -1 38.0775  5.1134   2
   5   2  -1 34.3772  2.2192   3
   5   2  -1 40.2501  5.0879   1
  -5  -2   1 38.2672  6.6774   4
  -5  -2   1 42.9836  5.1211   1
   4   2  -1 980.225  31.393   1
   4   2  -1 937.370  32.618   2
   4   2  -1 963.493  27.845   3
   4   2  -1 1007.76   31.42   1
  -4  -2   1 990.634  35.052   4
  -4  -2   1 1052.55   31.87   1
   3   2  -1 51.3619  4.5294   2
   3   2  -1 46.5939  4.1150   1
   3   2  -1 45.6806  2.0961   3
   3   2  -1 50.9588  4.4705   1
  -3  -2   1 49.9826  5.2964   4
  -3  -2   1 44.2929  4.1028   1
   2   2  -1 1223.70   34.26   1
   2   2  -1 1213.74   34.58   3
   2   2  -1 1254.65   34.59   1
   2   2  -1 1255.32   36.06   2
  -2  -2   1 1232.22   38.39   4
  -2  -2   1 1269.18   34.64   1
  -2  -2   1 1199.77   34.66   3
   1   2  -1 1239.37   33.20   1
   1   2  -1 1211.80   34.22   2
   1   2  -1 1246.44   33.17   1
  -1  -2   1 1256.63   33.31   1
  -1  -2   1 1191.84   36.72   4
  -1  -2   1 1249.08   34.89   3
   0   2  -1 548.326  15.304   1
   0   2  -1 542.690  15.180   2
   0  -2   1 517.796  16.438   4
   0  -2   1 575.753  15.305   2
   0  -2   1 441.249  16.211   3
  -1   2  -1 218.898   7.387   4
  -1   2  -1 234.624   8.084   1
   1  -2   1 225.176   7.446   2
   1  -2   1 219.047   8.008   1
   1  -2   1 211.972   8.735   3
  -2   2  -1 118.447   5.821   1
   2  -2   1 123.425   6.337   3
   2  -2   1 113.841   5.891   1
   2  -2   1 109.331   5.434   2
  -3   2  -1 132.189   7.278   1
  -3   2  -1 143.111   6.881   4
   3  -2   1 133.163   7.354   3
   3  -2   1 141.438   7.291   2
  -4   2  -1 306.877  13.101   4
  -4   2  -1 313.658  13.513   1
   4  -2   1 300.642  13.255   1
   4  -2   1 317.495  13.424   3
   4  -2   1 314.578  13.611   2
  -5   2  -1 1.58188 1.81016   1
  -5   2  -1 0.39882 1.98809   4
   5  -2   1 -0.8435  1.7404   2
   5  -2   1 -1.2207  1.5602   3
   5  -2   1 -1.2927  1.5220   1
  -6   2  -1 82.7069  7.5065   4
  -6   2  -1 74.1653  7.3250   1
   6  -2   1 84.0382  6.8183   3
   6  -2   1 76.4450  7.4701   2
   6  -2   1 62.2991  6.8937   1
  -7   2  -1 20.6483  5.0871   4
   7  -2   1 19.3971  5.0691   1
   7  -2   1 28.3633  5.1262   3
   7  -2   1 18.0286  5.0445   2
  -8   2  -1 47.3647  7.8642   4
   8  -2   1 48.6540  7.0134   2
   8  -2   1 44.4235  6.0383   3
   8  -2   1 35.4938  6.8370   1
  -9   2  -1 17.4724  5.9729   4
   9  -2   1 10.8877  5.1216   2
   9  -2   1 13.5005  6.0891   1
 -10   2  -1 75.9697  9.9339   4
  10  -2   1 79.5347 10.5446   2
  11  -2   1 20.6652  7.0231   2
  12  -2   1 -0.1208  6.0578   2
  13  -2   1 48.2713 12.0314   2
  12   1  -1 10.4060  8.3208   1
  12   1  -1 4.10461 6.34779   2
  11   1  -1 49.3800 10.5629   1
  11   1  -1 47.3891 10.5493   2
 -11  -1   1 60.0498 12.2730   4
  10   1  -1 172.531  15.192   1
  10   1  -1 165.031  15.005   2
 -10  -1   1 162.060  15.914   4
   9   1  -1 11.5441  5.6349   2
   9   1  -1 15.4796  5.7223   1
  -9  -1   1 21.3417  6.9529   4
   8   1  -1 9.81585 4.77345   2
   8   1  -1 13.7819  4.8939   1
  -8  -1   1 19.4598  6.0455   4
   7   1  -1 220.103  14.470   2
   7   1  -1 200.296  13.070   1
  -7  -1   1 217.732  14.911   4
   6   1  -1 11.5295  3.9108   2
   6   1  -1 2.85911 1.69289   3
   6   1  -1 11.8953  3.3875   1
  -6  -1   1 7.00849 3.36873   4
  -6  -1   1 8.50272 3.01398   1
   5   1  -1 86.3765  7.4746   2
   5   1  -1 80.4266  6.9694   1
   5   1  -1 84.8593  6.9526   1
  -5  -1   1 87.4037  8.0860   4
  -5  -1   1 87.9762  6.9797   1
   4   1  -1 81.8628  6.0911   1
   4   1  -1 83.5746  6.4477   2
   4   1  -1 77.9569  5.9734   1
  -4  -1   1 85.7578  7.1192   4
  -4  -1   1 75.5022  5.6421   1
   3   1  -1 62.3821  4.8863   2
   3   1  -1 68.7416  2.7324   3
   3   1  -1 73.9290  4.9362   1
   3   1  -1 66.7114  4.7788   1
  -3  -1   1 67.8219  4.7010   1
  -3  -1   1 66.5799  5.6156   4
   2   1  -1 1856.30   48.72   1
   2   1  -1 1845.60   48.51   1
   2   1  -1 1832.36   50.99   2
  -2  -1   1 1786.55   48.58   1
  -2  -1   1 1883.06   53.66   4
   1   1  -1 1011.16   26.48   1
   1   1  -1 997.587  27.639   2
   1   1  -1 990.196  28.734   3
   1   1  -1 974.549  26.475   1
  -1  -1   1 968.429  26.425   1
  -1  -1   1 1002.07   29.52   4
  -1  -1   1 978.907  28.950   3
   0   1  -1 716.999  22.629   3
   0   1  -1 792.107  20.938   1
   0  -1   1 762.390  20.863   1
   0  -1   1 800.771  22.531   4
   0  -1   1 869.291  22.999   3
  -1   1  -1 1023.65   27.35   1
  -1   1  -1 983.575  28.704   4
   1  -1   1 1023.34   27.67   2
   1  -1   1 998.224  29.456   3
  -2   1  -1 1673.18   46.40   4
  -2   1  -1 1623.13   43.93   1
   2  -1   1 1620.00   45.08   2
   2  -1   1 1594.02   46.56   3
   2  -1   1 1607.13   43.54   1
   2  -1   1 1620.43   43.94   1
  -3   1  -1 1296.91   37.56   1
  -3   1  -1 1339.38   39.52   4
   3  -1   1 1262.40   38.87   3
   3  -1   1 1266.77   37.20   1
   3  -1   1 1344.35   38.83   2
  -4   1  -1 95.2075  6.8051   4
  -4   1  -1 92.2124  6.7519   1
   4  -1   1 96.2798  6.1347   3
   4  -1   1 100.429   7.139   2
   4  -1   1 95.7676  6.7204   1
  -5   1  -1 268.278  13.592   1
  -5   1  -1 307.065  14.570   4
   5  -1   1 278.831  12.503   3
   5  -1   1 281.256  13.747   1
   5  -1   1 279.437  14.240   2
  -6   1  -1 68.5075  7.2148   4
  -6   1  -1 44.6153  5.9341   1
   6  -1   1 58.7387  6.6734   1
   6  -1   1 55.2478  5.3137   3
   6  -1   1 55.7204  6.7759   2
  -7   1  -1 30.5292  6.5173   4
   7  -1   1 33.5825  5.1006   3
   7  -1   1 32.9837  6.3324   1
   7  -1   1 26.7286  6.1209   2
  -8   1  -1 11.6185  4.7923   4
   8  -1   1 3.64542 4.25422   1
   8  -1   1 6.93057 3.34871   3
   8  -1   1 2.70736 3.22376   2
  -9   1  -1 5.50832 4.70534   4
   9  -1   1 -1.7347  3.8632   2
   9  -1   1 12.3531  5.3484   1
 -10   1  -1 114.171  13.093   4
  10  -1   1 146.240  14.011   1
  10  -1   1 144.837  13.755   2
  11  -1   1 34.2720 10.3159   1
  11  -1   1 62.2747 11.3701   2
  12  -1   1 10.9130  6.5160   2
  13   0  -1 8.17596 7.43282   2
  13   0  -1 1.42832 8.97049   1
  12   0  -1 20.8400  7.2246   2
  12   0  -1 14.9605  8.2407   1
  11   0  -1 1.14178 6.00472   1
  11   0  -1 -4.0941  4.6007   2
 -11   0   1 -2.3083  5.9846   4
  10   0  -1 69.8942  9.9976   2
  10   0  -1 104.812  12.156   1
 -10   0   1 92.5132 11.8931   4
   9   0  -1 -1.2199  3.4141   2
   9   0  -1 -3.1318  4.3514   1
  -9   0   1 0.33705 3.95487   4
   8   0  -1 57.4814  7.8085   1
   8   0  -1 56.2417  7.8493   2
  -8   0   1 52.0179  7.9499   4
   7   0  -1 30.1465  5.7064   1
   7   0  -1 33.1991  6.4237   2
  -7   0   1 39.3197  7.2807   4
   6   0  -1 11.7392  3.7338   1
   6   0  -1 7.42960 3.57832   2
   6   0  -1 5.21939 2.10650   3
   6   0  -1 9.29620 3.11985   1
  -6   0   1 8.78283 2.64265   1
  -6   0   1 -0.8800  2.7056   4
   5   0  -1 45.0625  5.5898   2
   5   0  -1 46.8439  5.0326   1
   5   0  -1 45.0409  4.9230   1
  -5   0   1 50.9350  5.9220   4
  -5   0   1 39.8982  4.5299   1
   4   0  -1 488.932  17.993   1
   4   0  -1 529.768  18.089   1
   4   0  -1 518.269  19.575   2
  -4   0   1 487.298  19.565   4
  -4   0   1 498.912  17.886   1
   3   0  -1 3.59834 0.96862   3
   3   0  -1 6.10413 1.66811   1
   3   0  -1 7.66457 1.79933   1
   3   0  -1 4.25967 1.78281   2
  -3   0   1 7.84951 2.22298   4
  -3   0   1 8.74875 1.39820   3
  -3   0   1 6.87274 1.71337   1
   2   0  -1 32.6166  2.7664   2
   2   0  -1 30.2849  1.7112   3
   2   0  -1 30.9767  2.4430   1
   2   0  -1 28.1173  2.3310   1
  -2   0   1 35.0338  3.0636   4
  -2   0   1 29.4800  1.6784   3
  -2   0   1 31.9636  2.3123   1
   1   0  -1 406.766  12.420   3
   1   0  -1 410.071  11.486   1
   1   0  -1 411.975  11.581   1
   1   0  -1 422.169  12.478   2
  -1   0   1 421.240  13.114   4
  -1   0   1 428.876  12.436   3
  -1   0   1 426.065  12.563   2
  -1   0   1 421.485  11.582   1
   0   0   1 -0.6862  0.1703   2
  -1   0  -1 1198.52   34.32   3
  -1   0  -1 1159.47   31.92   1
  -1   0  -1 1195.64   34.54   4
  -1   0  -1 1200.35   32.16   1
   1   0   1 1255.22   32.12   1
   1   0   1 1183.31   34.38   3
   1   0   1 1256.58   33.18   2
  -2   0  -1 1362.30   37.69   1
  -2   0  -1 1380.39   40.44   4
   2   0   1 1377.59   39.39   3
   2   0   1 1328.55   37.40   1
   2   0   1 1375.60   38.77   2
  -3   0  -1 79.3404  5.8237   4
  -3   0  -1 83.3755  5.5327   1
   3   0   1 76.2669  4.6744   3
   3   0   1 82.7949  5.6550   2
   3   0   1 71.9991  5.1447   1
  -4   0  -1 5.98690 2.45599   4
  -4   0  -1 4.41659 2.11074   1
   4   0   1 5.65099 2.38690   2
   4   0   1 4.47958 1.63217   3
   4   0   1 7.43856 2.26082   1
  -5   0  -1 209.943  11.644   1
  -5   0  -1 209.818  12.390   4
   5   0   1 205.729   9.838   3
   5   0   1 176.808  10.780   1
   5   0   1 210.539  12.210   2
  -6   0  -1 7.38799 3.42791   4
  -6   0  -1 7.88372 3.10527   1
   6   0   1 1.51990 3.19254   2
   6   0   1 7.30367 3.13840   1
   6   0   1 5.08735 2.52930   3
  -7   0  -1 -1.9361  3.2030   4
   7   0   1 3.31985 3.15330   2
   7   0   1 -0.5641  2.1812   3
   7   0   1 1.33818 3.00649   1
  -8   0  -1 119.221  11.561   4
   8   0   1 114.727  11.249   2
   8   0   1 108.996  10.820   1
  -9   0  -1 -5.7918  4.6453   4
   9   0   1 18.2555  6.4215   1
   9   0   1 5.70198 4.33942   2
 -10   0  -1 5.66222 6.35881   4
  10   0   1 3.61850 4.44510   2
  10   0   1 6.84916 6.78884   1
 -11   0  -1 23.6112  8.8938   4
  11   0   1 25.8069  8.8525   1
  11   0   1 30.0361  8.5996   2
  12   0   1 3.61019 8.29071   1
  12   0   1 -1.9781  6.2618   2
  13  -1  -1 3.45039 7.78683   2
  12  -1  -1 0.52752 5.45156   2
  12  -1  -1 -6.7968  6.8554   1
  11  -1  -1 9.19110 5.88915   2
  11  -1  -1 19.1177  6.9406   1
  10  -1  -1 0.33779 3.88245   2
  10  -1  -1 0.19152 4.66195   1
 -10   1   1 -2.7729  4.6872   4
   9  -1  -1 -0.9353  2.8134   2
   9  -1  -1 4.14251 4.18940   1
  -9   1   1 -0.2643  3.8454   4
   8  -1  -1 184.764  13.257   1
   8  -1  -1 202.364  14.402   2
  -8   1   1 222.612  14.755   4
   7  -1  -1 66.9570  7.1405   1
   7  -1  -1 71.9067  7.8377   2
   7  -1  -1 67.7929  5.3812   3
  -7   1   1 59.4320  7.2196   4
   6  -1  -1 53.1399  4.3518   3
   6  -1  -1 42.9124  5.2955   1
   6  -1  -1 56.6017  6.2505   2
   6  -1  -1 40.9567  5.8941   1
  -6   1   1 45.2940  5.8476   4
  -6   1   1 58.8672  6.1277   1
   5  -1  -1 3.85412 1.68020   3
   5  -1  -1 3.99017 2.62394   2
   5  -1  -1 9.14167 2.38911   1
   5  -1  -1 5.07631 2.27777   1
  -5   1   1 3.13419 1.94950   1
  -5   1   1 6.45510 2.65532   4
   4  -1  -1 88.9122  6.0366   1
   4  -1  -1 93.5634  6.5622   2
   4  -1  -1 74.2050  5.4477   1
  -4   1   1 99.3130  6.0763   1
  -4   1   1 86.3041  6.1335   4
   3  -1  -1 521.660  16.630   1
   3  -1  -1 525.561  18.039   2
   3  -1  -1 516.468  16.753   1
  -3   1   1 527.440  16.732   1
  -3   1   1 503.162  17.589   4
   2  -1  -1 228.440   8.205   3
   2  -1  -1 229.613   7.967   1
   2  -1  -1 226.529   7.792   1
   2  -1  -1 223.060   8.773   2
  -2   1   1 228.400   7.807   1
  -2   1   1 230.258   8.379   4
   1  -1  -1 78.2867  3.5806   3
   1  -1  -1 77.0717  3.5662   2
   1  -1  -1 78.2147  2.8375   1
  -1   1   1 75.0988  2.7392   1
  -1   1   1 82.2540  3.0256   4
   0  -1  -1 106.322   4.349   4
   0  -1  -1 110.033   3.839   1
   0  -1  -1 102.653   4.244   2
   0  -1  -1 110.596   4.507   3
   0  -1  -1 115.171   3.908   1
   0   1   1 110.113   4.510   3
   0   1   1 109.223   3.817   1
   0   1   1 111.443   3.867   1
   0   1   1 106.717   4.308   2
  -1  -1  -1 115.931   4.945   3
  -1  -1  -1 102.984   4.925   1
  -1  -1  -1 112.610   4.929   1
   1   1   1 111.465   4.911   1
   1   1   1 114.391   5.105   2
  -2  -1  -1 308.248  12.628   4
  -2  -1  -1 324.410  11.855   1
   2   1   1 323.245  12.089   2
   2   1   1 304.078  10.862   3
   2   1   1 299.294  11.444   1
  -3  -1  -1 6.12147 2.18626   1
  -3  -1  -1 3.66513 2.03713   4
   3   1   1 5.45304 1.48176   3
   3   1   1 7.37010 2.25883   1
   3   1   1 4.96355 2.19504   2
  -4  -1  -1 130.225   9.087   4
  -4  -1  -1 135.522   8.498   1
   4   1   1 144.204   8.567   1
   4   1   1 127.893   6.687   3
   4   1   1 130.038   8.667   2
  -5  -1  -1 108.218   9.077   4
  -5  -1  -1 120.420   8.724   1
   5   1   1 104.368   6.464   3
   5   1   1 114.281   8.346   1
   5   1   1 91.6110  8.1214   2
  -6  -1  -1 270.684  15.081   1
  -6  -1  -1 288.371  16.680   4
   6   1   1 273.629  14.804   1
   6   1   1 253.943  15.158   2
  -7  -1  -1 49.5049  7.6173   4
   7   1   1 53.4805  7.4559   2
   7   1   1 34.4303  4.6519   3
   7   1   1 55.7716  7.2626   1
  -8  -1  -1 1.88521 3.96572   4
   8   1   1 4.04956 3.97175   1
   8   1   1 5.55994 4.06699   2
  -9  -1  -1 39.7891  9.1096   4
   9   1   1 38.3732  8.3639   2
   9   1   1 36.6830  8.5744   1
 -10  -1  -1 123.926  14.077   4
  10   1   1 98.1538 12.8302   1
  10   1   1 94.9822 11.9554   2
 -11  -1  -1 3.99451 6.66680   4
  11   1   1 17.7744  7.2616   2
  11   1   1 -8.1244  6.6777   1
  12   1   1 83.5991 12.4589   2
  13  -2  -1 39.7426 11.2939   2
  12  -2  -1 30.3765  9.0253   2
  11  -2  -1 62.6008 11.5583   1
  11  -2  -1 47.7354  9.7560   2
  10  -2  -1 7.43978 5.22094   1
  10  -2  -1 11.0807  5.5717   2
 -10   2   1 12.6241  5.9544   4
   9  -2  -1 12.5351  4.6761   2
   9  -2  -1 12.7817  5.0622   1
  -9   2   1 15.3917  5.7222   4
   8  -2  -1 305.233  14.453   3
   8  -2  -1 329.878  18.700   2
   8  -2  -1 311.423  17.107   1
  -8   2   1 347.457  18.199   4
   7  -2  -1 -0.5023  2.4508   2
   7  -2  -1 0.95908 2.46093   1
   7  -2  -1 -0.8354  1.8412   3
  -7   2   1 -0.8699  2.9084   4
   6  -2  -1 18.0780  4.3479   1
   6  -2  -1 11.2713  2.9203   3
   6  -2  -1 9.62544 3.08182   1
   6  -2  -1 8.22708 3.07209   2
  -6   2   1 12.6438  3.5046   1
   5  -2  -1 -1.9747  2.0099   1
   5  -2  -1 1.40984 1.49496   3
   5  -2  -1 -0.2618  1.8631   2
   5  -2  -1 2.55122 1.88273   1
  -5   2   1 3.69622 2.15017   4
  -5   2   1 2.24343 1.96857   1
   4  -2  -1 38.3435  4.2593   2
   4  -2  -1 40.4011  3.9866   1
   4  -2  -1 39.2111  3.9550   1
   4  -2  -1 33.9775  3.5377   3
  -4   2   1 35.4948  3.6047   4
  -4   2   1 45.0566  4.0094   1
   3  -2  -1 2.13692 1.50965   2
   3  -2  -1 1.94824 1.33637   3
   3  -2  -1 2.81033 1.38352   1
  -3   2   1 3.87805 1.42907   4
  -3   2   1 2.33107 1.11634   1
   2  -2  -1 173.976   6.448   1
   2  -2  -1 158.851   7.081   3
   2  -2  -1 157.296   5.652   4
   2  -2  -1 165.640   7.231   2
  -2   2   1 161.045   6.180   1
  -2   2   1 165.657   5.731   4
   1  -2  -1 4.81693 0.92825   1
   1  -2  -1 2.19117 0.88019   3
   1  -2  -1 3.70848 1.08249   2
  -1   2   1 4.02512 0.87797   1
  -1   2   1 5.31403 0.69959   4
   0  -2  -1 230.873   7.467   1
   0  -2  -1 216.301   8.267   3
   0  -2  -1 217.613   8.169   4
   0  -2  -1 217.994   7.431   1
   0   2   1 209.686   7.311   1
   0   2   1 216.461   8.127   2
  -1  -2  -1 255.799  10.623   4
  -1  -2  -1 251.102   9.491   3
  -1  -2  -1 270.773   9.507   1
  -1  -2  -1 258.466   9.623   1
   1   2   1 262.721   9.929   2
   1   2   1 256.742   9.358   1
  -2  -2  -1 56.8117  3.7212   3
  -2  -2  -1 56.8074  4.9619   4
  -2  -2  -1 58.6297  4.3655   1
   2   2   1 54.9944  4.2684   1
   2   2   1 57.4332  4.5288   2
  -3  -2  -1 860.172  26.801   1
  -3  -2  -1 788.950  28.763   4
   3   2   1 783.290  25.090   3
   3   2   1 804.989  27.194   2
   3   2   1 804.066  26.067   1
  -4  -2  -1 186.956  11.710   4
  -4  -2  -1 168.197  10.062   1
   4   2   1 170.128  10.369   2
   4   2   1 189.824  10.541   1
   4   2   1 185.011   8.304   3
  -5  -2  -1 103.018   9.242   4
  -5  -2  -1 105.589   8.456   1
   5   2   1 87.9340  7.7146   1
   5   2   1 102.220   8.503   2
   5   2   1 94.2567  5.8599   3
  -6  -2  -1 106.395   9.950   4
  -6  -2  -1 74.8191  7.8814   1
   6   2   1 80.9641  8.1390   2
   6   2   1 70.0516  5.6514   3
   6   2   1 88.0806  8.3081   1
  -7  -2  -1 29.4329  7.0051   4
   7   2   1 22.3103  5.6006   1
   7   2   1 19.2162  5.6146   2
  -8  -2  -1 -2.0901  4.1385   4
   8   2   1 -1.2119  3.9531   1
   8   2   1 -5.3738  2.7395   2
  -9  -2  -1 68.9192 11.8044   4
   9   2   1 58.6675 10.7156   2
   9   2   1 50.9891 10.1206   1
 -10  -2  -1 157.994  16.041   4
  10   2   1 150.992  15.101   2
  10   2   1 143.402  15.170   1
 -11  -2  -1 34.9619 10.5129   4
  11   2   1 29.6914  9.6804   1
  11   2   1 46.2891 10.4165   2
 -12  -2  -1 5.53380 8.30057   4
  12   2   1 -10.914   6.295   2
  13  -3  -1 -3.4823  6.6759   2
  12  -3  -1 42.5676  9.7618   2
  11  -3  -1 56.9884 11.2103   2
  10  -3  -1 15.0865  5.9909   2
   9  -3  -1 22.9965  6.5447   2
  -9   3   1 32.2534  6.8877   4
   8  -3  -1 4.12305 3.45519   2
   8  -3  -1 5.36009 3.09801   3
  -8   3   1 5.88110 3.83071   4
   7  -3  -1 -0.5986  2.4055   2
   7  -3  -1 9.18996 3.27670   3
  -7   3   1 4.94118 3.00111   4
   6  -3  -1 66.9719  7.0303   2
   6  -3  -1 74.2758  6.7400   1
   6  -3  -1 58.0477  5.5386   3
  -6   3   1 69.5656  6.2412   1
  -6   3   1 60.0091  5.7944   4
   5  -3  -1 170.876   9.587   1
   5  -3  -1 168.613   9.272   3
   5  -3  -1 167.214  10.137   2
  -5   3   1 160.284   8.982   1
  -5   3   1 172.026   8.683   4
   4  -3  -1 9.43117 2.48554   2
   4  -3  -1 2.98464 1.87620   1
   4  -3  -1 8.64867 2.46675   3
  -4   3   1 6.83821 1.74865   1
  -4   3   1 5.39276 1.71840   4
   3  -3  -1 384.594  12.440   4
   3  -3  -1 407.202  15.080   2
   3  -3  -1 377.440  15.029   3
   3  -3  -1 398.921  13.858   1
  -3   3   1 415.439  13.672   1
  -3   3   1 404.447  12.404   4
   2  -3  -1 247.485   9.834   2
   2  -3  -1 252.730  10.473   3
   2  -3  -1 238.118   8.880   1
  -2   3   1 241.316   8.681   1
   1  -3  -1 112.184   4.377   4
   1  -3  -1 92.5416  5.4628   3
   1  -3  -1 100.545   4.666   1
  -1   3   1 111.470   4.784   1
  -1   3   1 94.2077  5.2072   2
  -1   3   1 104.036   4.305   4
   0  -3  -1 199.573   7.682   1
   0  -3  -1 200.192   8.434   3
   0  -3  -1 193.822   8.243   4
   0  -3  -1 202.030   7.766   1
   0   3   1 193.768   7.565   1
   0   3   1 200.212   8.363   2
  -1  -3  -1 204.727   8.628   3
  -1  -3  -1 210.896   8.751   1
  -1  -3  -1 202.260   9.561   4
   1   3   1 188.881   8.787   2
   1   3   1 205.116   8.482   1
  -2  -3  -1 215.138  10.249   1
  -2  -3  -1 223.578   9.392   3
  -2  -3  -1 229.718  11.502   4
   2   3   1 217.887   9.987   1
   2   3   1 230.845  10.569   2
  -3  -3  -1 53.7081  5.2866   1
  -3  -3  -1 54.9242  4.2132   3
  -3  -3  -1 62.0259  6.2692   4
   3   3   1 57.2589  5.4067   1
   3   3   1 59.3164  5.5936   2
  -4  -3  -1 -0.8794  2.0450   1
  -4  -3  -1 1.71651 2.64704   4
   4   3   1 3.49595 1.37823   3
   4   3   1 -0.0514  2.2812   2
   4   3   1 1.17903 2.63010   1
  -5  -3  -1 59.4223  7.6585   4
  -5  -3  -1 65.9194  6.9218   1
   5   3   1 60.8377  7.0612   2
   5   3   1 70.5135  4.8470   3
   5   3   1 67.7229  7.0601   1
  -6  -3  -1 121.776  11.451   4
  -6  -3  -1 130.348  10.430   1
   6   3   1 116.288   6.966   3
   6   3   1 111.339  10.067   2
   6   3   1 133.395  10.367   1
  -7  -3  -1 9.00907 4.40992   4
   7   3   1 3.95089 3.93864   2
   7   3   1 7.23495 3.98462   1
  -8  -3  -1 20.3946  7.0090   4
   8   3   1 34.2096  7.6018   2
   8   3   1 19.6982  6.2802   1
  -9  -3  -1 5.40516 5.44615   4
   9   3   1 8.35100 6.17145   1
   9   3   1 11.1388  5.9279   2
 -10  -3  -1 15.5295  7.6135   4
  10   3   1 5.63807 6.33300   1
  10   3   1 -3.1085  4.7252   2
 -11  -3  -1 85.7531 15.7951   4
  11   3   1 72.3714 13.4836   2
 -12  -3  -1 4.55955 9.53326   4
  12   3   1 11.2134  7.8393   2
  13  -4  -1 2.56943 6.75943   2
  12  -4  -1 63.6781 12.0763   2
  11  -4  -1 54.5732 10.5362   2
  10  -4  -1 109.898  11.954   2
   9  -4  -1 207.175  12.754   3
   9  -4  -1 176.879  14.384   2
   8  -4  -1 5.48979 3.48717   3
   8  -4  -1 -1.3100  2.7104   2
  -8   4   1 -3.7351  2.8186   4
   7  -4  -1 246.407  13.195   3
   7  -4  -1 202.143  13.704   2
  -7   4   1 252.225  12.650   4
   6  -4  -1 12.1799  3.4785   1
   6  -4  -1 5.50684 3.08059   2
   6  -4  -1 6.27707 3.00750   3
  -6   4   1 7.37891 2.71567   1
  -6   4   1 14.0099  3.2061   4
   5  -4  -1 498.265  20.243   2
   5  -4  -1 504.719  19.330   1
   5  -4  -1 496.311  19.925   3
  -5   4   1 484.226  18.377   1
  -5   4   1 494.471  17.098   4
   4  -4  -1 125.746   7.954   3
   4  -4  -1 132.015   7.507   1
   4  -4  -1 112.992   7.552   2
  -4   4   1 115.052   6.753   1
  -4   4   1 116.166   5.164   4
   3  -4  -1 11.5765  2.7538   3
   3  -4  -1 13.9515  2.7407   2
   3  -4  -1 8.54744 2.34062   1
  -3   4   1 14.4850  2.4735   1
   2  -4  -1 194.111   8.742   2
   2  -4  -1 180.541   9.371   3
   2  -4  -1 194.087   8.148   1
  -2   4   1 190.648   7.848   1
   1  -4  -1 479.089  14.841   4
   1  -4  -1 444.019  14.651   1
   1  -4  -1 437.547  16.720   3
  -1   4   1 473.118  16.044   2
  -1   4   1 433.628  14.555   1
   0  -4  -1 101.077   6.022   3
   0  -4  -1 89.3578  5.3947   1
   0  -4  -1 104.915   5.554   1
   0  -4  -1 87.9261  5.6089   4
   0   4   1 97.8340  5.3452   1
   0   4   1 100.393   5.938   2
  -1  -4  -1 1077.62   35.23   4
  -1  -4  -1 1099.39   32.32   1
  -1  -4  -1 1131.89   34.02   3
   1   4   1 1091.95   33.88   2
   1   4   1 1088.71   32.02   1
  -2  -4  -1 231.279  12.183   4
  -2  -4  -1 215.090  10.668   1
  -2  -4  -1 234.063   9.966   3
   2   4   1 219.456  10.946   2
   2   4   1 210.966  10.327   1
  -3  -4  -1 480.232  19.044   1
  -3  -4  -1 451.171  17.169   3
  -3  -4  -1 489.306  21.323   4
   3   4   1 491.016  19.720   2
   3   4   1 501.719  18.918   1
  -4  -4  -1 34.3791  4.9449   1
  -4  -4  -1 38.3334  6.8462   4
   4   4   1 42.5426  3.9958   3
   4   4   1 39.1890  6.0702   1
   4   4   1 34.4140  6.0879   2
  -5  -4  -1 125.922   9.817   1
  -5  -4  -1 117.115  10.994   4
   5   4   1 104.814   9.250   2
   5   4   1 123.961   7.091   3
   5   4   1 123.001   9.893   1
  -6  -4  -1 12.9405  4.0799   1
  -6  -4  -1 17.5420  5.2932   4
   6   4   1 11.2558  4.4440   1
   6   4   1 0.29048 3.03682   2
   6   4   1 8.29771 2.43510   3
  -7  -4  -1 -1.5538  3.6244   4
   7   4   1 2.70408 3.18819   2
   7   4   1 -0.6768  3.3777   1
  -8  -4  -1 24.7519  7.3720   4
   8   4   1 30.8255  7.4011   2
   8   4   1 20.1084  6.0453   1
  -9  -4  -1 4.24905 6.50401   4
   9   4   1 3.74968 4.60326   2
   9   4   1 2.85576 5.01986   1
 -10  -4  -1 7.66716 6.80726   4
  10   4   1 3.34043 4.98231   2
 -11  -4  -1 77.5423 15.2765   4
  11   4   1 51.5445 11.6038   2
  13  -5  -1 29.4439  9.4620   2
  12  -5  -1 3.27877 5.94072   2
  11  -5  -1 44.6926  9.7981   2
  10  -5  -1 11.5401  4.7833   2
   9  -5  -1 15.6179  5.7629   2
   9  -5  -1 10.3851  4.8023   3
   8  -5  -1 140.636  10.659   3
   8  -5  -1 148.770  12.130   2
  -8   5   1 147.311   9.490   4
   7  -5  -1 158.894  11.647   2
   7  -5  -1 151.499  10.525   3
  -7   5   1 161.767   9.012   4
   6  -5  -1 244.886  14.010   2
   6  -5  -1 259.549  13.667   1
   6  -5  -1 252.650  13.748   3
  -6   5   1 260.405  13.018   1
  -6   5   1 260.598  10.768   4
   5  -5  -1 64.8557  6.4846   2
   5  -5  -1 77.8909  6.9451   3
   5  -5  -1 69.7868  6.2318   1
  -5   5   1 77.9429  4.1800   4
  -5   5   1 76.7754  5.9318   1
   4  -5  -1 59.2014  5.2541   1
   4  -5  -1 61.0438  5.9097   3
   4  -5  -1 66.0020  5.7277   2
  -4   5   1 58.7280  4.8036   1
   3  -5  -1 135.396   7.435   1
   3  -5  -1 141.174   8.047   2
   3  -5  -1 139.207   8.654   3
  -3   5   1 119.820   6.771   1
   2  -5  -1 183.134  10.114   3
   2  -5  -1 195.296   8.857   1
   2  -5  -1 207.142   9.632   2
   2  -5  -1 193.807   6.850   4
  -2   5   1 201.206   7.054   4
  -2   5   1 179.137   8.269   1
   1  -5  -1 318.722  12.169   1
   1  -5  -1 343.169  12.177   4
   1  -5  -1 329.109  14.048   3
  -1   5   1 281.479  12.724   2
  -1   5   1 350.833  12.381   1
   0  -5  -1 154.110   8.058   4
   0  -5  -1 139.718   7.536   1
   0  -5  -1 141.752   8.026   3
   0   5   1 139.244   7.279   1
   0   5   1 142.536   8.023   2
  -1  -5  -1 72.6171  5.5987   1
  -1  -5  -1 71.7633  5.4635   3
  -1  -5  -1 79.5961  6.3777   4
   1   5   1 73.4990  5.4129   1
   1   5   1 79.6187  5.9136   2
  -2  -5  -1 725.856  24.283   3
  -2  -5  -1 678.536  26.759   4
  -2  -5  -1 684.076  24.341   1
   2   5   1 705.145  24.011   1
   2   5   1 701.726  25.076   2
  -3  -5  -1 792.518  26.730   3
  -3  -5  -1 830.506  31.443   4
  -3  -5  -1 744.627  27.884   1
   3   5   1 767.628  27.400   1
   3   5   1 814.271  28.962   2
  -4  -5  -1 1.36629 2.97022   4
  -4  -5  -1 -2.6308  1.4678   3
  -4  -5  -1 0.82588 2.13877   1
   4   5   1 1.51405 2.68006   1
   4   5   1 -0.0735  2.4186   2
  -5  -5  -1 8.08079 3.84332   1
  -5  -5  -1 9.41494 4.39747   4
   5   5   1 16.1448  3.0644   3
   5   5   1 15.7705  4.7028   2
   5   5   1 12.0397  4.3488   1
  -6  -5  -1 62.2593  9.1699   4
   6   5   1 65.9679  8.6686   1
   6   5   1 50.4744  8.6768   2
  -7  -5  -1 14.8268  5.4674   4
   7   5   1 8.94234 5.24807   1
   7   5   1 5.90267 3.78162   2
  -8  -5  -1 29.2192  9.0223   4
   8   5   1 49.8623  9.2103   1
   8   5   1 45.0000  8.6618   2
  -9  -5  -1 7.77810 6.63043   4
   9   5   1 -0.1659  5.1344   1
   9   5   1 10.6181  5.9518   2
 -10  -5  -1 -4.3641  6.3311   4
  10   5   1 -6.0409  4.9168   2
 -11  -5  -1 47.6477 12.8053   4
  11   5   1 27.3823  9.4401   2
  13  -6  -1 4.14252 7.79858   2
  12  -6  -1 9.92591 6.22060   2
  11  -6  -1 13.3268  6.6990   2
  10  -6  -1 28.6937  7.5773   2
   9  -6  -1 7.37880 3.45610   3
   9  -6  -1 6.15805 4.24560   2
   8  -6  -1 432.618  20.954   3
   8  -6  -1 406.868  21.612   2
   7  -6  -1 140.234  10.604   3
   7  -6  -1 146.589  11.321   2
  -7   6   1 145.016   7.719   4
   6  -6  -1 463.205  21.087   2
   6  -6  -1 468.699  21.286   3
   6  -6  -1 467.573  20.189   1
  -6   6   1 479.462  19.378   1
  -6   6   1 475.785  15.422   4
   5  -6  -1 1043.09   35.54   2
   5  -6  -1 1048.45   37.12   3
   5  -6  -1 1053.04   34.00   1
  -5   6   1 1019.50   33.03   1
   4  -6  -1 29.2250  4.1954   2
   4  -6  -1 32.7860  4.3059   1
   4  -6  -1 23.3857  4.6006   3
  -4   6   1 35.4297  4.0918   1
   3  -6  -1 520.586  18.524   1
   3  -6  -1 508.500  19.337   2
   3  -6  -1 490.743  20.842   3
  -3   6   1 516.738  18.048   1
   2  -6  -1 188.619  10.894   3
   2  -6  -1 197.173   7.781   4
   2  -6  -1 211.818   9.775   1
  -2   6   1 206.424  10.362   2
  -2   6   1 202.499   9.313   1
   1  -6  -1 21.5256  3.0251   1
   1  -6  -1 21.6892  2.9559   4
   1  -6  -1 24.6095  3.5549   3
  -1   6   1 29.2504  3.6208   2
  -1   6   1 30.1593  3.3489   1
   0  -6  -1 25.4755  3.6240   3
   0  -6  -1 27.8150  3.6501   4
   0  -6  -1 29.6057  3.8240   1
   0   6   1 27.2236  3.8301   2
   0   6   1 34.0270  3.8329   1
  -1  -6  -1 32.6378  4.0040   3
  -1  -6  -1 36.3305  4.8005   4
  -1  -6  -1 46.4963  4.7118   1
   1   6   1 38.0429  4.2763   1
   1   6   1 37.9422  4.5047   2
  -2  -6  -1 128.470   8.068   3
  -2  -6  -1 121.374   9.561   4
  -2  -6  -1 130.893   8.679   1
   2   6   1 133.503   9.003   2
   2   6   1 129.696   8.528   1
  -3  -6  -1 217.148  10.905   3
  -3  -6  -1 213.257  12.337   1
  -3  -6  -1 208.124  13.723   4
   3   6   1 191.879  11.995   2
   3   6   1 217.453  12.183   1
  -4  -6  -1 2.77371 3.14502   1
  -4  -6  -1 -1.0494  2.9691   4
  -4  -6  -1 0.76072 1.66575   3
   4   6   1 1.01846 3.02904   1
   4   6   1 2.54343 2.68033   2
  -5  -6  -1 168.248  12.148   1
  -5  -6  -1 144.504  13.284   4
   5   6   1 139.493  11.696   2
   5   6   1 165.934  12.289   1
   5   6   1 140.650   8.619   3
  -6  -6  -1 157.746  14.336   4
   6   6   1 124.360  11.872   2
   6   6   1 145.741  12.380   1
  -7  -6  -1 10.4939  5.9387   4
   7   6   1 17.2841  5.4562   1
   7   6   1 13.3296  5.6418   2
  -8  -6  -1 63.7263 12.2898   4
   8   6   1 64.4410  9.1646   1
   8   6   1 37.0501  8.6789   2
  -9  -6  -1 23.6798  8.7437   4
   9   6   1 28.0127  8.4052   2
 -10  -6  -1 5.35221 6.84691   4
  10   6   1 2.76219 5.77266   2
 -11  -6  -1 24.4577 10.8195   4
  11   6   1 44.3890 11.8053   2
  13  -7  -1 1.51217 6.98199   2
  12  -7  -1 34.0444  9.5158   2
  11  -7  -1 21.2118  8.3170   2
  10  -7  -1 37.8452  7.2332   3
  10  -7  -1 32.7403  7.6633   2
   9  -7  -1 48.1168  8.8400   2
   9  -7  -1 49.5485  7.1652   3
   8  -7  -1 4.71398 3.37719   2
   8  -7  -1 -3.7676  2.2506   3
   7  -7  -1 104.762   9.603   2
   7  -7  -1 107.831   9.767   3
   6  -7  -1 24.1470  5.1009   1
   6  -7  -1 27.5881  5.8791   3
   6  -7  -1 35.8133  6.1423   2
   5  -7  -1 17.8484  4.5826   3
   5  -7  -1 20.6594  4.3138   1
   5  -7  -1 18.3226  4.1257   2
  -5   7   1 15.8002  3.7511   1
   4  -7  -1 356.292  16.380   2
   4  -7  -1 372.125  17.934   3
   4  -7  -1 371.002  15.921   1
  -4   7   1 365.653  15.243   1
   3  -7  -1 1616.44   48.46   2
   3  -7  -1 1499.38   43.68   4
   3  -7  -1 1610.92   46.32   1
   3  -7  -1 1616.47   51.85   3
  -3   7   1 1578.07   45.54   1
   2  -7  -1 245.154   9.927   4
   2  -7  -1 250.820  13.375   3
   2  -7  -1 246.063  11.555   1
  -2   7   1 246.388  11.368   1
  -2   7   1 239.448  12.068   2
   1  -7  -1 51.6784  4.6278   4
   1  -7  -1 60.5466  5.9641   3
  -1   7   1 59.3195  5.1450   1
  -1   7   1 49.4502  5.1405   2
   0  -7  -1 356.678  15.442   4
   0  -7  -1 316.044  15.354   3
   0  -7  -1 350.279  14.899   1
   0   7   1 334.880  15.360   2
   0   7   1 318.190  14.078   1
  -1  -7  -1 87.1228  7.1621   1
  -1  -7  -1 96.6146  7.9058   4
  -1  -7  -1 101.734   7.506   3
   1   7   1 83.2955  6.9584   1
   1   7   1 87.1654  7.2549   2
  -2  -7  -1 12.8198  4.1157   4
  -2  -7  -1 12.8026  3.6826   1
  -2  -7  -1 15.7631  3.4535   3
   2   7   1 12.3977  3.5233   2
   2   7   1 13.2983  3.7510   1
  -3  -7  -1 129.407   8.666   3
  -3  -7  -1 145.888  11.856   4
  -3  -7  -1 163.459  11.079   1
   3   7   1 130.686  10.058   2
   3   7   1 148.617  10.456   1
  -4  -7  -1 28.9371  6.1860   1
  -4  -7  -1 30.6751  4.4342   3
  -4  -7  -1 28.9742  6.7474   4
   4   7   1 21.1755  5.2660   1
   4   7   1 30.2937  6.5350   2
  -5  -7  -1 76.1166  8.8698   1
  -5  -7  -1 64.8886  6.2035   3
  -5  -7  -1 84.7488 10.7331   4
   5   7   1 82.8026  9.2652   1
   5   7   1 59.1511  8.3649   2
  -6  -7  -1 594.105  31.242   4
   6   7   1 546.745  27.729   2
   6   7   1 590.100  27.316   1
  -7  -7  -1 168.767  16.278   4
   7   7   1 134.716  13.013   1
   7   7   1 148.105  14.004   2
  -8  -7  -1 46.7708 11.6944   4
   8   7   1 70.1765 12.2907   2
  -9  -7  -1 100.634  14.563   4
   9   7   1 83.2765 12.2743   2
 -10  -7  -1 22.4266  9.2778   4
  10   7   1 28.1025  9.4259   2
  13  -8  -1 9.91496 7.71850   2
  12  -8  -1 99.2266 13.0851   2
  11  -8  -1 185.662  16.629   2
  10  -8  -1 41.1197  7.6406   3
  10  -8  -1 36.5896  8.4787   2
   9  -8  -1 189.872  14.948   2
   9  -8  -1 199.839  14.277   3
   8  -8  -1 60.2220  7.4593   3
   8  -8  -1 52.4141  7.5188   2
   7  -8  -1 75.2699  8.1748   3
   7  -8  -1 70.1755  8.1064   2
   6  -8  -1 -2.2867  2.2806   2
   6  -8  -1 2.29818 2.51613   3
   5  -8  -1 85.1443  7.9136   1
   5  -8  -1 101.798   9.117   3
   5  -8  -1 96.5493  8.4289   2
  -5   8   1 90.3902  7.3304   1
   4  -8  -1 19.4202  4.7054   3
   4  -8  -1 32.7335  5.4337   1
   4  -8  -1 25.2377  5.0984   2
  -4   8   1 36.0832  4.7783   1
   3  -8  -1 412.067  17.714   1
   3  -8  -1 475.648  21.018   3
   3  -8  -1 430.741  14.087   4
  -3   8   1 418.696  18.464   2
  -3   8   1 428.379  17.182   1
   2  -8  -1 197.981   9.225   4
   2  -8  -1 173.903  11.817   3
  -2   8   1 200.546  10.687   1
  -2   8   1 211.615  11.543   2
   1  -8  -1 5.82110 2.41206   4
   1  -8  -1 4.25062 2.70948   3
  -1   8   1 6.54515 2.64059   1
  -1   8   1 11.8349  3.3608   2
   0  -8  -1 170.475  10.443   1
   0  -8  -1 183.153  10.961   4
   0  -8  -1 178.555  11.264   3
   0   8   1 179.761  11.050   2
   0   8   1 187.803  10.495   1
  -1  -8  -1 154.321  10.810   4
  -1  -8  -1 135.499   9.624   1
  -1  -8  -1 144.649   9.890   3
   1   8   1 152.761  10.255   2
   1   8   1 148.492   9.697   1
  -2  -8  -1 68.7459  6.5568   3
  -2  -8  -1 51.4682  7.2138   4
  -2  -8  -1 54.3501  6.5555   1
   2   8   1 59.5175  6.6337   2
   2   8   1 54.6566  6.4842   1
  -3  -8  -1 15.5081  5.2569   4
  -3  -8  -1 16.0420  4.6929   1
  -3  -8  -1 22.0142  4.2950   3
   3   8   1 16.7501  4.7865   1
   3   8   1 22.3723  5.4361   2
  -4  -8  -1 78.1835  9.1811   1
  -4  -8  -1 74.8892  9.4262   4
  -4  -8  -1 76.8079  7.0458   3
   4   8   1 77.7197  9.0096   2
   4   8   1 86.9190  9.1568   1
  -5  -8  -1 136.553  13.692   4
   5   8   1 116.721  11.501   2
   5   8   1 129.240  11.774   1
  -6  -8  -1 49.2376 10.0772   4
   6   8   1 50.3631  9.8573   2
   6   8   1 39.7040  8.3004   1
  -7  -8  -1 31.2498  8.9768   4
   7   8   1 11.5283  6.1231   2
  -8  -8  -1 11.7695  7.8280   4
   8   8   1 9.48936 6.48729   2
  -9  -8  -1 29.9057 11.1254   4
   9   8   1 40.6163 10.1813   2
 -10  -8  -1 21.5632 10.0402   4
  10   8   1 29.3267  9.8422   2
  13  -9  -1 5.71006 7.34597   2
  12  -9  -1 41.3895  9.8913   2
  11  -9  -1 96.0568 12.0324   2
  10  -9  -1 20.0345  6.2267   3
  10  -9  -1 14.1818  6.5457   2
   9  -9  -1 246.055  17.096   3
   9  -9  -1 264.300  17.804   2
   8  -9  -1 92.9093  9.8595   2
   8  -9  -1 85.6462  9.5060   3
   7  -9  -1 16.8875  5.2115   2
   7  -9  -1 31.6326  6.9800   3
   6  -9  -1 70.4692  7.9490   2
   6  -9  -1 65.0862  7.8315   3
   5  -9  -1 7.91629 3.28556   3
   5  -9  -1 2.64089 2.85200   2
   4  -9  -1 6.45684 2.93864   2
   4  -9  -1 -0.2679  2.9475   1
   4  -9  -1 3.86292 2.68098   3
  -4   9   1 -1.4184  2.4339   1
   3  -9  -1 149.204  11.317   3
   3  -9  -1 149.046   7.115   4
  -3   9   1 147.458   9.424   1
  -3   9   1 157.709  10.428   2
   2  -9  -1 61.3286  7.0851   3
   2  -9  -1 67.6025  5.3800   4
  -2   9   1 55.7694  5.9779   1
  -2   9   1 62.3619  6.5637   2
   1  -9  -1 270.119  15.380   3
   1  -9  -1 249.477  12.773   4
  -1   9   1 253.272  13.087   1
  -1   9   1 240.122  13.608   2
   0  -9  -1 199.140  12.080   1
   0  -9  -1 238.374  13.663   3
   0  -9  -1 187.435  11.984   4
   0   9   1 229.611  13.051   2
   0   9   1 210.423  12.095   1
  -1  -9  -1 207.503  13.537   4
  -1  -9  -1 208.636  12.853   3
  -1  -9  -1 217.878  13.103   1
   1   9   1 229.462  12.958   1
   1   9   1 218.502  13.383   2
  -2  -9  -1 16.2172  4.8926   4
  -2  -9  -1 22.1529  5.0933   3
  -2  -9  -1 18.9120  5.1048   1
   2   9   1 16.1248  4.6813   2
   2   9   1 25.0163  5.3077   1
  -3  -9  -1 42.4282  8.0142   4
  -3  -9  -1 36.9717  6.0464   3
  -3  -9  -1 43.6075  7.6048   1
   3   9   1 31.7180  6.7356   1
   3   9   1 33.4583  6.8338   2
  -4  -9  -1 85.8712  7.8691   3
  -4  -9  -1 97.9153 11.5757   4
  -4  -9  -1 89.9727  9.9840   1
   4   9   1 90.2257  9.6197   1
   4   9   1 112.841  10.882   2
  -5  -9  -1 33.7022  8.4176   4
   5   9   1 32.7618  7.6457   2
   5   9   1 24.2838  6.7816   1
  -6  -9  -1 16.0111  6.9208   4
   6   9   1 11.6194  5.9214   2
  -7  -9  -1 21.1741  7.3432   4
   7   9   1 22.8299  7.7043   2
  -8  -9  -1 42.8431 11.4173   4
   8   9   1 39.7463  9.8206   2
  -9  -9  -1 24.7398 10.5737   4
   9   9   1 2.26786 6.81851   2
 -10  -9  -1 11.8380  9.4296   4
  10   9   1 13.1358  9.3284   2
  13 -10  -1 -5.6088  6.8886   2
  12 -10  -1 4.65477 6.53304   2
  11 -10  -1 76.9712 11.4178   2
  11 -10  -1 69.0419 11.5201   3
  10 -10  -1 5.56289 4.49578   3
  10 -10  -1 1.08414 5.10454   2
   9 -10  -1 28.0966  6.8285   2
   9 -10  -1 20.8048  5.9064   3
   8 -10  -1 41.1744  7.8423   2
   8 -10  -1 33.0156  7.1865   3
   7 -10  -1 63.1180  8.3058   3
   7 -10  -1 57.6747  7.7248   2
   6 -10  -1 226.811  15.568   3
   6 -10  -1 209.526  13.904   2
   5 -10  -1 84.9303  9.1159   3
   5 -10  -1 82.1313  8.1608   2
   4 -10  -1 77.5744  8.6705   3
  -4  10   1 105.200   8.871   2
   3 -10  -1 129.710   7.185   4
   3 -10  -1 144.931  11.751   3
  -3  10   1 144.343   9.839   1
  -3  10   1 141.242  10.193   2
   2 -10  -1 13.1561  3.2560   4
   2 -10  -1 14.9233  4.3423   3
  -2  10   1 22.5216  4.8103   1
  -2  10   1 12.6089  3.9288   2
   1 -10  -1 233.002  12.734   4
   1 -10  -1 240.296  15.018   3
  -1  10   1 232.643  13.148   1
  -1  10   1 209.889  13.141   2
   0 -10  -1 438.406  21.311   3
   0 -10  -1 466.831  20.615   1
   0 -10  -1 443.026  20.619   4
   0  10   1 430.378  19.674   1
   0  10   1 432.459  20.635   2
  -1 -10  -1 262.926  15.303   3
  -1 -10  -1 265.188  15.187   1
  -1 -10  -1 251.662  15.629   4
   1  10   1 261.623  15.706   2
   1  10   1 238.262  14.240   1
  -2 -10  -1 8.99684 3.42399   3
  -2 -10  -1 2.16503 3.24390   1
  -2 -10  -1 1.99927 3.26254   4
   2  10   1 1.74094 3.01826   1
   2  10   1 -1.0458  2.7819   2
  -3 -10  -1 10.5093  3.3597   3
  -3 -10  -1 5.16368 3.98438   4
  -3 -10  -1 10.3855  4.6785   1
   3  10   1 12.4070  5.0734   1
   3  10   1 13.6570  5.2360   2
  -4 -10  -1 39.2096  8.0611   1
  -4 -10  -1 54.3099 10.3437   4
  -4 -10  -1 36.7164  6.2515   3
   4  10   1 42.5701  8.2346   2
  -5 -10  -1 25.5422  7.6784   4
   5  10   1 29.7631  7.5683   2
  -6 -10  -1 15.6208  7.6832   4
   6  10   1 36.0535  8.8111   2
  -7 -10  -1 17.7601  6.6683   4
   7  10   1 35.4379  9.3193   2
  -8 -10  -1 29.3136 10.7720   4
   8  10   1 5.75011 7.68125   2
  -9 -10  -1 16.9007 10.2468   4
   9  10   1 4.16034 7.60902   2
  12 -11  -1 2.56915 6.73208   2
  11 -11  -1 5.79664 5.34041   2
  11 -11  -1 5.78088 5.02712   3
  10 -11  -1 3.38430 4.98864   2
  10 -11  -1 3.79197 4.60502   3
   9 -11  -1 0.75642 4.36143   2
   9 -11  -1 8.19875 4.32514   3
   8 -11  -1 5.98250 4.29466   3
   8 -11  -1 4.63693 3.98122   2
   7 -11  -1 146.114  12.243   2
   7 -11  -1 158.088  13.608   3
   6 -11  -1 116.249  11.421   3
   6 -11  -1 127.419  10.924   2
   5 -11  -1 223.008  15.558   3
  -5  11   1 204.026  14.056   2
   4 -11  -1 150.645  12.641   3
  -4  11   1 154.594  11.630   2
   3 -11  -1 193.962   9.645   4
   3 -11  -1 191.490  14.351   3
  -3  11   1 185.123  12.865   2
   2 -11  -1 37.2834  4.8247   4
   2 -11  -1 38.2491  7.4737   3
  -2  11   1 27.2017  6.0834   2
   1 -11  -1 6.37739 3.49889   1
   1 -11  -1 4.73875 3.01419   4
   1 -11  -1 6.10599 3.56134   3
  -1  11   1 4.41825 3.13986   1
  -1  11   1 8.48234 4.13591   2
   0 -11  -1 38.0974  6.8076   4
   0 -11  -1 33.7684  6.7761   3
   0 -11  -1 42.2897  7.0252   1
   0  11   1 40.5561  7.1480   2
   0  11   1 43.9832  6.9497   1
  -1 -11  -1 147.014  11.682   1
  -1 -11  -1 145.208  12.096   4
  -1 -11  -1 142.236  11.401   3
   1  11   1 143.036  11.008   1
   1  11   1 159.054  12.506   2
  -2 -11  -1 301.809  17.747   1
  -2 -11  -1 256.579  15.867   3
  -2 -11  -1 272.195  18.204   4
   2  11   1 279.891  17.384   2
  -3 -11  -1 60.3307  7.4062   3
  -3 -11  -1 59.4782  8.4090   1
  -3 -11  -1 47.1838  9.1870   4
   3  11   1 43.2064  8.4987   2
  -4 -11  -1 110.735  12.898   4
   4  11   1 96.5177 11.0548   2
  -5 -11  -1 101.856  12.999   4
   5  11   1 106.512  12.038   2
  -6 -11  -1 17.1811  7.3100   4
   6  11   1 29.6163  8.6268   2
  -7 -11  -1 26.3804  9.0653   4
   7  11   1 28.4722  8.7843   2
  -8 -11  -1 -10.681   6.305   4
   9  11   1 1.43971 8.74817   2
  12 -12  -1 6.74996 6.71618   2
  11 -12  -1 -1.2817  5.7500   2
  11 -12  -1 16.5832  6.7949   3
  10 -12  -1 5.65218 4.47778   3
  10 -12  -1 9.48754 6.12028   2
   9 -12  -1 8.29455 5.53527   3
   9 -12  -1 11.1394  5.4503   2
   8 -12  -1 14.8210  5.4377   3
   8 -12  -1 12.4853  5.3320   2
   7 -12  -1 231.195  17.001   3
   7 -12  -1 178.211  14.123   2
   6 -12  -1 10.6771  4.5530   3
   5 -12  -1 3.52009 2.92679   3
  -5  12   1 -1.3413  3.0088   2
   4 -12  -1 3.26036 3.97210   3
  -4  12   1 10.0647  4.4361   2
   3 -12  -1 93.3846  6.8505   4
   3 -12  -1 96.1245 10.5468   3
  -3  12   1 83.7742  8.9814   2
   2 -12  -1 5.27482 3.80032   3
   2 -12  -1 2.84490 2.96400   4
  -2  12   1 2.94413 3.49647   2
   1 -12  -1 279.623  15.695   4
   1 -12  -1 266.153  16.248   1
   1 -12  -1 285.031  17.889   3
  -1  12   1 280.215  16.833   2
   0 -12  -1 248.027  15.723   4
   0 -12  -1 230.683  15.179   1
   0 -12  -1 243.307  16.155   3
   0  12   1 237.071  15.774   2
  -1 -12  -1 16.3441  4.9127   3
  -1 -12  -1 21.8233  6.4053   4
  -1 -12  -1 21.1424  6.0128   1
   1  12   1 15.8944  5.6184   2
  -2 -12  -1 3.79914 3.31958   3
  -2 -12  -1 11.5641  5.2430   1
  -2 -12  -1 6.12419 4.61706   4
   2  12   1 5.34861 4.15468   2
  -3 -12  -1 9.96245 5.77828   4
  -3 -12  -1 -1.2588  3.7685   3
   3  12   1 17.9975  6.4357   2
  -4 -12  -1 109.977  13.513   4
   4  12   1 122.144  12.677   2
  -5 -12  -1 71.5992 13.3569   4
   5  12   1 85.7325 11.5084   2
  -6 -12  -1 42.1711  9.9718   4
   6  12   1 50.1395 10.9549   2
  -7 -12  -1 22.4178  8.6751   4
   7  12   1 36.8800 11.1363   2
  -8 -12  -1 -0.3672  8.3977   4
   8  12   1 9.90520 7.82592   2
  12 -13  -1 19.9452  7.9802   2
  11 -13  -1 1.12032 5.42711   2
  11 -13  -1 14.6707  6.3825   3
  10 -13  -1 29.3205  8.4575   3
  10 -13  -1 12.2068  6.8885   2
   9 -13  -1 5.75004 5.74085   2
   9 -13  -1 17.5717  5.8700   3
   8 -13  -1 48.3179  9.2898   3
   8 -13  -1 63.4364  9.0726   2
   7 -13  -1 16.0826  6.2831   2
   7 -13  -1 10.5073  4.5405   3
   6 -13  -1 74.1368  9.5616   3
  -6  13   1 65.8016  8.8689   2
   5 -13  -1 283.996  19.897   3
  -5  13   1 305.489  18.390   2
   4 -13  -1 54.9038  9.7661   3
  -4  13   1 55.1123  8.1901   2
   3 -13  -1 296.813  20.077   3
  -3  13   1 329.410  18.943   2
   2 -13  -1 25.6356  5.2533   4
   2 -13  -1 30.3330  7.2675   3
  -2  13   1 26.2829  6.5335   2
   1 -13  -1 206.019  13.511   4
   1 -13  -1 185.763  13.957   1
   1 -13  -1 217.357  16.002   3
  -1  13   1 175.730  13.780   2
   0 -13  -1 435.921  23.824   3
   0 -13  -1 421.807  22.440   4
   0 -13  -1 438.710  22.985   1
   0  13   1 457.762  23.724   2
  -1 -13  -1 23.8194  6.7974   1
  -1 -13  -1 10.4498  4.7853   3
  -1 -13  -1 8.44501 4.61976   4
   1  13   1 8.68598 4.67951   2
  -2 -13  -1 18.0576  6.4157   4
  -2 -13  -1 15.1476  5.2565   3
  -2 -13  -1 9.86153 5.76810   1
   2  13   1 21.9181  6.5928   2
  -3 -13  -1 3.61457 5.14091   4
   3  13   1 7.98418 5.35941   2
  -4 -13  -1 -7.1554  4.5401   4
   4  13   1 1.54603 4.99796   2
  -5 -13  -1 19.5580  7.9586   4
   5  13   1 24.9702  8.5197   2
  -6 -13  -1 25.6906  9.1372   4
   6  13   1 0.86489 6.76024   2
  -7 -13  -1 8.50584 8.61656   4
   7  13   1 34.0276 10.8619   2
  11 -14  -1 23.0701  8.4108   2
  11 -14  -1 21.2040  7.6228   3
  10 -14  -1 25.4829  8.9145   2
  10 -14  -1 22.7045  7.9431   3
   9 -14  -1 37.5664  8.5221   2
   9 -14  -1 24.9633  7.0182   3
   8 -14  -1 23.3570  6.5713   3
   8 -14  -1 24.3534  7.4181   2
   7 -14  -1 6.71617 4.61371   3
  -7  14   1 0.78894 4.72626   2
   6 -14  -1 154.236  14.833   3
  -6  14   1 137.677  13.041   2
   5 -14  -1 -1.3879  3.3864   3
  -5  14   1 8.12517 4.71450   2
   4 -14  -1 11.5274  5.3060   3
  -4  14   1 13.5011  5.7271   2
   3 -14  -1 5.45809 4.82292   3
  -3  14   1 16.9926  5.8385   2
   2 -14  -1 4.99888 4.23842   1
   2 -14  -1 -0.2932  3.4825   3
  -2  14   1 6.17178 4.42747   2
   1 -14  -1 33.3622  6.8305   4
   1 -14  -1 31.1352  7.4276   1
   1 -14  -1 43.2245  8.9595   3
  -1  14   1 34.0096  7.5285   2
   0 -14  -1 12.7836  5.0814   3
   0 -14  -1 3.90598 4.77343   1
   0 -14  -1 0.29604 4.45529   4
   0  14   1 9.66957 5.32269   2
  -1 -14  -1 0.07553 5.18963   1
  -1 -14  -1 -2.5538  4.6605   4
  -1 -14  -1 5.30926 3.92237   3
   1  14   1 5.05825 5.26695   2
  -2 -14  -1 206.329  15.500   3
  -2 -14  -1 161.465  15.393   4
   2  14   1 196.486  16.083   2
  -3 -14  -1 36.3214  8.9609   4
   3  14   1 17.6225  6.5996   2
  -4 -14  -1 3.84836 5.97719   4
   4  14   1 -4.8507  4.5325   2
  -5 -14  -1 0.95439 6.90819   4
   5  14   1 -4.4018  5.3426   2
  -6 -14  -1 -8.3463  6.8267   4
   6  14   1 3.09048 7.24401   2
  -7 -14  -1 0.57623 7.94557   4
   7  14   1 8.78949 8.54851   2
  11 -15  -1 18.1480  7.9558   2
  11 -15  -1 11.4375  6.7578   3
  10 -15  -1 47.3427 10.7827   3
  10 -15  -1 34.5738  9.2200   2
   9 -15  -1 107.118  12.853   3
   8 -15  -1 58.9099 10.9035   3
  -8  15   1 56.4972 10.5780   2
   7 -15  -1 68.5534 10.3861   3
  -7  15   1 59.3002 10.9059   2
   6 -15  -1 39.2914  8.9435   3
  -6  15   1 31.2125  8.2106   2
   5 -15  -1 17.9901  6.6101   3
  -5  15   1 15.7409  6.2445   2
   4 -15  -1 17.7287  6.6330   3
  -4  15   1 40.5427  8.6507   2
   3 -15  -1 147.660  14.786   3
  -3  15   1 147.345  13.426   2
   2 -15  -1 22.9154  6.7782   3
   2 -15  -1 18.4959  6.4198   1
  -2  15   1 14.9212  5.9507   2
   1 -15  -1 -7.1664  3.6158   4
   1 -15  -1 5.54297 4.59192   3
   1 -15  -1 -5.9200  3.7510   1
  -1  15   1 -4.6794  3.8141   2
   0 -15  -1 0.55497 4.59370   4
   0 -15  -1 3.63813 4.21529   3
   0 -15  -1 11.1211  5.7392   1
   0  15   1 13.3980  6.0428   2
  -1 -15  -1 92.5736 11.4781   3
  -1 -15  -1 79.6227 10.9533   4
   1  15   1 99.7963 11.5817   2
  -2 -15  -1 79.9483 11.3893   4
  -2 -15  -1 64.9359  9.7314   3
   2  15   1 64.2907 11.2568   2
  -3 -15  -1 27.8789  8.4202   4
   3  15   1 33.4818  9.0377   2
  -4 -15  -1 18.2680  8.8713   4
   4  15   1 11.7796  7.0259   2
  -5 -15  -1 -4.1335  6.3841   4
   5  15   1 12.0899  7.1463   2
  -6 -15  -1 32.8821 11.0428   4
   6  15   1 33.6193 11.4083   2
  10 -16  -1 4.47603 5.25771   3
 -10  16   1 8.43819 8.09842   2
   9 -16  -1 9.14652 5.04249   3
  -9  16   1 6.75823 6.42281   2
   8 -16  -1 11.6175  5.7839   3
  -8  16   1 20.6907  7.2908   2
   7 -16  -1 69.9360 10.4126   3
  -7  16   1 66.2039 11.3255   2
   6 -16  -1 47.0317  9.6266   3
  -6  16   1 52.4032 10.3265   2
   5 -16  -1 64.0195 11.9869   3
  -5  16   1 74.6953 10.8659   2
   4 -16  -1 7.77130 5.35412   3
  -4  16   1 12.9031  5.8782   2
   3 -16  -1 10.3136  6.3956   3
  -3  16   1 12.9791  5.7747   2
   2 -16  -1 9.99621 5.39967   1
   2 -16  -1 0.66076 4.68130   3
  -2  16   1 -5.6381  3.8939   2
   1 -16  -1 4.51875 5.41110   1
   1 -16  -1 1.06241 4.15180   3
  -1  16   1 3.30636 5.15721   2
   0 -16  -1 5.79932 5.92207   1
   0 -16  -1 2.31794 5.57201   4
   0 -16  -1 3.15142 4.78624   3
   0  16   1 3.22163 5.26976   2
  -1 -16  -1 63.0047  9.3730   3
  -1 -16  -1 32.8703  8.3802   4
   1  16   1 45.9392 10.1876   2
  -2 -16  -1 -1.1776  5.6373   4
   2  16   1 -7.1220  5.1144   2
  -3 -16  -1 50.8657 11.3160   4
   3  16   1 40.6842 10.0279   2
  -4 -16  -1 64.1099 12.9042   4
   4  16   1 48.0316 11.4378   2
  -5 -16  -1 57.4839 13.1757   4
   5  16   1 60.1059 13.2898   2
  10 -17  -1 1.78232 6.38583   3
 -10  17   1 11.9642  8.6522   2
   9 -17  -1 -6.6357  4.6092   3
  -9  17   1 -3.0122  7.1147   2
   8 -17  -1 12.5924  6.6821   3
  -8  17   1 -7.7945  6.2985   2
   7 -17  -1 -6.9097  3.6823   3
  -7  17   1 11.8068  6.7412   2
   6 -17  -1 0.76121 5.43382   3
  -6  17   1 -2.3806  5.6785   2
   5 -17  -1 57.0317 12.0493   3
  -5  17   1 67.0972 11.4673   2
   4 -17  -1 18.2978  7.2326   3
  -4  17   1 31.1734  8.7857   2
   3 -17  -1 25.7988  7.7123   1
   3 -17  -1 24.0647  7.3923   3
  -3  17   1 37.2259  8.9828   2
   2 -17  -1 26.1965  7.9004   3
   2 -17  -1 -0.9878  6.0549   1
  -2  17   1 18.5952  6.5837   2
   1 -17  -1 4.58673 4.64512   3
   1 -17  -1 -1.5616  5.5363   1
  -1  17   1 -0.1601  5.0456   2
   0 -17  -1 95.5076 12.2976   3
   0  17   1 80.9245 11.5435   2
  -1 -17  -1 74.5279 11.6045   4
  -1 -17  -1 92.9516 12.3732   3
   1  17   1 79.1226 11.3139   2
  -2 -17  -1 -13.716   5.814   4
   2  17   1 4.47605 5.75725   2
  -3 -17  -1 14.7171  9.5281   4
   3  17   1 36.0739 10.9298   2
  -4 -17  -1 37.8797 10.6661   4
   4  17   1 27.3682 10.2002   2
   9 -18  -1 -1.2694  6.2059   3
  -9  18   1 15.2923  9.1775   2
   8 -18  -1 6.90800 6.94916   3
  -8  18   1 16.4627  8.6481   2
   7 -18  -1 -6.2473  4.8305   3
  -7  18   1 -3.0778  6.2261   2
   6 -18  -1 7.97175 5.93561   3
  -6  18   1 5.18905 6.11977   2
   5 -18  -1 -8.2723  4.4270   3
  -5  18   1 -1.8409  6.0119   2
   4 -18  -1 20.3624  7.5879   3
  -4  18   1 8.79525 6.21770   2
   3 -18  -1 30.4314  8.8587   3
   3 -18  -1 29.7413  8.6588   1
  -3  18   1 36.5265  8.7867   2
   2 -18  -1 -4.4589  5.7076   1
   2 -18  -1 17.7924  7.1278   3
  -2  18   1 20.4626  7.2475   2
   1 -18  -1 -5.1884  5.1986   3
  -1  18   1 -0.0301  5.5225   2
   0 -18  -1 247.699  20.369   3
   0  18   1 227.472  19.318   2
   1  18   1 8.50633 7.04717   2
  -2 -18  -1 23.0030  9.8972   4
   2  18   1 30.6211  9.5124   2
  -3 -18  -1 -2.8530  7.1389   4
   3  18   1 9.38472 7.48208   2
   8 -19  -1 63.2939 13.8673   3
  -8  19   1 74.5822 13.9462   2
   7 -19  -1 4.02936 6.45173   3
  -7  19   1 -4.2973  6.4490   2
   6 -19  -1 0.31230 5.80331   3
  -6  19   1 2.29085 6.86916   2
   5 -19  -1 11.4594  6.7220   3
  -5  19   1 10.5234  7.2898   2
   4 -19  -1 -10.955   5.395   1
   4 -19  -1 0.80359 6.12663   3
  -4  19   1 -3.6110  5.8603   2
   3 -19  -1 31.2113  9.5636   3
  -3  19   1 19.3566  8.3304   2
   2 -19  -1 59.1787 12.4301   3
  -2  19   1 66.1715 12.4892   2
   1 -19  -1 -7.5799  5.2562   3
  -1  19   1 0.95657 6.14911   2
   0 -19  -1 0.78732 6.17358   3
   0  19   1 -5.0853  6.5398   2
   1  19   1 -1.0415  6.6597   2
   2  19   1 3.96427 8.29634   2
   6 -20  -1 25.4732 10.1997   3
  -6  20   1 29.1829 10.6251   2
   5 -20  -1 -1.8806  7.1917   3
  -5  20   1 35.5317 10.0097   2
   4 -20  -1 -8.7436  6.1337   3
  -4  20   1 -3.1715  6.6368   2
   3 -20  -1 3.69406 6.59283   3
  -3  20   1 4.81830 7.34515   2
   2 -20  -1 -4.3007  6.1481   3
  -2  20   1 -0.1681  7.6325   2
   1 -20  -1 -6.4396  5.7178   3
  -1  20   1 11.0231  8.6994   2
   0  20   1 5.79538 8.03513   2
   1 -20   2 31.5464  9.9832   3
   2 -20   2 18.8384  9.0114   3
   3 -20   2 24.0248  9.7485   3
   4 -20   2 57.1756 13.1284   3
   5 -20   2 81.6779 15.7641   3
   6 -20   2 9.06793 8.22418   3
   2  19  -2 13.0945  8.2637   2
   1  19  -2 9.78541 7.97251   2
   0  19  -2 52.7379 11.1088   2
   0 -19   2 62.2916 12.4743   3
   1 -19   2 40.6365 10.7726   3
   2 -19   2 -5.7205  6.7356   3
   3 -19   2 19.8535  9.0794   3
   4 -19   2 9.71890 7.18255   3
   5 -19   2 9.41180 7.40507   3
   6 -19   2 50.5875 12.0012   3
   7 -19   2 4.81077 7.14066   3
   3  18  -2 11.5755  8.0124   2
  -3 -18   2 20.3741  9.2906   4
   2  18  -2 27.7444  8.8691   2
  -2 -18   2 12.3497  8.3080   4
   1  18  -2 24.1726  8.3348   2
   0  18  -2 11.2828  7.1442   2
   0 -18   2 23.4799  7.5599   3
  -1  18  -2 90.9052 11.8904   2
   1 -18   2 77.8105 13.4509   3
  -2  18  -2 36.6767  9.1911   2
   2 -18   2 32.0913  9.2527   3
  -3  18  -2 5.45675 6.16685   2
   3 -18   2 -3.3931  5.8162   3
  -4  18  -2 2.50731 5.97665   2
   4 -18   2 7.25177 5.93516   3
   5 -18   2 1.55331 5.40896   3
   6 -18   2 13.0678  7.6567   3
   7 -18   2 3.83154 5.39388   3
   8 -18   2 -3.7222  5.6935   3
   4  17  -2 6.31882 7.46444   2
  -4 -17   2 -1.3580  7.1691   4
   3  17  -2 1.08644 6.16230   2
  -3 -17   2 4.73380 7.32890   4
   2  17  -2 28.7274  8.4488   2
  -2 -17   2 36.4682  9.5125   4
   1  17  -2 5.93997 5.69650   2
  -1 -17   2 7.50638 5.62004   3
  -1 -17   2 -3.3824  5.8646   4
   0  17  -2 8.02194 6.16165   2
   0 -17   2 12.0008  6.0346   3
  -1  17  -2 76.9154 12.1827   2
   1 -17   2 68.2411 11.9488   3
  -2  17  -2 71.3919 10.3894   2
   2 -17   2 86.1663 12.1910   3
  -3  17  -2 29.7888  8.4590   2
   3 -17   2 37.5345  9.1931   3
  -4  17  -2 74.2497 10.5488   2
   4 -17   2 52.4981 10.8560   3
  -5  17  -2 -6.6443  5.5097   2
   5 -17   2 1.34197 5.56307   3
  -6  17  -2 10.8921  6.5804   2
   6 -17   2 6.07318 5.23682   3
   7 -17   2 7.61716 5.13755   3
   8 -17   2 11.7679  7.0670   3
   9 -17   2 20.0844  8.4778   3
   5  16  -2 18.4662  9.8473   2
  -5 -16   2 15.6333  9.1796   4
   4  16  -2 -2.1518  6.4602   2
  -4 -16   2 16.1532  8.1646   4
   3  16  -2 8.01997 6.69637   2
  -3 -16   2 28.0101  9.2028   4
   2  16  -2 -8.7402  4.4641   2
  -2 -16   2 6.44066 6.10029   4
   1  16  -2 10.2425  5.5698   2
  -1 -16   2 13.2425  6.2074   4
  -1 -16   2 5.20983 5.67728   3
   0  16  -2 -1.2309  4.5836   2
   0 -16   2 0.57539 5.42292   4
   0 -16   2 2.19682 4.64445   3
  -1  16  -2 75.6838 10.3787   2
   1 -16   2 61.9863 11.1243   3
  -2  16  -2 21.0877  6.3789   2
   2 -16   2 6.24954 5.43420   3
  -3  16  -2 218.316  16.296   2
   3 -16   2 204.100  17.949   3
  -4  16  -2 109.664  11.712   2
   4 -16   2 66.1299 12.0906   3
  -5  16  -2 -5.5288  5.6183   2
   5 -16   2 6.89538 6.01939   3
  -6  16  -2 74.3652 10.3313   2
   6 -16   2 71.2048 11.1254   3
  -7  16  -2 -1.7970  5.3599   2
   7 -16   2 4.07675 4.18870   3
  -8  16  -2 10.5782  5.8073   2
   8 -16   2 -1.7921  3.8604   3
   9 -16   2 -2.8277  4.4883   3
  10 -16   2 77.0155 11.9577   3
   6  15  -2 23.8527  9.7295   2
  -6 -15   2 31.0781 10.9720   4
   5  15  -2 3.30339 6.50091   2
  -5 -15   2 8.05521 7.40411   4
   4  15  -2 60.8460 10.9048   2
  -4 -15   2 47.6608 11.5302   4
   3  15  -2 11.8760  6.4588   2
  -3 -15   2 20.0274  7.3879   4
   2  15  -2 8.87757 5.42706   2
  -2 -15   2 20.4779  7.0910   4
   1  15  -2 21.7759  6.8801   2
  -1 -15   2 21.5396  7.0413   4
  -1 -15   2 18.4820  6.1234   3
   0  15  -2 -0.8416  4.3418   2
   0 -15   2 -1.7202  3.7474   3
   0 -15   2 2.19308 4.59901   4
  -1  15  -2 5.96562 4.97835   2
   1 -15   2 3.78971 4.23740   3
   1 -15   2 -1.4187  4.0496   4
  -2  15  -2 8.76952 5.05165   2
   2 -15   2 4.70499 4.54711   3
  -3  15  -2 136.298  12.247   2
   3 -15   2 120.380  13.109   3
  -4  15  -2 101.038  10.905   2
   4 -15   2 98.1872 12.0621   3
  -5  15  -2 6.05961 5.13660   2
   5 -15   2 9.40219 5.76187   3
  -6  15  -2 160.978  13.405   2
   6 -15   2 134.587  14.308   3
  -7  15  -2 46.9206  9.5323   2
   7 -15   2 26.7408  7.1864   3
  -8  15  -2 35.8600  8.9638   2
   8 -15   2 26.4756  6.8242   3
   9 -15   2 67.7846 12.3553   3
   9 -15   2 70.3878 11.6387   2
  10 -15   2 75.9725 13.9158   3
  11 -15   2 1.60322 6.29678   3
   7  14  -2 10.1449  8.2119   2
  -7 -14   2 2.76576 8.79442   4
   6  14  -2 -3.3696  6.0306   2
  -6 -14   2 5.65328 7.95327   4
   5  14  -2 14.4631  7.3097   2
  -5 -14   2 8.48637 6.79446   4
   4  14  -2 90.7975 11.4686   2
  -4 -14   2 103.931  13.443   4
   3  14  -2 41.0845  8.7382   2
  -3 -14   2 44.9445 10.0723   4
   2  14  -2 12.2292  5.4134   2
  -2 -14   2 9.05548 4.17356   3
  -2 -14   2 18.6960  6.3602   4
   1  14  -2 8.08370 4.66035   2
  -1 -14   2 2.90434 3.97038   3
  -1 -14   2 2.53443 4.56074   4
   0  14  -2 86.0792  9.9592   2
   0 -14   2 90.2088 10.5281   3
   0 -14   2 77.3713  9.9877   4
  -1  14  -2 7.32321 4.30226   2
   1 -14   2 16.7786  5.1016   4
   1 -14   2 2.44596 4.13698   3
  -2  14  -2 3.34546 4.37537   2
   2 -14   2 6.13904 3.91530   4
   2 -14   2 3.87283 4.35773   3
  -3  14  -2 24.8960  6.7024   2
   3 -14   2 23.4359  6.7390   3
  -4  14  -2 -0.2497  4.1024   2
   4 -14   2 4.06773 3.98939   3
  -5  14  -2 190.173  14.091   2
   5 -14   2 166.099  15.250   3
  -6  14  -2 140.654  12.935   2
   6 -14   2 132.086  13.477   3
  -7  14  -2 25.6392  7.4124   2
   7 -14   2 25.9330  7.3413   3
   8 -14   2 55.5111  9.8760   2
   8 -14   2 50.6603 10.4656   3
   9 -14   2 10.5878  7.0790   3
   9 -14   2 20.1018  7.7784   2
  10 -14   2 -3.9871  4.2393   3
  10 -14   2 -3.6611  6.0250   2
  11 -14   2 12.9762  6.8855   3
   8  13  -2 63.7152 13.5158   2
  -8 -13   2 60.1918 15.1335   4
   7  13  -2 17.2914  7.8906   2
  -7 -13   2 18.6020  9.4490   4
   6  13  -2 0.84162 5.70514   2
  -6 -13   2 8.41341 7.25131   4
   5  13  -2 34.4598  8.9315   2
  -5 -13   2 24.2715  8.3270   4
   4  13  -2 213.684  16.797   2
  -4 -13   2 207.091  18.047   4
   3  13  -2 109.558  11.425   2
  -3 -13   2 104.994  12.395   4
   2  13  -2 68.9849  8.9528   2
  -2 -13   2 63.7762  9.7148   4
  -2 -13   2 81.6582  9.3040   3
   1  13  -2 146.642  12.107   2
  -1 -13   2 135.580  12.271   3
  -1 -13   2 140.344  12.556   4
   0  13  -2 25.1862  6.3198   2
   0 -13   2 25.7256  7.1223   1
   0 -13   2 23.4061  6.1427   3
   0 -13   2 24.8788  6.4741   4
  -1  13  -2 19.2499  4.9563   2
   1 -13   2 14.2886  5.6287   3
   1 -13   2 15.3004  4.9300   4
  -2  13  -2 268.135  15.769   2
   2 -13   2 265.830  18.121   3
   2 -13   2 274.028  15.148   4
  -3  13  -2 4.44230 4.18704   2
   3 -13   2 0.00984 3.22826   3
  -4  13  -2 74.5992  8.6119   2
   4 -13   2 66.5652  9.3766   3
  -5  13  -2 -9.2874  3.4584   2
   5 -13   2 3.99183 4.58207   3
  -6  13  -2 15.2962  5.6361   2
   6 -13   2 12.7174  4.7408   3
   7 -13   2 35.1006  7.4630   2
   7 -13   2 39.8938  9.1523   3
   8 -13   2 35.1347  8.2480   3
   8 -13   2 19.2652  5.8021   2
   9 -13   2 11.3357  5.3205   3
   9 -13   2 17.7622  6.8040   2
  10 -13   2 32.2376  7.9204   2
  10 -13   2 30.5133  8.0772   3
  11 -13   2 44.9897 10.3716   2
  11 -13   2 43.5935 10.0582   3
   8  12  -2 15.9679  8.7353   2
  -8 -12   2 17.9040  8.3357   4
   7  12  -2 13.1431  6.4432   2
  -7 -12   2 25.7516  8.3384   4
   6  12  -2 14.5278  6.9034   2
  -6 -12   2 18.4223  7.5412   4
   5  12  -2 -5.9379  4.4092   2
  -5 -12   2 4.84877 5.83518   4
   4  12  -2 63.9392  9.0822   2
   4  12  -2 60.9473  9.8225   1
  -4 -12   2 61.2790 11.4910   4
   3  12  -2 14.5856  5.4893   1
   3  12  -2 12.3633  4.9195   2
  -3 -12   2 13.6905  4.3873   3
  -3 -12   2 13.0125  5.2436   4
   2  12  -2 535.772  25.603   1
   2  12  -2 553.822  25.245   2
  -2 -12   2 495.188  24.212   3
  -2 -12   2 574.164  28.608   4
   1  12  -2 328.637  18.084   2
   1  12  -2 331.854  18.652   1
  -1 -12   2 357.196  19.448   1
  -1 -12   2 316.636  19.519   4
  -1 -12   2 348.327  19.443   3
   0  12  -2 1.79766 4.21828   1
   0  12  -2 6.74373 3.83720   2
   0 -12   2 9.06249 4.33607   4
   0 -12   2 6.15093 3.96255   1
   0 -12   2 8.01923 4.22791   3
  -1  12  -2 24.2299  5.2680   2
  -1  12  -2 20.5534  5.6631   1
   1 -12   2 18.8200  5.6049   3
   1 -12   2 25.6834  5.5763   4
  -2  12  -2 14.1076  4.3570   1
  -2  12  -2 10.8992  4.0008   2
   2 -12   2 17.7060  5.6586   3
   2 -12   2 16.9795  4.3340   4
  -3  12  -2 18.7471  4.7099   2
   3 -12   2 14.9314  3.6540   4
   3 -12   2 16.8119  5.4740   3
  -4  12  -2 55.5301  7.1330   2
   4 -12   2 80.1874  9.8049   3
  -5  12  -2 35.1168  6.5019   2
   5 -12   2 24.0138  6.2658   3
   6 -12   2 15.6260  5.6421   3
   6 -12   2 28.8640  6.0640   2
   7 -12   2 -3.7306  3.5462   2
   7 -12   2 -5.9858  3.0279   3
   8 -12   2 18.2596  5.7649   3
   8 -12   2 10.8874  5.4307   2
   9 -12   2 21.1198  6.7616   2
   9 -12   2 30.1354  7.6263   3
  10 -12   2 9.03459 5.58362   2
  10 -12   2 25.7565  7.0125   3
  11 -12   2 0.70932 6.39650   2
  11 -12   2 14.0839  5.6369   3
  12 -12   2 10.9824  8.2546   2
   9  11  -2 34.8790 10.9516   2
  -9 -11   2 12.3385  9.8407   4
   8  11  -2 28.3271  8.9426   2
  -8 -11   2 18.5001  8.4261   4
   7  11  -2 31.6711  9.1955   2
  -7 -11   2 62.5958 12.2269   4
   6  11  -2 60.9840 10.5714   1
   6  11  -2 77.8546 10.5335   2
  -6 -11   2 69.7551 12.5177   4
   5  11  -2 65.1847 10.9888   1
   5  11  -2 83.3910 10.5686   2
  -5 -11   2 104.881  12.758   4
   4  11  -2 241.676  16.094   2
   4  11  -2 205.922  15.387   1
  -4 -11   2 176.672  16.127   4
   3  11  -2 337.679  18.839   2
   3  11  -2 346.133  19.319   1
  -3 -11   2 331.711  21.349   4
  -3 -11   2 325.060  17.162   3
   2  11  -2 44.4258  8.2312   1
   2  11  -2 44.6349  7.5410   2
  -2 -11   2 41.0501  7.7702   1
  -2 -11   2 42.1710  8.3137   4
  -2 -11   2 44.0247  6.4335   3
   1  11  -2 25.7200  5.3765   2
   1  11  -2 39.1486  6.9783   1
  -1 -11   2 25.1705  6.0833   4
  -1 -11   2 24.9380  6.2463   1
  -1 -11   2 30.0226  5.9351   3
   0  11  -2 71.7322  7.6959   1
   0  11  -2 64.4810  6.8763   2
   0 -11   2 58.9138  7.3039   3
   0 -11   2 56.4665  7.3279   4
   0 -11   2 62.9746  7.7476   1
  -1  11  -2 92.6361  7.9799   2
  -1  11  -2 86.3253  8.6175   1
   1 -11   2 82.0090  8.9693   3
   1 -11   2 95.3481  8.4263   4
  -2  11  -2 23.1937  4.6961   2
  -2  11  -2 23.0906  5.2921   1
   2 -11   2 19.7307  4.6787   4
   2 -11   2 11.7712  4.3776   3
  -3  11  -2 182.258  12.592   1
  -3  11  -2 219.231  12.662   2
   3 -11   2 202.174  14.748   3
   3 -11   2 188.976  10.493   4
  -4  11  -2 153.772  10.653   2
   4 -11   2 132.675  12.274   3
   5 -11   2 71.8982  7.8074   2
   5 -11   2 78.3440  9.3238   3
   6 -11   2 22.8396  5.5335   2
   6 -11   2 26.2371  6.8582   3
   7 -11   2 14.4816  5.4155   3
   7 -11   2 11.3167  4.5190   2
   8 -11   2 21.9634  6.2666   3
   8 -11   2 19.7054  6.0637   2
   9 -11   2 -0.9426  4.4292   2
   9 -11   2 -1.7998  4.2165   3
  10 -11   2 6.13933 5.50042   2
  10 -11   2 1.88063 3.86763   3
  11 -11   2 28.9879  7.8331   3
  11 -11   2 24.1861  7.6030   2
  12 -11   2 35.4524  9.6517   2
  10  10  -2 -0.0344  7.5636   2
   9  10  -2 21.5488  8.3766   2
  -9 -10   2 6.16605 8.65214   4
   8  10  -2 32.7839  9.1444   2
  -8 -10   2 20.1921  9.1939   4
   7  10  -2 13.5400  6.4123   1
   7  10  -2 3.70100 5.81682   2
  -7 -10   2 9.35897 6.08262   4
   6  10  -2 25.1015  7.1350   1
   6  10  -2 17.5512  6.8613   2
  -6 -10   2 20.2816  7.4443   4
   5  10  -2 24.8636  6.8034   2
   5  10  -2 33.4452  7.6047   1
  -5 -10   2 40.2691  9.0973   4
   4  10  -2 108.459  10.583   1
   4  10  -2 95.3523 10.0254   2
  -4 -10   2 107.264  12.088   4
   3  10  -2 2.25161 3.03916   2
   3  10  -2 2.29506 3.53974   1
  -3 -10   2 3.04263 3.47317   1
  -3 -10   2 5.89540 3.59269   4
  -3 -10   2 -1.5433  2.0714   3
   2  10  -2 6.27453 3.06098   2
   2  10  -2 2.64932 3.65775   1
  -2 -10   2 8.57150 4.13994   1
  -2 -10   2 3.79135 3.87719   4
  -2 -10   2 12.6555  3.7913   3
   1  10  -2 107.632   8.676   2
   1  10  -2 100.703   9.177   1
  -1 -10   2 118.011   9.441   3
  -1 -10   2 110.712   9.758   1
  -1 -10   2 130.189  10.929   4
   0  10  -2 110.797   9.277   1
   0  10  -2 106.700   8.369   2
   0 -10   2 105.229   9.139   4
   0 -10   2 96.5729  8.8500   3
  -1  10  -2 117.963   9.645   1
  -1  10  -2 110.888   8.518   2
   1 -10   2 117.945   9.022   4
   1 -10   2 98.0687  9.2525   3
  -2  10  -2 19.2928  4.8957   1
  -2  10  -2 22.4290  4.6815   2
   2 -10   2 24.5810  4.4429   4
   2 -10   2 16.5158  4.4834   3
  -3  10  -2 18.6783  4.7795   1
  -3  10  -2 23.1238  4.6632   2
   3 -10   2 16.7279  5.2582   3
   3 -10   2 14.3939  3.3015   4
  -4  10  -2 497.571  21.363   2
  -4  10  -2 486.001  22.060   1
   4 -10   2 525.839  17.968   4
   4 -10   2 489.623  24.613   3
   5 -10   2 47.7227  8.2776   3
   5 -10   2 51.8307  6.3765   2
   6 -10   2 12.8752  4.0836   2
   6 -10   2 16.5265  5.4106   3
   7 -10   2 52.3147  7.0332   2
   7 -10   2 57.4208  7.9353   3
   8 -10   2 2.78582 4.34348   3
   8 -10   2 12.2948  5.1253   2
   9 -10   2 7.92044 4.95892   2
   9 -10   2 10.6532  5.1343   3
  10 -10   2 65.0448 10.8848   2
  10 -10   2 78.0874 10.0372   3
  11 -10   2 -6.8205  4.3171   3
  11 -10   2 -4.7529  5.3850   2
  12 -10   2 -0.4340  6.9389   2
  10   9  -2 11.0900  8.1090   2
 -10  -9   2 10.0892  8.5912   4
   9   9  -2 5.23954 6.16577   2
  -9  -9   2 16.0668  7.9164   4
   8   9  -2 32.7034  8.7624   2
   8   9  -2 12.2345  7.1128   1
  -8  -9   2 20.1413  8.4717   4
   7   9  -2 75.9130 10.1476   2
   7   9  -2 48.1152 10.0791   1
  -7  -9   2 77.9035 11.7848   4
   6   9  -2 3.10177 4.53012   2
   6   9  -2 4.11306 4.89369   1
  -6  -9   2 3.58870 4.84758   4
   5   9  -2 9.58570 5.14038   2
   5   9  -2 7.19002 4.22649   1
  -5  -9   2 2.97729 4.67499   4
   4   9  -2 67.0757  8.0422   2
   4   9  -2 70.1311  8.4701   1
  -4  -9   2 68.7433  6.1391   3
  -4  -9   2 62.8593  9.3555   4
   3   9  -2 280.831  15.898   2
   3   9  -2 306.960  16.572   1
  -3  -9   2 293.044  16.525   1
  -3  -9   2 286.050  14.332   3
  -3  -9   2 314.717  18.952   4
   2   9  -2 210.737  12.407   2
   2   9  -2 215.566  12.987   1
  -2  -9   2 199.321  14.107   4
  -2  -9   2 204.224  12.094   3
  -2  -9   2 189.654  12.379   1
   1   9  -2 273.118  13.935   2
   1   9  -2 270.721  14.543   1
  -1  -9   2 249.623  14.173   1
  -1  -9   2 283.532  14.587   3
  -1  -9   2 271.514  15.664   4
   0   9  -2 240.934  13.504   1
   0   9  -2 270.936  13.299   2
   0  -9   2 259.878  14.332   3
   0  -9   2 256.925  14.233   4
  -1   9  -2 265.429  13.935   1
  -1   9  -2 241.724  12.691   2
   1  -9   2 260.651  13.662   4
   1  -9   2 312.177  16.044   3
  -2   9  -2 66.8435  6.6644   1
  -2   9  -2 51.4418  5.5019   2
   2  -9   2 65.4883  5.6961   4
   2  -9   2 60.8250  7.1924   3
  -3   9  -2 10.0501  3.7113   1
  -3   9  -2 7.93048 2.77764   2
   3  -9   2 9.01311 2.19996   4
   3  -9   2 4.04577 2.32013   3
  -4   9  -2 52.0295  6.2521   1
   4  -9   2 48.2952  6.7558   3
   4  -9   2 51.8208  4.3770   4
   4  -9   2 51.2828  5.6664   2
  -5   9  -2 198.357  12.835   1
   5  -9   2 197.280  12.109   2
   5  -9   2 213.202   8.644   4
   5  -9   2 227.847  14.968   3
   6  -9   2 241.680  14.308   2
   6  -9   2 237.410  15.986   3
   7  -9   2 11.4217  4.5272   2
   7  -9   2 24.8118  6.0491   3
   8  -9   2 101.757  10.596   3
   8  -9   2 107.205  10.474   2
   9  -9   2 92.0104 10.3199   3
   9  -9   2 106.297  10.968   2
  10  -9   2 96.2191 10.9857   3
  10  -9   2 101.481  11.821   2
  11  -9   2 10.0706  6.8160   2
  12  -9   2 5.07527 7.00729   2
  10   8  -2 5.21802 7.34574   2
 -10  -8   2 5.06243 7.77443   4
   9   8  -2 -4.5807  5.3009   2
   9   8  -2 0.50540 6.03003   1
  -9  -8   2 8.56812 7.46654   4
   8   8  -2 20.9896  7.1617   1
   8   8  -2 12.8388  6.6111   2
  -8  -8   2 8.68135 6.92968   4
   7   8  -2 105.954  11.945   1
   7   8  -2 92.3029 10.9429   2
  -7  -8   2 111.256  13.242   4
   6   8  -2 70.9270  9.2890   1
   6   8  -2 76.0054  9.5084   2
  -6  -8   2 86.7118 11.2694   4
   5   8  -2 4.10355 3.99314   1
   5   8  -2 -0.7757  3.5521   2
  -5  -8   2 4.99189 4.30431   4
   4   8  -2 188.993  12.698   1
   4   8  -2 200.660  13.324   2
  -4  -8   2 176.189  12.779   1
  -4  -8   2 192.680  10.183   3
  -4  -8   2 215.867  15.780   4
   3   8  -2 16.0578  4.3361   1
   3   8  -2 11.4514  3.6970   2
  -3  -8   2 12.1408  3.0545   3
  -3  -8   2 14.9548  4.5762   4
  -3  -8   2 13.0146  4.1409   1
   2   8  -2 4.34242 2.51958   2
   2   8  -2 -0.5791  2.6836   1
  -2  -8   2 3.80688 2.25990   3
  -2  -8   2 8.32997 3.35613   1
  -2  -8   2 6.83394 3.21626   4
   1   8  -2 159.442  10.409   1
   1   8  -2 161.935   9.830   2
  -1  -8   2 191.343  11.287   1
  -1  -8   2 184.854  11.932   4
  -1  -8   2 161.239  10.174   3
   0   8  -2 102.991   7.029   2
   0   8  -2 88.4910  7.2873   1
   0  -8   2 92.9887  7.7411   3
   0  -8   2 74.5564  7.1372   4
  -1   8  -2 190.897  11.011   1
  -1   8  -2 196.518  10.312   2
   1  -8   2 198.452  10.839   4
   1  -8   2 203.489  12.261   3
  -2   8  -2 110.263   7.407   2
  -2   8  -2 111.383   8.243   1
   2  -8   2 104.953   8.851   3
   2  -8   2 125.877   7.513   4
  -3   8  -2 26.9477  4.9730   1
   3  -8   2 31.4317  6.2532   3
   3  -8   2 25.5167  3.3997   4
  -4   8  -2 80.7238  7.6670   1
   4  -8   2 109.094   9.831   3
   4  -8   2 112.484   5.911   4
   4  -8   2 92.3977  7.2295   2
  -5   8  -2 4.04482 2.96974   1
   5  -8   2 5.32101 2.97540   2
   5  -8   2 1.65499 2.33303   3
   6  -8   2 377.065  20.626   3
   6  -8   2 364.537  17.955   2
   7  -8   2 8.09397 4.01230   2
   7  -8   2 5.54791 3.43432   3
   8  -8   2 100.526  10.237   3
   8  -8   2 77.3730  9.1042   2
   9  -8   2 152.280  13.065   2
   9  -8   2 148.792  13.417   3
  10  -8   2 79.6103 10.4836   2
  10  -8   2 71.0424  9.8950   3
  11  -8   2 101.473  12.520   2
  12  -8   2 15.1380  7.5817   2
  11   7  -2 48.2665 11.9590   2
 -11  -7   2 20.6325 10.3048   4
  10   7  -2 22.6634  8.7070   1
  10   7  -2 16.7799  8.8955   2
 -10  -7   2 37.2517 10.5814   4
   9   7  -2 70.0370 11.7096   1
   9   7  -2 51.3591 10.5343   2
  -9  -7   2 51.6947 11.8468   4
   8   7  -2 90.6106 11.2733   2
   8   7  -2 76.1279 10.3518   1
  -8  -7   2 87.4497 12.8167   4
   7   7  -2 210.775  15.976   2
   7   7  -2 192.276  14.912   1
  -7  -7   2 150.936  15.629   4
   6   7  -2 -3.3401  3.3484   1
   6   7  -2 -1.3299  2.8698   2
  -6  -7   2 0.89397 4.35243   4
   5   7  -2 2.25730 3.15092   1
   5   7  -2 1.11541 3.26303   2
  -5  -7   2 -2.9902  3.1106   4
   4   7  -2 4.28944 2.95659   2
   4   7  -2 1.21103 2.72550   1
  -4  -7   2 4.25557 1.99024   3
  -4  -7   2 7.79677 3.42576   1
  -4  -7   2 3.40938 3.17778   4
   3   7  -2 48.3772  5.5939   2
   3   7  -2 49.3831  5.9799   1
  -3  -7   2 46.6554  5.9851   1
  -3  -7   2 52.9440  7.2535   4
  -3  -7   2 51.3676  4.7346   3
   2   7  -2 48.8754  5.1647   2
   2   7  -2 45.4824  5.2189   1
  -2  -7   2 56.1969  6.7764   4
  -2  -7   2 51.0347  5.7999   1
  -2  -7   2 44.7950  4.6571   3
   1   7  -2 115.170   8.205   1
   1   7  -2 133.746   8.072   2
  -1  -7   2 121.496   7.914   3
  -1  -7   2 135.044   9.619   4
  -1  -7   2 116.468   8.354   1
   0   7  -2 137.164   8.687   1
   0   7  -2 130.044   7.616   2
   0  -7   2 127.962   8.657   4
   0  -7   2 128.575   8.665   3
  -1   7  -2 956.696  31.133   1
  -1   7  -2 946.592  30.533   2
   1  -7   2 1021.14   34.64   3
   1  -7   2 961.228  31.988   4
  -2   7  -2 1177.33   36.68   2
  -2   7  -2 1152.18   37.10   1
   2  -7   2 1312.45   42.45   3
   2  -7   2 1177.42   36.90   4
  -3   7  -2 13.2150  3.8990   1
   3  -7   2 16.8892  4.6062   3
   3  -7   2 11.7635  3.0847   2
   3  -7   2 13.4209  2.5374   4
  -4   7  -2 76.2005  6.7699   1
   4  -7   2 65.8541  6.1411   2
   4  -7   2 82.2432  8.2349   3
  -5   7  -2 66.0971  4.4783   4
  -5   7  -2 67.4980  7.1264   1
   5  -7   2 66.5058  6.3981   2
   5  -7   2 62.6502  7.6102   3
  -6   7  -2 72.4453  5.1485   4
  -6   7  -2 75.2958  7.7394   1
   6  -7   2 66.4092  7.9929   3
   6  -7   2 76.9391  7.5387   2
   7  -7   2 3.76399 3.09472   3
   7  -7   2 -2.0341  2.7553   2
   8  -7   2 2.40667 3.61707   2
   8  -7   2 4.67481 3.66136   3
   9  -7   2 146.390  12.738   3
   9  -7   2 138.098  12.234   2
  10  -7   2 40.0772  8.1936   2
  10  -7   2 30.3872  7.9232   3
  11  -7   2 43.4949  9.5460   2
  12  -7   2 56.8219 11.3519   2
  11   6  -2 15.4307  9.2967   2
  11   6  -2 1.17651 6.23566   1
 -11  -6   2 11.3836  9.0243   4
  10   6  -2 41.5584 10.4032   2
  10   6  -2 19.3082  7.7327   1
 -10  -6   2 15.2999  8.7722   4
   9   6  -2 96.3595 12.2479   2
   9   6  -2 81.9984 10.7076   1
  -9  -6   2 100.828  13.414   4
   8   6  -2 80.1396 10.7040   2
   8   6  -2 120.900  11.895   1
  -8  -6   2 108.135  13.066   4
   7   6  -2 61.4819  8.5633   1
   7   6  -2 54.3319  9.4090   2
  -7  -6   2 43.5317  9.5682   4
   6   6  -2 110.387  10.257   1
   6   6  -2 115.872  10.621   2
  -6  -6   2 142.216  13.581   4
   5   6  -2 144.348  11.056   2
   5   6  -2 131.143  10.310   1
  -5  -6   2 147.826  12.793   4
  -5  -6   2 128.312  10.066   1
   4   6  -2 25.7983  4.9859   2
   4   6  -2 28.9769  5.2858   1
  -4  -6   2 19.9161  5.4297   4
  -4  -6   2 28.3647  5.2855   1
  -4  -6   2 26.8086  2.9376   3
   3   6  -2 31.0419  5.0574   1
   3   6  -2 27.6567  4.7957   2
  -3  -6   2 32.7687  5.5055   1
  -3  -6   2 30.9911  3.3095   3
  -3  -6   2 22.6243  5.2439   4
   2   6  -2 257.909  12.570   2
   2   6  -2 290.010  13.376   1
  -2  -6   2 269.922  13.172   1
  -2  -6   2 288.239  12.254   3
  -2  -6   2 310.464  15.791   4
   1   6  -2 37.3847  3.8809   2
   1   6  -2 42.8195  4.5173   1
  -1  -6   2 36.2362  4.4882   1
  -1  -6   2 43.6113  4.3466   3
  -1  -6   2 46.1689  5.3035   4
   0   6  -2 345.334  13.191   2
   0   6  -2 318.456  13.628   1
   0  -6   2 320.801  14.534   4
   0  -6   2 347.710  14.967   3
  -1   6  -2 436.517  15.994   2
  -1   6  -2 462.963  17.156   1
   1  -6   2 439.319  19.027   3
   1  -6   2 466.269  17.065   4
  -2   6  -2 678.191  23.306   1
   2  -6   2 699.679  26.379   3
   2  -6   2 664.095  22.263   4
  -3   6  -2 464.673  17.818   1
   3  -6   2 424.902  16.385   2
   3  -6   2 424.065  19.521   3
  -4   6  -2 512.411  20.313   1
  -4   6  -2 510.158  16.940   4
   4  -6   2 503.414  22.337   3
   4  -6   2 503.940  19.341   2
  -5   6  -2 124.584   6.680   4
  -5   6  -2 129.767   9.266   1
   5  -6   2 123.378   8.796   2
   5  -6   2 120.740   9.961   3
  -6   6  -2 11.2836  2.8141   4
  -6   6  -2 8.94531 4.09457   1
   6  -6   2 15.6111  4.7053   3
   6  -6   2 8.98788 3.76323   2
  -7   6  -2 31.3152  4.7005   4
   7  -6   2 28.7705  6.3806   3
   7  -6   2 25.2170  5.5697   2
   8  -6   2 10.0160  4.2382   2
   8  -6   2 4.53559 3.72878   3
   9  -6   2 133.483  12.027   3
   9  -6   2 132.472  12.154   2
  10  -6   2 28.6478  7.0299   3
  10  -6   2 22.4670  7.3319   2
  11  -6   2 -10.842   4.905   2
  12  -6   2 40.5170  9.9025   2
  13  -6   2 12.9901  7.8126   2
  11   5  -2 0.32120 7.03356   1
  11   5  -2 6.60040 6.82124   2
 -11  -5   2 2.64666 6.94733   4
  10   5  -2 68.9455 11.4038   1
  10   5  -2 45.1515 10.0295   2
 -10  -5   2 48.7965 12.0498   4
   9   5  -2 0.28793 4.16746   1
   9   5  -2 0.40349 4.97612   2
  -9  -5   2 -1.6418  5.0044   4
   8   5  -2 58.1485  9.8184   1
   8   5  -2 84.0270 10.5674   2
  -8  -5   2 95.4303 12.3807   4
   7   5  -2 19.4241  6.1069   1
   7   5  -2 27.8898  6.8510   2
  -7  -5   2 18.1516  6.6926   4
   6   5  -2 50.3023  6.9527   1
   6   5  -2 44.0000  7.9603   2
  -6  -5   2 49.8748  9.1630   4
   5   5  -2 556.259  22.455   1
   5   5  -2 520.531  22.617   2
  -5  -5   2 512.946  21.989   1
  -5  -5   2 469.625  24.762   4
   4   5  -2 170.507  10.702   1
   4   5  -2 188.007  11.384   2
  -4  -5   2 181.474   7.352   3
  -4  -5   2 173.537  10.807   1
  -4  -5   2 204.205  13.858   4
   3   5  -2 623.246  23.006   2
   3   5  -2 637.001  22.459   1
  -3  -5   2 618.355  25.907   4
  -3  -5   2 599.131  22.388   1
  -3  -5   2 612.701  19.963   3
   2   5  -2 175.287   8.994   2
   2   5  -2 166.332   9.135   1
  -2  -5   2 162.968   9.049   1
  -2  -5   2 167.596  10.817   4
  -2  -5   2 174.028   8.083   3
   1   5  -2 792.531  25.005   2
   1   5  -2 761.521  25.061   1
  -1  -5   2 789.546  25.397   1
  -1  -5   2 786.989  28.166   4
  -1  -5   2 821.678  26.316   3
   0   5  -2 3.97201 1.74132   1
   0   5  -2 4.60623 1.52918   2
   0  -5   2 5.22479 1.87968   3
   0  -5   2 1.36765 1.46912   4
  -1   5  -2 2.87445 1.38796   2
  -1   5  -2 4.33783 1.95170   1
   1  -5   2 0.77571 1.33428   4
   1  -5   2 2.56284 1.73098   3
  -2   5  -2 17.7723  3.2194   1
   2  -5   2 20.9118  3.8647   3
   2  -5   2 21.8979  2.7140   2
  -3   5  -2 1406.99   41.53   4
  -3   5  -2 1415.61   42.54   1
   3  -5   2 1424.96   42.17   2
   3  -5   2 1530.57   47.32   3
  -4   5  -2 1465.52   46.16   1
  -4   5  -2 1588.32   45.36   4
   4  -5   2 1567.80   46.59   2
   4  -5   2 1582.63   50.96   3
  -5   5  -2 2.96020 2.61865   1
  -5   5  -2 4.51271 2.00004   4
   5  -5   2 2.12206 2.30177   3
   5  -5   2 5.82851 2.46231   2
  -6   5  -2 102.733   7.344   4
  -6   5  -2 95.1162  8.5949   1
   6  -5   2 109.927   8.759   2
   6  -5   2 111.010   9.450   3
  -7   5  -2 107.116   8.228   4
   7  -5   2 119.201  10.092   3
   7  -5   2 90.9267  8.9707   2
  -8   5  -2 1.81361 3.31696   4
   8  -5   2 -1.3840  2.9743   2
   8  -5   2 -0.0343  3.2146   3
   9  -5   2 4.46714 4.22343   3
   9  -5   2 9.48837 4.48456   2
  10  -5   2 17.0455  6.2775   2
  11  -5   2 14.0662  6.4611   2
  12  -5   2 12.9637  6.8976   2
  13  -5   2 18.1917  8.9930   2
  12   4  -2 11.6443  8.0296   1
  12   4  -2 -7.7899  7.4362   2
 -12  -4   2 3.81998 8.40763   4
  11   4  -2 -0.8283  6.4648   2
  11   4  -2 -0.9746  6.4308   1
 -11  -4   2 -0.9097  6.5845   4
  10   4  -2 132.760  14.460   2
  10   4  -2 120.404  13.086   1
 -10  -4   2 122.647  15.364   4
   9   4  -2 6.85658 5.11799   2
   9   4  -2 -1.1487  4.1531   1
  -9  -4   2 -8.9922  4.1913   4
   8   4  -2 40.6278  7.7142   1
   8   4  -2 37.9795  8.0560   2
  -8  -4   2 39.5947  8.9286   4
   7   4  -2 8.20921 4.05011   1
   7   4  -2 1.01292 3.72624   2
  -7  -4   2 3.77622 4.26339   4
   6   4  -2 17.0242  4.5086   1
   6   4  -2 13.1634  4.3522   2
  -6  -4   2 17.9147  5.1534   4
   5   4  -2 393.967  18.808   2
   5   4  -2 422.433  18.252   1
  -5  -4   2 395.871  17.939   1
  -5  -4   2 395.814  21.126   4
   4   4  -2 64.0546  6.1489   1
   4   4  -2 71.4034  6.5579   2
   4   4  -2 73.4762  3.3172   3
   4   4  -2 62.7154  3.1427   3
  -4  -4   2 91.2223  8.8781   4
  -4  -4   2 72.8375  3.2737   3
  -4  -4   2 89.4901  7.0250   1
   3   4  -2 18.0855  3.6222   2
   3   4  -2 11.9860  2.9557   1
  -3  -4   2 12.6816  3.7392   4
  -3  -4   2 16.7003  3.4578   1
  -3  -4   2 14.3236  1.8341   3
   2   4  -2 45.9356  4.0596   2
   2   4  -2 41.7173  3.9960   1
  -2  -4   2 44.6929  4.2005   1
  -2  -4   2 43.9262  3.1801   3
  -2  -4   2 46.1322  5.1037   4
   1   4  -2 3955.54   98.13   1
   1   4  -2 3848.38  100.56   2
  -1  -4   2 3829.24  106.85   4
  -1  -4   2 3406.66  104.67   3
  -1  -4   2 3891.93   98.08   1
   0   4  -2 0.35396 1.22037   1
   0   4  -2 3.02059 1.09147   2
   0  -4   2 3.14355 1.45515   4
   0  -4   2 0.66457 1.06625   3
  -1   4  -2 1309.65   35.34   2
  -1   4  -2 1271.98   35.98   1
   1  -4   2 1191.90   39.11   3
  -2   4  -2 10.6402  2.4759   1
  -2   4  -2 15.4609  1.9913   4
   2  -4   2 13.8660  2.0223   2
   2  -4   2 20.5636  3.7629   3
  -3   4  -2 39.7989  3.2547   4
  -3   4  -2 41.6872  4.2180   1
   3  -4   2 32.2958  4.2345   3
   3  -4   2 28.2659  3.3040   2
  -4   4  -2 81.3435  5.3779   4
  -4   4  -2 69.4627  6.1479   1
   4  -4   2 84.2454  6.2390   2
   4  -4   2 84.3138  6.9488   3
  -5   4  -2 51.7449  5.9665   1
  -5   4  -2 68.7747  5.5637   4
   5  -4   2 76.9584  6.7271   2
   5  -4   2 60.8570  6.3718   3
  -6   4  -2 160.095   9.836   4
  -6   4  -2 153.785  10.765   1
   6  -4   2 153.506  10.633   2
   6  -4   2 155.503  10.889   3
  -7   4  -2 46.9274  6.5073   4
   7  -4   2 49.5492  6.5838   2
   7  -4   2 42.4138  6.3650   3
  -8   4  -2 338.066  17.720   4
   8  -4   2 320.517  17.719   3
   8  -4   2 310.529  18.351   2
  -9   4  -2 661.180  30.318   4
   9  -4   2 829.198  32.334   3
   9  -4   2 764.714  33.643   2
  10  -4   2 -0.6904  4.5138   2
  11  -4   2 -0.7661  5.4226   2
  12  -4   2 19.1699  7.5366   2
  13  -4   2 8.15102 8.26407   2
  12   3  -2 0.06014 7.66276   1
  12   3  -2 10.1483  7.8284   2
 -12  -3   2 0.27019 8.81038   4
  11   3  -2 1.27618 5.38985   2
  11   3  -2 -10.242   5.484   1
 -11  -3   2 -2.4650  6.1277   4
  10   3  -2 121.033  12.821   1
  10   3  -2 124.260  13.839   2
 -10  -3   2 106.060  13.907   4
   9   3  -2 67.9093 11.5178   2
   9   3  -2 43.7123  8.4206   1
  -9  -3   2 54.1125 10.4388   4
   8   3  -2 50.9155  9.4789   2
   8   3  -2 35.1229  7.1280   1
  -8  -3   2 32.5077  7.7285   4
   7   3  -2 52.9176  7.0097   1
   7   3  -2 46.3537  8.1441   2
  -7  -3   2 60.3081  8.5362   4
   6   3  -2 25.0520  5.2542   1
   6   3  -2 19.4582  5.1405   2
  -6  -3   2 21.6865  4.6803   1
  -6  -3   2 15.1987  5.6465   4
   5   3  -2 283.527  13.791   1
   5   3  -2 246.625  13.909   2
  -5  -3   2 271.960  13.602   1
  -5  -3   2 273.104  16.104   4
   4   3  -2 249.705  12.943   2
   4   3  -2 263.456  12.510   1
   4   3  -2 282.190  12.739   1
  -4  -3   2 274.233  12.610   1
  -4  -3   2 282.244  15.218   4
   3   3  -2 59.8482  4.9923   2
   3   3  -2 63.1650  4.9728   1
   3   3  -2 56.5060  4.8356   1
  -3  -3   2 57.5883  2.6071   3
  -3  -3   2 55.7479  4.7292   1
  -3  -3   2 61.4990  6.3628   4
   2   3  -2 1270.06   36.22   1
   2   3  -2 1255.07   36.25   1
   2   3  -2 1319.68   37.72   2
  -2  -3   2 1269.45   40.96   4
  -2  -3   2 1293.57   36.59   3
  -2  -3   2 1288.50   36.34   1
   1   3  -2 125.390   5.695   2
   1   3  -2 130.608   6.178   1
  -1  -3   2 126.057   6.000   3
  -1  -3   2 131.254   6.291   1
  -1  -3   2 122.219   7.143   4
   0   3  -2 693.093  20.342   1
   0   3  -2 683.394  19.392   2
   0  -3   2 673.548  21.852   4
   0  -3   2 654.056  21.838   3
  -1   3  -2 1202.58   34.95   4
  -1   3  -2 1249.68   34.00   1
   1  -3   2 1228.69   33.07   2
   1  -3   2 1147.96   36.85   3
  -2   3  -2 1203.02   35.09   1
  -2   3  -2 1214.32   35.60   4
   2  -3   2 1254.53   38.39   3
   2  -3   2 1224.17   34.64   2
  -3   3  -2 -0.3264  1.1911   4
  -3   3  -2 -0.0843  1.2829   1
   3  -3   2 0.17140 1.17766   2
   3  -3   2 -0.0931  1.4549   3
  -4   3  -2 102.150   7.205   1
  -4   3  -2 115.587   6.957   4
   4  -3   2 98.2169  7.4290   3
   4  -3   2 100.600   6.783   2
  -5   3  -2 332.246  15.373   1
  -5   3  -2 302.920  14.015   4
   5  -3   2 285.198  14.635   3
   5  -3   2 318.938  14.894   2
  -6   3  -2 155.790  10.108   4
  -6   3  -2 168.138  11.226   1
   6  -3   2 163.859  10.933   2
   6  -3   2 162.365  10.571   3
  -7   3  -2 97.9001  8.4200   4
   7  -3   2 65.4011  7.8612   2
   7  -3   2 90.3475  8.1212   3
  -8   3  -2 223.392  14.017   4
   8  -3   2 196.743  13.128   3
   8  -3   2 189.574  14.064   2
  -9   3  -2 180.133  13.671   4
   9  -3   2 176.701  14.194   2
   9  -3   2 194.385  13.400   3
  10  -3   2 53.7015 10.3395   2
  11  -3   2 6.67016 5.70269   2
  12  -3   2 6.53595 6.45399   2
  12   2  -2 4.42526 6.46367   2
  12   2  -2 36.4838 10.1896   1
 -12  -2   2 15.5459  9.1978   4
  11   2  -2 0.15144 5.56772   2
  11   2  -2 1.11025 5.78202   1
 -11  -2   2 -1.7375  6.2854   4
  10   2  -2 65.4548 11.3546   1
  10   2  -2 71.9000 10.5307   2
 -10  -2   2 96.3745 12.7939   4
   9   2  -2 4.68808 3.89334   1
   9   2  -2 5.30823 4.77749   2
  -9  -2   2 8.83124 6.05747   4
   8   2  -2 84.1602  8.9750   1
   8   2  -2 90.7038 10.2230   2
  -8  -2   2 83.0502 10.5007   4
   7   2  -2 166.869  12.514   2
   7   2  -2 138.987  10.636   1
  -7  -2   2 160.573  13.041   4
   6   2  -2 10.0331  3.9047   1
   6   2  -2 13.7087  4.3207   2
   6   2  -2 7.33547 3.23719   1
  -6  -2   2 10.9083  4.4039   4
  -6  -2   2 17.1685  3.7330   1
   5   2  -2 606.166  24.357   2
   5   2  -2 657.726  23.252   1
   5   2  -2 603.725  23.085   1
  -5  -2   2 624.164  22.946   1
  -5  -2   2 646.551  26.472   4
   4   2  -2 42.5999  4.7688   1
   4   2  -2 47.0352  4.6597   1
   4   2  -2 35.6235  4.4766   2
  -4  -2   2 46.8204  5.9463   4
  -4  -2   2 40.5532  4.3579   1
   3   2  -2 31.1275  3.3680   1
   3   2  -2 23.6638  3.1066   2
   3   2  -2 27.6539  3.1470   1
  -3  -2   2 31.9850  4.4303   4
  -3  -2   2 29.1762  3.0298   1
   2   2  -2 4460.82  111.55   1
   2   2  -2 4528.76  119.73   3
   2   2  -2 4328.41  111.34   1
   2   2  -2 4338.64  116.08   2
  -2  -2   2 4413.05  111.45   1
  -2  -2   2 4212.68  119.90   3
  -2  -2   2 4445.21  122.33   4
   1   2  -2 140.116   5.806   1
   1   2  -2 147.461   5.696   2
  -1  -2   2 131.887   5.654   1
  -1  -2   2 135.279   6.989   4
  -1  -2   2 139.599   5.706   3
   0   2  -2 14.5379  1.0240   2
   0   2  -2 14.9600  1.7059   1
   0  -2   2 15.9322  1.1452   2
   0  -2   2 17.3855  1.9568   3
  -1   2  -2 1222.77   32.85   2
  -1   2  -2 1254.73   33.50   1
  -1   2  -2 1213.91   35.07   4
   1  -2   2 1235.97   32.93   2
   1  -2   2 1134.89   36.18   3
  -2   2  -2 1635.86   48.06   4
  -2   2  -2 1680.52   46.14   1
   2  -2   2 1674.33   46.37   2
   2  -2   2 1740.53   49.89   3
  -3   2  -2 213.474   9.426   4
  -3   2  -2 199.658   9.750   1
   3  -2   2 195.951   9.209   2
   3  -2   2 189.655   9.791   3
  -4   2  -2 4.09276 2.18254   1
  -4   2  -2 9.40882 2.65625   4
   4  -2   2 5.43037 2.32802   3
   4  -2   2 9.68887 2.91748   2
  -5   2  -2 42.5746  5.2253   4
  -5   2  -2 37.8684  5.1360   1
   5  -2   2 32.8542  5.4218   1
   5  -2   2 39.1320  4.8461   3
   5  -2   2 32.2835  4.8508   2
  -6   2  -2 118.390   9.527   1
  -6   2  -2 126.770   9.689   4
   6  -2   2 134.228   9.328   3
   6  -2   2 143.948  10.368   2
   6  -2   2 138.002  10.040   1
  -7   2  -2 43.9988  7.2225   4
   7  -2   2 27.9090  5.8927   2
   7  -2   2 39.6898  6.2070   3
   7  -2   2 26.8302  6.1505   1
  -8   2  -2 7.22291 4.17804   4
   8  -2   2 9.64405 4.08511   2
   8  -2   2 12.9972  4.3214   3
   8  -2   2 -1.8853  4.1243   1
  -9   2  -2 3.60328 4.22757   4
   9  -2   2 18.9629  6.9375   1
   9  -2   2 17.0780  6.0541   2
 -10   2  -2 82.9389 10.6104   4
  10  -2   2 74.9557 10.1720   2
  11  -2   2 37.8003  8.6171   2
  12  -2   2 41.5752 10.5194   2
  13   1  -2 20.4910  9.7208   1
  12   1  -2 39.1820 10.4134   1
  12   1  -2 46.2449 10.0170   2
  11   1  -2 18.0308  6.8008   2
  11   1  -2 26.9396  8.0533   1
 -11  -1   2 33.2781  9.4793   4
  10   1  -2 3.56997 4.80888   1
  10   1  -2 -3.6088  3.9940   2
 -10  -1   2 1.06900 4.84881   4
   9   1  -2 60.8994 10.3991   2
   9   1  -2 58.7658  9.2758   1
  -9  -1   2 63.9955  9.7437   4
   8   1  -2 44.6787  7.4740   1
   8   1  -2 60.2875 10.1299   2
  -8  -1   2 40.3616  8.2636   4
   7   1  -2 237.625  15.164   2
   7   1  -2 231.821  13.582   1
  -7  -1   2 216.881  15.047   4
   6   1  -2 94.6179  8.4059   2
   6   1  -2 105.482   8.336   1
   6   1  -2 92.9895  7.6657   1
  -6  -1   2 101.538   7.782   1
  -6  -1   2 88.2374  9.0586   4
   5   1  -2 90.2414  6.9922   1
   5   1  -2 85.2339  7.3065   2
   5   1  -2 94.8426  7.1432   1
  -5  -1   2 74.4694  7.5778   4
  -5  -1   2 86.2426  6.4903   1
   4   1  -2 64.8585  5.1927   1
   4   1  -2 54.7191  5.2190   2
   4   1  -2 52.6442  4.6192   1
  -4  -1   2 49.6070  5.6942   4
  -4  -1   2 63.6709  4.9465   1
   3   1  -2 190.561   8.587   1
   3   1  -2 211.610   8.691   1
   3   1  -2 198.556   9.575   2
  -3  -1   2 199.648  10.472   4
  -3  -1   2 212.782   8.724   1
   2   1  -2 441.166  14.957   2
   2   1  -2 453.505  13.799   1
   2   1  -2 457.689  13.892   1
  -2  -1   2 421.386  13.678   1
  -2  -1   2 436.006  16.327   4
  -2  -1   2 449.499  13.259   3
  -2  -1   2 461.465  13.259   3
   1   1  -2 282.388   8.772   1
   1   1  -2 295.276   9.418   3
   1   1  -2 284.548   8.728   1
   1   1  -2 287.615   9.184   2
  -1  -1   2 285.976  10.747   4
  -1  -1   2 283.630   9.369   3
  -1  -1   2 282.454   8.715   1
   0   1  -2 10.8235  1.1674   1
   0   1  -2 13.8799  1.5131   4
   0  -1   2 11.8336  1.5011   3
  -1   1  -2 586.967  17.584   1
  -1   1  -2 580.517  18.431   4
   1  -1   2 585.649  19.127   3
   1  -1   2 600.157  16.960   2
  -2   1  -2 566.857  19.351   4
  -2   1  -2 569.103  18.721   1
   2  -1   2 594.113  18.429   2
   2  -1   2 590.448  19.811   3
   2  -1   2 588.149  18.630   1
  -3   1  -2 104.562   6.674   1
  -3   1  -2 107.810   6.673   4
   3  -1   2 98.2202  6.2358   3
   3  -1   2 106.735   6.461   2
   3  -1   2 83.8855  6.0460   1
  -4   1  -2 15.4391  3.4503   4
  -4   1  -2 17.9087  3.6179   1
   4  -1   2 14.5358  3.3255   1
   4  -1   2 13.6902  3.2947   2
   4  -1   2 20.9555  3.6829   3
  -5   1  -2 11.8915  3.6619   1
  -5   1  -2 11.3952  3.5735   4
   5  -1   2 9.71673 3.27430   2
   5  -1   2 9.06739 2.91734   3
   5  -1   2 11.6930  3.6206   1
  -6   1  -2 283.661  15.441   4
  -6   1  -2 273.118  14.999   1
   6  -1   2 265.245  15.183   2
   6  -1   2 237.920  14.017   1
   6  -1   2 266.936  13.432   3
  -7   1  -2 169.651  12.489   4
   7  -1   2 182.429  13.094   2
   7  -1   2 181.077  11.152   3
   7  -1   2 189.577  12.920   1
  -8   1  -2 76.9520  9.0992   4
   8  -1   2 78.5708  9.5509   2
   8  -1   2 88.9297  9.9467   1
   8  -1   2 81.3937  7.7399   3
  -9   1  -2 20.3489  6.0261   4
   9  -1   2 18.7368  6.0889   2
   9  -1   2 10.8317  5.7783   1
 -10   1  -2 2.47610 5.60101   4
  10  -1   2 4.24192 5.70141   1
  10  -1   2 4.20399 4.45577   2
  11  -1   2 9.43482 8.82085   1
  11  -1   2 21.7361  7.8447   2
  12  -1   2 10.3724  6.5923   2
  13   0  -2 5.67048 6.89599   2
  13   0  -2 12.9864  7.7563   1
  12   0  -2 43.6883 10.7397   1
  12   0  -2 46.6654 10.7121   2
  11   0  -2 1.74006 6.15985   1
  11   0  -2 -1.9613  4.4537   2
 -11   0   2 2.00017 6.15814   4
  10   0  -2 79.5070 10.1293   1
  10   0  -2 72.0259 10.1355   2
 -10   0   2 69.8081 10.4483   4
   9   0  -2 13.4888  4.9771   1
   9   0  -2 16.1339  5.7610   2
  -9   0   2 15.9150  5.9696   4
   8   0  -2 47.7308  7.7576   1
   8   0  -2 24.8011  6.3753   2
  -8   0   2 47.4019  8.2379   4
   7   0  -2 43.6113  5.8320   1
   7   0  -2 53.2888  7.2061   2
   7   0  -2 47.7798  3.7120   3
  -7   0   2 50.4344  7.3684   4
   6   0  -2 65.7458  6.5775   1
   6   0  -2 69.7643  6.5684   1
   6   0  -2 75.9223  7.3420   2
   6   0  -2 71.3967  4.1552   3
  -6   0   2 61.4117  7.3452   4
  -6   0   2 75.8836  6.4615   1
   5   0  -2 152.360   9.966   2
   5   0  -2 165.710   9.177   1
   5   0  -2 150.875   6.362   3
   5   0  -2 152.468   9.034   1
  -5   0   2 162.217  10.335   4
  -5   0   2 166.019   8.925   1
   4   0  -2 31.3954  3.6015   1
   4   0  -2 24.4160  3.5356   2
   4   0  -2 31.6537  2.2215   3
   4   0  -2 31.2470  3.4151   1
  -4   0   2 27.6842  3.1578   1
  -4   0   2 26.2562  4.0014   4
   3   0  -2 130.987   6.981   2
   3   0  -2 114.367   5.852   1
   3   0  -2 120.557   4.686   3
   3   0  -2 109.649   5.655   1
  -3   0   2 115.841   7.061   4
  -3   0   2 118.045   5.767   1
  -3   0   2 127.252   4.923   3
   2   0  -2 472.313  14.411   3
   2   0  -2 479.851  15.547   2
   2   0  -2 484.997  13.863   1
   2   0  -2 469.501  13.926   1
  -2   0   2 484.106  16.432   4
  -2   0   2 479.998  13.850   1
  -2   0   2 480.857  14.405   3
   1   0  -2 295.477  10.211   3
   1   0  -2 307.787   9.864   2
   1   0  -2 288.658   8.715   1
   1   0  -2 298.002   8.769   1
  -1   0   2 318.126  10.306   3
  -1   0   2 304.700   8.870   1
   0   0  -2 470.449  15.096   4
   0   0  -2 488.666  13.511   1
   0   0  -2 488.709  13.770   2
   0   0   2 478.440  13.763   2
   0   0   2 479.654  15.354   3
  -1   0  -2 29.4487  2.4323   1
  -1   0  -2 27.9964  2.3492   1
  -1   0  -2 28.7689  2.7645   4
   1   0   2 32.5866  2.3003   2
   1   0   2 25.7848  2.4474   3
   1   0   2 32.4063  2.5175   1
  -2   0  -2 7.68744 1.94865   1
  -2   0  -2 7.50849 1.99495   4
   2   0   2 9.04025 2.06340   1
   2   0   2 7.53887 1.61968   3
   2   0   2 6.66645 1.89883   2
  -3   0  -2 205.087  10.043   1
  -3   0  -2 211.929  10.756   4
   3   0   2 244.040  10.531   2
   3   0   2 194.138   9.419   3
   3   0   2 210.660  10.092   1
  -4   0  -2 455.397  18.356   1
  -4   0  -2 452.286  19.322   4
   4   0   2 466.868  18.312   1
   4   0   2 469.534  17.581   3
   4   0   2 441.591  18.339   2
  -5   0  -2 48.3523  6.0827   4
  -5   0  -2 51.4403  5.8452   1
   5   0   2 52.5437  5.1545   3
   5   0   2 58.4789  6.1679   1
   5   0   2 50.9779  5.9561   2
  -6   0  -2 -0.8026  2.4334   1
  -6   0  -2 0.14232 2.95969   4
   6   0   2 0.69697 2.18969   3
   6   0   2 -1.3528  2.6657   1
   6   0   2 0.66314 3.10948   2
  -7   0  -2 152.399  12.595   4
   7   0   2 166.188  12.619   2
   7   0   2 146.626   9.809   3
   7   0   2 152.479  11.732   1
  -8   0  -2 -6.3548  3.5583   4
   8   0   2 -1.7097  3.7154   2
   8   0   2 3.76613 4.69918   1
  -9   0  -2 51.7105  9.6173   4
   9   0   2 46.9735  9.2995   1
   9   0   2 51.4306  9.5227   2
 -10   0  -2 190.313  16.584   4
  10   0   2 178.028  16.297   2
  10   0   2 205.882  17.311   1
 -11   0  -2 14.3587  8.2897   4
  11   0   2 6.99349 7.67310   1
  11   0   2 9.15629 5.54649   2
  12   0   2 -3.5660  6.1607   2
  13  -1  -2 5.17167 7.39878   2
  12  -1  -2 3.37841 6.33891   1
  12  -1  -2 5.54442 5.84427   2
  11  -1  -2 33.9409  8.4625   1
  11  -1  -2 34.0321  8.7666   2
  10  -1  -2 123.569  12.560   2
  10  -1  -2 99.1255 11.2016   1
 -10   1   2 132.338  12.728   4
   9  -1  -2 13.9007  5.3415   1
   9  -1  -2 14.0668  5.3993   2
  -9   1   2 20.5419  5.9212   4
   8  -1  -2 3.73684 3.43776   2
   8  -1  -2 -1.5234  3.1986   1
  -8   1   2 3.74717 3.49283   4
   7  -1  -2 1.74702 2.41450   1
   7  -1  -2 0.59701 3.19688   2
   7  -1  -2 1.38281 1.60809   3
  -7   1   2 5.29470 3.36035   4
   6  -1  -2 95.7931  7.4239   1
   6  -1  -2 92.7727  5.6647   3
   6  -1  -2 96.3146  8.1783   2
   6  -1  -2 89.1001  7.3898   1
  -6   1   2 84.1632  7.8560   4
  -6   1   2 95.6924  7.3667   1
   5  -1  -2 89.9307  7.4219   2
   5  -1  -2 115.040   7.292   1
   5  -1  -2 99.8442  5.6347   3
   5  -1  -2 104.684   6.855   1
  -5   1   2 108.894   6.932   1
  -5   1   2 116.353   8.028   4
   4  -1  -2 8.80470 2.55333   2
   4  -1  -2 12.1375  2.0942   3
   4  -1  -2 11.9314  2.4386   1
   4  -1  -2 8.02921 2.05472   1
  -4   1   2 9.41212 2.55318   4
  -4   1   2 8.57734 1.88709   1
   3  -1  -2 239.852   9.029   1
   3  -1  -2 237.230   9.018   3
   3  -1  -2 245.697   8.874   1
   3  -1  -2 231.572  10.300   2
  -3   1   2 242.576   8.905   1
  -3   1   2 239.958  10.204   4
   2  -1  -2 440.952  12.420   1
   2  -1  -2 436.633  14.085   3
   2  -1  -2 441.298  12.544   1
   2  -1  -2 404.406  14.298   2
  -2   1   2 440.524  14.443   4
   1  -1  -2 54.4933  3.0020   2
   1  -1  -2 49.1948  2.8318   4
   1  -1  -2 47.9662  3.0454   3
   0  -1  -2 15.2446  1.7467   3
   0  -1  -2 18.2162  1.4163   1
   0  -1  -2 14.7673  1.7276   4
   0  -1  -2 15.5820  1.3956   1
   0   1   2 19.9223  1.4795   1
   0   1   2 20.0421  1.8168   2
  -1  -1  -2 99.4548  5.6776   4
  -1  -1  -2 95.2589  4.9825   1
  -1  -1  -2 109.950   5.106   1
   1   1   2 98.2108  4.9901   2
   1   1   2 102.464   4.981   1
  -2  -1  -2 64.4965  4.7377   1
  -2  -1  -2 55.2405  4.9592   4
   2   1   2 67.8626  4.6873   1
   2   1   2 76.7632  4.6762   3
   2   1   2 74.5332  5.0354   2
  -3  -1  -2 70.7544  6.1904   4
  -3  -1  -2 83.9995  6.1091   1
   3   1   2 81.4596  6.1872   2
   3   1   2 78.5007  5.2592   3
   3   1   2 80.3893  5.8223   1
  -4  -1  -2 32.4134  4.5159   1
  -4  -1  -2 37.3939  5.3994   4
   4   1   2 40.6022  4.8086   1
   4   1   2 35.8984  4.5698   2
   4   1   2 46.6733  4.2014   3
  -5  -1  -2 732.625  27.999   1
  -5  -1  -2 807.667  30.908   4
   5   1   2 765.175  28.068   1
   5   1   2 769.487  26.493   3
   5   1   2 741.768  28.578   2
  -6  -1  -2 40.5542  7.1996   4
  -6  -1  -2 27.9137  5.5415   1
   6   1   2 24.5210  5.2831   2
   6   1   2 28.7993  4.3058   3
   6   1   2 30.5329  5.9460   1
  -7  -1  -2 10.0559  4.9405   4
   7   1   2 8.83053 4.15176   2
   7   1   2 18.0267  4.1965   3
   7   1   2 17.7809  4.6736   1
  -8  -1  -2 31.7939  7.7789   4
   8   1   2 30.7152  7.1198   2
   8   1   2 38.8797  8.1279   1
  -9  -1  -2 88.5189 11.7558   4
   9   1   2 80.4020 10.9648   1
   9   1   2 74.8835 10.2010   2
 -10  -1  -2 106.883  13.548   4
  10   1   2 116.164  13.904   1
  10   1   2 95.5000 11.9707   2
 -11  -1  -2 65.5519 12.3528   4
  11   1   2 64.5616 11.6484   2
  12   1   2 5.29621 6.68658   2
  13  -2  -2 33.9997  9.4771   2
  12  -2  -2 -5.1961  5.4812   2
  11  -2  -2 -4.5348  5.0183   1
  11  -2  -2 3.87424 4.70285   2
  10  -2  -2 42.3403  8.1424   1
  10  -2  -2 60.9137 10.3702   2
 -10   2   2 41.1823  8.8375   4
   9  -2  -2 24.5611  5.9739   1
   9  -2  -2 22.9837  6.2884   2
  -9   2   2 27.2921  6.6351   4
   8  -2  -2 14.5169  3.4040   3
   8  -2  -2 14.6444  4.5850   1
   8  -2  -2 6.78480 3.88773   2
  -8   2   2 22.4829  5.8362   4
   7  -2  -2 123.178   9.940   2
   7  -2  -2 94.9696  8.2872   1
   7  -2  -2 115.778   7.356   3
  -7   2   2 104.843   9.179   4
   6  -2  -2 7.23612 2.96502   1
   6  -2  -2 3.80036 2.38451   2
   6  -2  -2 5.76653 2.02130   3
   6  -2  -2 6.24276 2.82949   1
  -6   2   2 1.09598 2.19797   1
   5  -2  -2 4.01586 2.07683   1
   5  -2  -2 2.74096 1.35849   3
   5  -2  -2 3.17249 1.93192   1
   5  -2  -2 2.38668 2.21420   2
  -5   2   2 4.29637 2.14388   4
  -5   2   2 3.06099 1.95570   1
   4  -2  -2 8.94271 2.14611   1
   4  -2  -2 8.73260 2.48400   2
   4  -2  -2 12.4867  2.3176   3
   4  -2  -2 13.4176  2.4187   1
  -4   2   2 8.94122 2.42153   4
  -4   2   2 16.2764  2.2501   1
   3  -2  -2 10.9490  1.9255   1
   3  -2  -2 12.5226  2.1963   3
   3  -2  -2 12.3127  1.9983   1
   3  -2  -2 11.2495  2.3365   2
  -3   2   2 12.6083  2.1300   4
   2  -2  -2 120.161   5.969   3
   2  -2  -2 119.046   4.647   1
   2  -2  -2 113.122   5.880   2
   1  -2  -2 3355.92   89.05   2
   1  -2  -2 3315.64   84.43   1
   1  -2  -2 3371.18   92.97   3
   1  -2  -2 3355.88   91.51   4
  -1   2   2 3397.96   84.47   1
   0  -2  -2 416.062  12.562   1
   0  -2  -2 398.936  14.270   3
   0  -2  -2 404.299  14.030   4
   0  -2  -2 413.727  12.659   1
   0   2   2 412.233  12.495   1
   0   2   2 434.341  14.007   2
  -1  -2  -2 757.655  23.355   3
  -1  -2  -2 757.591  21.714   1
  -1  -2  -2 618.781  23.496   4
  -1  -2  -2 736.502  21.976   1
   1   2   2 725.552  21.620   1
   1   2   2 750.729  22.810   2
  -2  -2  -2 374.971  16.060   4
  -2  -2  -2 398.080  14.904   1
  -2  -2  -2 394.785  14.678   3
   2   2   2 402.735  15.059   2
   2   2   2 402.774  14.645   1
  -3  -2  -2 202.778  11.526   4
  -3  -2  -2 192.841  10.271   1
   3   2   2 207.856  10.665   2
   3   2   2 188.024   9.084   3
   3   2   2 190.798   9.999   1
  -4  -2  -2 21.8454  4.7729   4
  -4  -2  -2 22.8324  4.1898   1
   4   2   2 22.1272  3.1124   3
   4   2   2 21.0593  4.4606   2
   4   2   2 21.6482  4.1889   1
  -5  -2  -2 265.820  14.737   1
  -5  -2  -2 286.047  16.482   4
   5   2   2 279.176  14.737   1
   5   2   2 277.389  12.585   3
   5   2   2 290.460  15.329   2
  -6  -2  -2 67.4199  7.4889   1
  -6  -2  -2 61.9301  7.9729   4
   6   2   2 55.8046  5.4679   3
   6   2   2 49.7170  6.7371   2
   6   2   2 54.4735  6.5951   1
  -7  -2  -2 0.49718 3.63749   4
   7   2   2 -2.4279  3.3297   1
   7   2   2 -0.2550  2.4762   3
   7   2   2 -0.4715  3.1399   2
  -8  -2  -2 64.1886  9.3868   4
   8   2   2 64.2871  9.0310   2
   8   2   2 70.8859  9.8446   1
  -9  -2  -2 62.4721 11.2702   4
   9   2   2 81.0120 10.4483   2
   9   2   2 72.5004  9.9796   1
 -10  -2  -2 34.4551  9.5085   4
  10   2   2 41.4474 10.0463   2
  10   2   2 30.5514  8.2890   1
 -11  -2  -2 89.1240 13.6386   4
  11   2   2 70.6559 13.0789   2
 -12  -2  -2 -10.647   7.602   4
  12   2   2 31.9349 10.4621   2
  13  -3  -2 3.02215 6.92209   2
  12  -3  -2 7.21286 6.59306   2
  11  -3  -2 17.4549  6.5028   2
  10  -3  -2 275.356  19.362   2
   9  -3  -2 80.9064  9.8289   2
  -9   3   2 89.2803  9.3019   4
   8  -3  -2 271.050  16.671   2
   8  -3  -2 217.188  13.817   1
   8  -3  -2 254.664  12.919   3
  -8   3   2 236.928  14.381   4
   7  -3  -2 152.662   9.322   3
   7  -3  -2 149.585  10.282   1
   7  -3  -2 168.611  10.883   1
   7  -3  -2 140.537  11.096   2
  -7   3   2 150.400  10.009   4
   6  -3  -2 57.7341  5.8124   1
   6  -3  -2 57.1270  5.2909   3
   6  -3  -2 63.0236  6.1659   1
   6  -3  -2 63.1482  6.7091   2
  -6   3   2 49.8950  5.2885   1
  -6   3   2 70.7450  6.0166   4
   5  -3  -2 217.471  11.835   2
   5  -3  -2 203.830  10.315   1
   5  -3  -2 204.715  10.458   3
  -5   3   2 216.648  10.143   1
  -5   3   2 224.555  10.190   4
   4  -3  -2 20.1322  2.9544   3
   4  -3  -2 19.3650  3.2148   1
   4  -3  -2 20.2748  3.6926   2
  -4   3   2 17.9977  2.5545   4
   3  -3  -2 7.03882 2.08861   3
   3  -3  -2 5.47157 1.87645   2
   3  -3  -2 5.20201 1.47416   1
  -3   3   2 10.1348  1.5599   4
   2  -3  -2 255.081   8.475   4
   2  -3  -2 253.965  10.426   2
   2  -3  -2 262.005  11.038   3
   2  -3  -2 261.743   8.898   1
  -2   3   2 261.608   8.480   4
  -2   3   2 253.738   8.575   1
   1  -3  -2 140.605   7.185   3
   1  -3  -2 146.108   6.039   4
   1  -3  -2 132.755   5.566   1
  -1   3   2 146.528   6.976   2
  -1   3   2 137.269   5.470   1
   0  -3  -2 19.0594  2.0758   1
   0  -3  -2 13.0026  2.1346   1
   0  -3  -2 15.0708  2.1844   3
   0  -3  -2 16.2738  2.3693   4
   0   3   2 20.8618  2.1320   1
   0   3   2 17.6417  2.8607   2
  -1  -3  -2 33.8292  3.0604   1
  -1  -3  -2 25.8534  2.9124   3
  -1  -3  -2 30.2506  3.5303   4
  -1  -3  -2 26.6952  3.0210   1
   1   3   2 25.3716  3.2039   2
   1   3   2 33.7700  3.1996   1
  -2  -3  -2 234.335  12.226   4
  -2  -3  -2 239.481  10.961   1
  -2  -3  -2 232.985  10.495   3
   2   3   2 231.262  10.634   1
   2   3   2 247.039  11.341   2
  -3  -3  -2 155.806  10.567   4
  -3  -3  -2 177.103   9.987   1
   3   3   2 178.654  10.166   2
   3   3   2 160.729   8.453   3
   3   3   2 156.708   9.406   1
  -4  -3  -2 267.790  15.360   4
  -4  -3  -2 230.693  13.189   1
   4   3   2 262.347  13.548   1
   4   3   2 263.762  14.050   2
   4   3   2 256.924  11.569   3
  -5  -3  -2 24.8341  5.3843   1
  -5  -3  -2 21.2629  5.4236   4
   5   3   2 22.5403  5.4429   2
   5   3   2 27.0777  5.2822   1
   5   3   2 27.9034  3.6999   3
  -6  -3  -2 42.9575  7.3096   1
  -6  -3  -2 43.0923  8.2531   4
   6   3   2 61.4112  7.4695   1
   6   3   2 50.8854  5.2708   3
   6   3   2 35.3178  6.6773   2
  -7  -3  -2 8.88588 4.52075   4
   7   3   2 8.13160 4.06471   2
   7   3   2 15.7690  5.3966   1
  -8  -3  -2 106.115  12.362   4
   8   3   2 85.4549  9.9038   1
   8   3   2 78.9665 10.0295   2
  -9  -3  -2 17.7149  7.4488   4
   9   3   2 13.7416  6.5697   1
   9   3   2 14.4617  6.2854   2
 -10  -3  -2 25.5594  8.9545   4
  10   3   2 14.1818  6.8623   2
 -11  -3  -2 46.1798 12.0563   4
  11   3   2 48.1594 10.8979   2
  13  -4  -2 -1.2448  6.5311   2
  12  -4  -2 22.6662  8.2304   2
  11  -4  -2 5.25624 5.15712   2
  10  -4  -2 312.468  20.547   2
   9  -4  -2 342.450  16.764   3
   9  -4  -2 317.943  19.713   2
   8  -4  -2 54.5280  6.1355   3
   8  -4  -2 58.3068  7.8645   2
  -8   4   2 63.6500  6.8469   4
   7  -4  -2 21.5335  5.3134   2
   7  -4  -2 31.1964  5.2383   3
  -7   4   2 18.7785  4.3894   4
   6  -4  -2 368.466  16.506   1
   6  -4  -2 374.580  18.093   2
   6  -4  -2 384.557  16.908   3
  -6   4   2 387.960  15.207   4
  -6   4   2 378.588  15.880   1
   5  -4  -2 39.8518  4.5153   1
   5  -4  -2 36.7466  4.4280   3
   5  -4  -2 40.0689  5.1181   2
  -5   4   2 34.1215  3.5007   4
   4  -4  -2 4.92254 1.92340   1
   4  -4  -2 4.04859 1.96602   3
   4  -4  -2 6.18612 2.26202   2
  -4   4   2 1.98273 1.24260   4
   3  -4  -2 561.760  19.863   2
   3  -4  -2 553.528  17.769   1
   3  -4  -2 562.965  20.770   3
  -3   4   2 562.832  16.229   4
  -3   4   2 541.074  16.355   4
  -3   4   2 565.145  17.472   1
   2  -4  -2 493.641  15.924   1
   2  -4  -2 510.117  15.409   4
   2  -4  -2 486.014  18.877   3
   2  -4  -2 513.607  17.941   2
  -2   4   2 515.159  15.659   1
  -2   4   2 524.989  15.660   4
   1  -4  -2 577.371  20.239   3
   1  -4  -2 562.640  17.320   1
   1  -4  -2 551.723  18.138   4
  -1   4   2 553.887  19.167   2
  -1   4   2 558.715  17.132   1
   0  -4  -2 412.249  15.643   3
   0  -4  -2 405.547  14.048   1
   0  -4  -2 410.541  13.923   1
   0  -4  -2 369.593  14.986   4
   0   4   2 389.411  15.099   2
   0   4   2 411.621  13.820   1
  -1  -4  -2 22.0321  2.9464   3
  -1  -4  -2 24.5939  3.1275   1
  -1  -4  -2 17.7835  3.3950   4
   1   4   2 18.8926  3.0550   1
   1   4   2 20.2275  3.6058   2
  -2  -4  -2 849.722  30.267   4
  -2  -4  -2 894.568  27.981   1
  -2  -4  -2 800.368  27.761   3
   2   4   2 854.930  28.435   2
   2   4   2 782.396  26.617   1
  -3  -4  -2 106.669   6.930   3
  -3  -4  -2 119.007   8.340   1
  -3  -4  -2 119.509   9.445   4
   3   4   2 110.626   7.847   1
   3   4   2 116.815   8.525   2
  -4  -4  -2 66.3213  7.0312   1
  -4  -4  -2 66.0411  7.7381   4
   4   4   2 54.6774  4.9925   3
   4   4   2 59.8919  6.7918   2
   4   4   2 62.7563  6.5385   1
  -5  -4  -2 29.5288  6.6943   4
  -5  -4  -2 26.4220  5.4918   1
   5   4   2 24.8963  5.7254   1
   5   4   2 27.7655  5.9872   2
   5   4   2 17.6650  3.6532   3
  -6  -4  -2 192.331  15.140   4
  -6  -4  -2 189.840  13.216   1
   6   4   2 170.982  13.020   2
   6   4   2 181.782  10.048   3
   6   4   2 193.504  13.547   1
  -7  -4  -2 24.2176  7.4890   4
   7   4   2 31.6717  6.8155   1
   7   4   2 25.6488  6.5623   2
  -8  -4  -2 10.6112  6.7897   4
   8   4   2 8.78755 5.33826   1
   8   4   2 3.86842 3.95465   2
  -9  -4  -2 2.55675 5.19494   4
   9   4   2 -0.4812  4.2924   2
 -10  -4  -2 2.37191 5.97783   4
  10   4   2 -0.1804  5.2380   2
 -11  -4  -2 26.6832 10.6676   4
  11   4   2 46.7881 11.5514   2
  13  -5  -2 18.2817  8.2147   2
  12  -5  -2 3.40557 5.84608   2
  11  -5  -2 40.8645  9.2390   2
  10  -5  -2 1.20502 4.31979   2
   9  -5  -2 1.44537 3.10575   2
   9  -5  -2 7.88042 3.60793   3
   8  -5  -2 20.5117  5.3520   2
   8  -5  -2 21.9157  4.9193   3
  -8   5   2 19.9278  4.4913   4
   7  -5  -2 53.2927  6.8734   2
   7  -5  -2 51.4707  6.2052   3
  -7   5   2 62.9710  5.5297   4
   6  -5  -2 446.983  18.766   1
   6  -5  -2 425.135  19.287   3
   6  -5  -2 439.789  20.133   2
  -6   5   2 442.116  15.663   4
   5  -5  -2 1326.88   43.84   3
   5  -5  -2 1325.99   40.23   1
   5  -5  -2 1370.10   43.27   2
  -5   5   2 1312.69   38.01   4
   4  -5  -2 334.915  13.126   1
   4  -5  -2 314.040  14.360   2
   4  -5  -2 290.773  14.398   3
  -4   5   2 313.469  12.336   1
   3  -5  -2 18.2182  3.6844   3
   3  -5  -2 9.78021 2.86760   2
   3  -5  -2 16.7528  2.8940   1
  -3   5   2 13.8137  2.5644   1
   2  -5  -2 19.4508  1.9767   4
   2  -5  -2 22.4886  3.4497   3
   2  -5  -2 21.7883  2.6814   1
  -2   5   2 25.9025  2.7035   1
  -2   5   2 25.3247  3.3866   2
   1  -5  -2 62.3718  5.3223   3
   1  -5  -2 58.2798  4.2615   1
   1  -5  -2 58.6927  4.3313   4
  -1   5   2 55.9933  4.1203   1
  -1   5   2 58.0549  4.9883   2
   0  -5  -2 5.16476 1.55224   1
   0  -5  -2 3.10047 1.41777   3
   0  -5  -2 0.66644 1.36316   4
   0  -5  -2 0.90648 1.21074   1
   0   5   2 1.53360 1.44914   2
   0   5   2 2.05112 1.35218   1
  -1  -5  -2 0.02770 1.32045   3
  -1  -5  -2 2.71337 1.54231   1
  -1  -5  -2 3.93042 2.08242   4
   1   5   2 -0.0080  1.1192   2
   1   5   2 -1.1907  1.4800   1
  -2  -5  -2 572.471  23.476   4
  -2  -5  -2 546.961  21.002   1
  -2  -5  -2 573.810  21.058   3
   2   5   2 556.417  20.546   1
   2   5   2 534.918  21.518   2
  -3  -5  -2 235.722  13.055   1
  -3  -5  -2 230.703  14.517   4
  -3  -5  -2 266.583  12.382   3
   3   5   2 272.901  14.045   2
   3   5   2 244.205  12.923   1
  -4  -5  -2 138.996  10.196   1
  -4  -5  -2 130.366   8.312   3
  -4  -5  -2 114.912  10.675   4
   4   5   2 121.862   9.899   2
   4   5   2 122.535   9.852   1
  -5  -5  -2 240.899  16.990   4
  -5  -5  -2 255.809  15.603   1
   5   5   2 266.374  15.605   1
   5   5   2 245.849  15.464   2
   5   5   2 273.351  12.795   3
  -6  -5  -2 29.4674  6.5886   1
  -6  -5  -2 18.7902  6.4850   4
   6   5   2 24.2445  5.9439   2
   6   5   2 31.4686  4.4353   3
   6   5   2 27.5667  6.3715   1
  -7  -5  -2 4.61656 4.81041   4
   7   5   2 5.31169 3.86974   2
   7   5   2 0.68591 4.30321   1
  -8  -5  -2 13.6695  7.9148   4
   8   5   2 16.2447  5.9603   2
   8   5   2 30.7736  7.4376   1
  -9  -5  -2 0.36988 6.43419   4
   9   5   2 6.47010 5.08825   2
 -10  -5  -2 4.41890 7.04266   4
  10   5   2 -0.2385  5.9224   2
 -11  -5  -2 5.71546 8.39684   4
  11   5   2 3.13398 6.93488   2
  13  -6  -2 23.0427  9.2048   2
  12  -6  -2 13.4375  7.4161   2
  11  -6  -2 24.8775  7.9704   2
  10  -6  -2 113.886  12.327   2
   9  -6  -2 17.1030  5.0150   3
   9  -6  -2 16.0516  5.0202   2
   8  -6  -2 -0.3627  2.8933   2
   8  -6  -2 -2.1994  2.5976   3
   7  -6  -2 52.6242  6.8089   2
   7  -6  -2 54.7295  6.3365   3
  -7   6   2 55.1762  4.5018   4
   6  -6  -2 61.9003  6.2885   1
   6  -6  -2 62.7858  6.6680   3
   6  -6  -2 47.2260  5.9372   2
  -6   6   2 55.7103  3.5475   4
   5  -6  -2 207.905  12.243   2
   5  -6  -2 225.008  11.310   1
   5  -6  -2 217.049  12.702   3
  -5   6   2 208.976  10.573   1
   4  -6  -2 263.850  13.797   3
   4  -6  -2 253.790  11.748   1
   4  -6  -2 247.091  12.830   2
  -4   6   2 256.608  11.177   1
   3  -6  -2 23.9443  1.7468   4
   3  -6  -2 23.0233  4.4985   3
   3  -6  -2 23.3190  4.2342   2
   3  -6  -2 21.1120  3.4910   1
  -3   6   2 29.1959  3.3361   1
  -3   6   2 21.5859  1.8232   4
   2  -6  -2 48.0790  5.1546   3
   2  -6  -2 28.3366  2.7152   4
   2  -6  -2 41.5858  3.8793   1
  -2   6   2 32.8675  3.6232   1
  -2   6   2 27.4919  3.7168   2
   1  -6  -2 266.280  11.313   1
   1  -6  -2 275.758  13.336   3
   1  -6  -2 251.126  11.280   4
  -1   6   2 262.043  11.083   1
  -1   6   2 261.460  12.580   2
   0  -6  -2 5.84177 2.15882   1
   0  -6  -2 8.57274 2.57511   4
   0  -6  -2 8.72751 2.65187   3
   0   6   2 7.44475 2.62675   2
   0   6   2 8.76024 2.49681   1
  -1  -6  -2 2.63009 2.20155   1
  -1  -6  -2 1.59647 1.92894   4
  -1  -6  -2 0.91718 1.76921   3
   1   6   2 1.29716 2.14565   1
   1   6   2 4.80666 2.31956   2
  -2  -6  -2 187.171  11.036   1
  -2  -6  -2 184.204  12.088   4
  -2  -6  -2 185.299  10.262   3
   2   6   2 172.656  10.390   1
   2   6   2 198.939  11.557   2
  -3  -6  -2 351.118  16.915   1
  -3  -6  -2 307.388  17.763   4
  -3  -6  -2 311.489  14.793   3
   3   6   2 332.198  15.991   1
   3   6   2 354.219  17.154   2
  -4  -6  -2 140.432  12.136   4
  -4  -6  -2 132.136  10.614   1
  -4  -6  -2 156.806   9.380   3
   4   6   2 130.321  10.285   1
   4   6   2 120.074  10.366   2
  -5  -6  -2 96.4139  9.8152   1
  -5  -6  -2 91.1949 10.6435   4
   5   6   2 109.454   9.818   1
   5   6   2 105.282   7.623   3
   5   6   2 75.6250  9.0306   2
  -6  -6  -2 16.7604  6.6324   4
   6   6   2 9.48471 4.75719   2
   6   6   2 14.8688  5.8604   1
  -7  -6  -2 64.9405 12.0041   4
   7   6   2 71.4897  9.7395   2
   7   6   2 89.8722 10.3407   1
  -8  -6  -2 98.9309 13.9298   4
   8   6   2 112.215  12.411   2
  -9  -6  -2 122.749  15.673   4
   9   6   2 99.4297 12.6892   2
 -10  -6  -2 14.4942  8.9745   4
  10   6   2 12.9433  7.3031   2
 -11  -6  -2 3.45938 8.78435   4
  11   6   2 1.70927 6.34880   2
  13  -7  -2 29.6907  9.3945   2
  12  -7  -2 13.6113  6.8541   2
  11  -7  -2 26.3287  8.2923   2
  10  -7  -2 164.990  12.712   3
  10  -7  -2 151.906  14.130   2
   9  -7  -2 16.2938  5.3738   2
   9  -7  -2 9.88882 4.38862   3
   8  -7  -2 52.1629  7.5553   2
   8  -7  -2 42.7121  6.3410   3
   7  -7  -2 8.91894 3.52301   3
   7  -7  -2 2.38078 2.90410   2
   6  -7  -2 1.00323 2.30741   3
   6  -7  -2 0.28311 2.63864   1
   6  -7  -2 3.94399 2.60649   2
   5  -7  -2 91.3659  7.9682   2
   5  -7  -2 84.3261  7.9957   3
   5  -7  -2 85.4368  7.2318   1
  -5   7   2 85.8990  6.8354   1
   4  -7  -2 685.551  23.914   1
   4  -7  -2 687.172  27.404   3
   4  -7  -2 673.126  25.558   2
  -4   7   2 682.311  23.148   1
   3  -7  -2 7.49425 2.83092   1
   3  -7  -2 11.0392  3.2510   3
  -3   7   2 9.84290 2.65676   1
   2  -7  -2 100.508   5.848   4
   2  -7  -2 115.050   7.151   1
   2  -7  -2 111.080   8.618   3
  -2   7   2 100.676   7.505   2
  -2   7   2 108.885   6.842   1
   1  -7  -2 15.8713  3.8026   3
   1  -7  -2 15.1985  3.2358   1
   1  -7  -2 9.74673 2.44604   4
  -1   7   2 11.1876  2.7243   1
  -1   7   2 13.0720  3.2859   2
   0  -7  -2 469.918  19.506   4
   0  -7  -2 467.205  20.141   3
   0  -7  -2 503.459  18.811   1
   0   7   2 483.191  19.995   2
   0   7   2 455.173  17.897   1
  -1  -7  -2 186.848  10.757   1
  -1  -7  -2 157.599  10.788   4
  -1  -7  -2 181.429  10.786   3
   1   7   2 194.799  11.548   2
   1   7   2 166.302   9.954   1
  -2  -7  -2 848.871  33.240   4
  -2  -7  -2 894.758  30.755   1
  -2  -7  -2 834.295  30.506   3
   2   7   2 835.412  29.643   1
   2   7   2 820.626  31.083   2
  -3  -7  -2 2.25777 2.25382   3
  -3  -7  -2 11.1968  3.6867   1
  -3  -7  -2 3.04590 3.58787   4
   3   7   2 -3.6915  2.1532   2
   3   7   2 2.65388 2.99563   1
  -4  -7  -2 41.8735  5.4191   3
  -4  -7  -2 51.9078  8.0807   1
  -4  -7  -2 41.6312  8.1950   4
   4   7   2 31.2848  6.4015   1
   4   7   2 50.0723  8.4129   2
  -5  -7  -2 4.52340 3.65815   1
  -5  -7  -2 3.39538 3.75050   4
   5   7   2 4.25437 3.41430   2
   5   7   2 -3.0827  3.8261   1
  -6  -7  -2 96.6623 12.5967   4
   6   7   2 137.945  12.684   1
   6   7   2 115.673  12.224   2
  -7  -7  -2 175.694  17.208   4
   7   7   2 180.511  15.200   2
  -8  -7  -2 -10.140   5.547   4
   8   7   2 -0.6248  4.3279   2
  -9  -7  -2 50.9410 11.8695   4
   9   7   2 40.1957  9.4613   2
 -10  -7  -2 2.78969 8.45511   4
  10   7   2 2.52095 6.12973   2
  13  -8  -2 9.48416 8.94647   2
  12  -8  -2 8.57549 5.81286   2
  11  -8  -2 29.2365  8.1852   2
  10  -8  -2 72.5338 10.1297   2
  10  -8  -2 68.5478  8.8615   3
   9  -8  -2 80.6285  9.9914   2
   9  -8  -2 83.4831  9.0506   3
   8  -8  -2 48.1446  8.2795   2
   8  -8  -2 54.1832  7.1922   3
   7  -8  -2 59.1078  7.0358   3
   7  -8  -2 54.8913  7.3199   2
   6  -8  -2 64.2720  7.3462   2
   6  -8  -2 71.8211  7.8630   3
   5  -8  -2 17.8568  4.9297   3
   5  -8  -2 14.4346  4.1240   1
   5  -8  -2 4.23480 2.75752   2
  -5   8   2 12.4134  3.6410   1
   4  -8  -2 95.8685  8.9390   3
   4  -8  -2 102.459   8.313   2
   4  -8  -2 93.0320  7.5189   1
  -4   8   2 107.316   7.458   1
   3  -8  -2 9.97322 1.93051   4
   3  -8  -2 15.5065  3.5071   1
   3  -8  -2 7.46805 3.37581   3
  -3   8   2 15.4322  4.0148   2
  -3   8   2 20.2019  3.8830   1
   2  -8  -2 11.8451  3.7126   3
   2  -8  -2 24.3700  3.0455   4
   2  -8  -2 18.1659  3.6189   1
  -2   8   2 21.0912  3.8613   1
  -2   8   2 20.2434  4.4264   2
   1  -8  -2 34.4696  5.0406   3
   1  -8  -2 26.4431  4.0012   4
  -1   8   2 30.0325  5.4675   2
  -1   8   2 33.6108  4.4462   1
   0  -8  -2 1351.12   42.08   1
   0  -8  -2 1323.61   44.56   4
   0  -8  -2 1380.99   45.96   3
   0   8   2 1371.45   41.61   1
   0   8   2 1330.72   44.42   2
  -1  -8  -2 248.870  13.659   3
  -1  -8  -2 233.385  14.013   4
  -1  -8  -2 261.497  13.832   1
   1   8   2 253.792  14.280   2
   1   8   2 223.073  12.473   1
  -2  -8  -2 80.5859  8.7825   4
  -2  -8  -2 89.3921  7.8291   3
  -2  -8  -2 88.0819  8.2413   1
   2   8   2 85.4233  8.0825   2
   2   8   2 93.5750  7.9674   1
  -3  -8  -2 36.8902  7.3593   4
  -3  -8  -2 31.6218  5.5685   3
  -3  -8  -2 33.1138  6.4750   1
   3   8   2 34.5543  7.0849   2
   3   8   2 31.9608  6.2980   1
  -4  -8  -2 125.609   9.360   3
  -4  -8  -2 123.866  12.363   4
  -4  -8  -2 124.835  11.191   1
   4   8   2 144.878  11.742   1
   4   8   2 145.621  12.121   2
  -5  -8  -2 8.80702 5.09006   1
  -5  -8  -2 5.69887 5.17760   4
   5   8   2 16.0415  5.2076   1
   5   8   2 9.97142 4.69073   2
  -6  -8  -2 43.8700  9.9597   4
   6   8   2 52.8697  9.8192   2
  -7  -8  -2 71.8422 13.0597   4
   7   8   2 78.0270 10.7842   2
  -8  -8  -2 0.72868 6.97468   4
   8   8   2 1.14752 5.31689   2
  -9  -8  -2 32.9800 11.7790   4
   9   8   2 26.8881  9.2542   2
 -10  -8  -2 8.02808 8.74537   4
  10   8   2 6.79157 7.20129   2
  13  -9  -2 7.71875 7.27291   2
  12  -9  -2 18.0276  7.5074   2
  11  -9  -2 91.9708 12.1194   2
  10  -9  -2 -1.2035  3.9422   3
  10  -9  -2 1.52282 4.55250   2
   9  -9  -2 30.5792  6.9146   3
   9  -9  -2 34.7982  7.9331   2
   8  -9  -2 51.2560  7.6473   2
   8  -9  -2 67.3140  8.3421   3
   7  -9  -2 143.194  11.766   2
   7  -9  -2 170.051  12.854   3
   6  -9  -2 119.941   9.961   2
   6  -9  -2 120.574  10.612   3
   5  -9  -2 0.45083 2.70830   2
   5  -9  -2 0.62867 2.15999   3
   4  -9  -2 53.0753  6.0724   1
   4  -9  -2 41.7019  7.4415   3
  -4   9   2 34.9763  4.8837   1
  -4   9   2 51.4231  6.2120   2
   3  -9  -2 71.3482  7.7958   3
   3  -9  -2 68.0528  6.7204   1
  -3   9   2 77.6610  6.7153   1
  -3   9   2 75.8875  7.2638   2
   2  -9  -2 5.40806 2.52932   1
   2  -9  -2 5.04427 2.49423   3
   2  -9  -2 4.49412 2.14047   4
  -2   9   2 4.42831 2.74997   1
  -2   9   2 2.41441 2.20095   2
   1  -9  -2 12.7248  3.8189   3
   1  -9  -2 11.6488  3.2135   4
   1  -9  -2 10.6898  3.3428   1
  -1   9   2 10.9434  3.8832   2
  -1   9   2 12.8254  3.6214   1
   0  -9  -2 218.872  12.437   1
   0  -9  -2 194.640  12.185   4
   0  -9  -2 193.159  12.727   3
   0   9   2 198.552  12.552   2
   0   9   2 204.557  11.725   1
  -1  -9  -2 223.929  13.485   3
  -1  -9  -2 214.285  12.987   1
  -1  -9  -2 206.366  13.537   4
   1   9   2 191.651  13.037   2
   1   9   2 222.026  12.767   1
  -2  -9  -2 122.995  10.272   1
  -2  -9  -2 154.611  10.914   3
  -2  -9  -2 137.641  11.691   4
   2   9   2 148.672  11.425   2
   2   9   2 135.214  10.501   1
  -3  -9  -2 -4.2116  3.2339   4
  -3  -9  -2 3.42282 3.40056   1
  -3  -9  -2 2.71277 2.80729   3
   3   9   2 1.87509 3.55674   1
   3   9   2 2.82285 2.91881   2
  -4  -9  -2 230.830  13.690   3
  -4  -9  -2 209.112  15.230   1
  -4  -9  -2 241.290  17.763   4
   4   9   2 239.176  16.321   2
   4   9   2 225.030  15.280   1
  -5  -9  -2 83.4964 11.2631   4
   5   9   2 99.3424 10.9194   2
  -6  -9  -2 70.8331 12.5991   4
   6   9   2 74.1807 10.3864   2
  -7  -9  -2 86.3419 13.2074   4
   7   9   2 106.458  12.973   2
  -8  -9  -2 16.9618  9.3717   4
   8   9   2 25.9597  9.5889   2
  -9  -9  -2 17.9144 10.0053   4
   9   9   2 0.29759 6.97407   2
  13 -10  -2 -8.3839  6.6356   2
  12 -10  -2 1.98934 5.93407   2
  11 -10  -2 50.6838  9.8260   3
  11 -10  -2 45.6033  9.7773   2
  10 -10  -2 223.433  17.160   2
  10 -10  -2 186.603  15.581   3
   9 -10  -2 10.1252  5.7457   2
   9 -10  -2 11.3069  4.5039   3
   8 -10  -2 70.0973  8.7826   3
   8 -10  -2 69.4973  8.9483   2
   7 -10  -2 45.5808  6.8550   2
   7 -10  -2 60.4088  7.8814   3
   6 -10  -2 174.942  13.498   3
   6 -10  -2 163.058  12.306   2
   5 -10  -2 200.090  13.444   2
   5 -10  -2 213.181  15.001   3
   4 -10  -2 68.6413  7.9138   3
  -4  10   2 50.3862  6.7299   2
   3 -10  -2 21.0614  4.7921   1
   3 -10  -2 15.0013  2.7817   4
   3 -10  -2 13.2538  4.6339   3
  -3  10   2 17.3477  4.2089   1
  -3  10   2 12.0745  3.8215   2
   2 -10  -2 228.576  11.781   4
   2 -10  -2 218.082  14.770   3
  -2  10   2 258.767  13.421   1
  -2  10   2 236.429  14.164   2
   1 -10  -2 152.463  11.726   3
   1 -10  -2 139.587   9.882   4
   1 -10  -2 159.169  10.874   1
  -1  10   2 136.837  10.662   2
  -1  10   2 159.837  10.420   1
   0 -10  -2 19.3430  4.6945   1
   0 -10  -2 16.7051  4.5678   3
   0 -10  -2 23.4664  5.2046   4
   0  10   2 21.2538  4.9089   1
   0  10   2 23.6642  5.5659   2
  -1 -10  -2 0.54179 3.07462   4
  -1 -10  -2 7.09867 3.61294   1
  -1 -10  -2 5.68400 3.44328   3
   1  10   2 6.62632 3.29388   2
   1  10   2 7.28403 3.76403   1
  -2 -10  -2 66.5544  8.2863   1
  -2 -10  -2 66.0449  7.4637   3
  -2 -10  -2 55.4591  9.4532   4
   2  10   2 66.3637  8.0742   1
   2  10   2 48.9745  7.4015   2
  -3 -10  -2 151.197  11.400   3
  -3 -10  -2 157.923  12.684   1
  -3 -10  -2 161.327  14.140   4
   3  10   2 159.996  13.179   2
  -4 -10  -2 123.367  12.930   4
  -4 -10  -2 126.677  10.264   3
  -4 -10  -2 127.497  12.468   1
   4  10   2 127.748  12.296   2
  -5 -10  -2 23.6176  7.2679   4
   5  10   2 21.5909  6.6871   2
  -6 -10  -2 -3.0734  5.0705   4
   6  10   2 7.70407 6.02901   2
  -7 -10  -2 67.4736 13.1503   4
   7  10   2 77.5928 13.0339   2
  -8 -10  -2 9.68739 7.45786   4
   8  10   2 9.42468 7.49486   2
  -9 -10  -2 9.91733 8.46135   4
   9  10   2 0.57987 7.96284   2
  12 -11  -2 0.45251 5.48136   2
  11 -11  -2 15.0125  5.9741   3
  11 -11  -2 4.03931 6.05287   2
  10 -11  -2 117.442  12.579   2
  10 -11  -2 79.0603 10.2753   3
   9 -11  -2 9.14500 4.54771   3
   9 -11  -2 8.67979 5.26865   2
   8 -11  -2 -3.7172  3.3457   2
   8 -11  -2 1.11736 3.70347   3
   7 -11  -2 26.6771  6.4389   3
   7 -11  -2 19.0696  5.3568   2
   6 -11  -2 167.251  12.898   2
   6 -11  -2 165.270  13.911   3
   5 -11  -2 13.9593  4.6165   3
  -5  11   2 14.2535  5.0106   2
   4 -11  -2 4.29843 3.18067   3
  -4  11   2 2.85478 3.41181   2
   3 -11  -2 83.7134  9.5566   3
  -3  11   2 90.7719  9.1173   2
   2 -11  -2 193.806  11.191   4
   2 -11  -2 178.281  13.735   3
  -2  11   2 203.582  13.637   2
   1 -11  -2 236.156  13.769   4
   1 -11  -2 223.477  13.967   1
   1 -11  -2 233.605  15.684   3
  -1  11   2 242.479  15.382   2
   0 -11  -2 197.324  13.929   3
   0 -11  -2 194.000  13.000   4
   0 -11  -2 185.347  12.853   1
   0  11   2 191.556  13.676   2
  -1 -11  -2 1.67447 3.11260   1
  -1 -11  -2 5.29014 3.13256   3
  -1 -11  -2 -0.7707  2.9681   4
   1  11   2 0.24021 3.11688   2
  -2 -11  -2 6.53686 4.04821   1
  -2 -11  -2 0.46578 3.99437   4
  -2 -11  -2 4.23971 3.31435   3
   2  11   2 5.76106 4.52585   2
  -3 -11  -2 19.7583  5.4840   3
  -3 -11  -2 6.76361 5.22764   1
  -3 -11  -2 16.8699  6.1359   4
   3  11   2 16.4954  5.5375   2
  -4 -11  -2 -3.1823  4.1733   4
   4  11   2 5.27366 4.69325   2
  -5 -11  -2 -5.6119  4.3850   4
   5  11   2 5.19577 5.30523   2
  -6 -11  -2 -10.085   5.174   4
   6  11   2 2.68918 4.91940   2
  -7 -11  -2 39.5507 10.4321   4
   7  11   2 28.8054  9.0175   2
  -8 -11  -2 2.49004 7.73822   4
   8  11   2 17.2035  8.1861   2
  12 -12  -2 5.84667 6.94040   2
  11 -12  -2 79.3939 11.3345   2
  11 -12  -2 72.1957 10.5097   3
  10 -12  -2 114.988  13.192   2
  10 -12  -2 122.500  12.857   3
   9 -12  -2 3.23063 4.80492   3
   9 -12  -2 8.39867 5.31237   2
   8 -12  -2 7.90888 4.68901   3
   8 -12  -2 -2.2876  3.9001   2
   7 -12  -2 -1.5865  3.5850   2
   7 -12  -2 5.28749 4.14155   3
   6 -12  -2 -1.0213  2.9544   3
  -6  12   2 -0.6148  3.3664   2
   5 -12  -2 53.5544  8.1896   3
  -5  12   2 49.6726  8.5609   2
   4 -12  -2 78.8905 10.1332   3
  -4  12   2 79.7646  9.1345   2
   3 -12  -2 218.640  16.305   3
  -3  12   2 208.656  14.594   2
   2 -12  -2 57.4464  6.5815   4
   2 -12  -2 53.7514  8.1716   3
  -2  12   2 50.3056  7.5125   2
   1 -12  -2 540.625  24.732   1
   1 -12  -2 589.847  27.948   3
   1 -12  -2 545.069  24.502   4
  -1  12   2 599.956  27.013   2
   0 -12  -2 179.446  13.884   3
   0 -12  -2 148.331  12.246   4
   0 -12  -2 161.501  12.766   1
   0  12   2 177.019  13.707   2
  -1 -12  -2 8.09795 4.56817   4
  -1 -12  -2 3.29994 3.56761   3
  -1 -12  -2 3.28933 4.42005   1
   1  12   2 6.01658 4.11864   2
  -2 -12  -2 48.8907  9.2673   4
  -2 -12  -2 45.9365  8.2102   3
  -2 -12  -2 34.5785  7.9726   1
   2  12   2 52.4063  9.2855   2
  -3 -12  -2 43.2596  9.4952   4
  -3 -12  -2 53.8365 10.1909   1
  -3 -12  -2 65.3994  8.1870   3
   3  12   2 52.3909  9.6056   2
  -4 -12  -2 4.43449 5.04191   4
   4  12   2 2.18727 4.47066   2
  -5 -12  -2 -6.6273  5.2872   4
   5  12   2 -0.3876  4.8295   2
  -6 -12  -2 9.73996 6.23993   4
   6  12   2 -0.1028  5.5980   2
  -7 -12  -2 3.45314 8.04777   4
   7  12   2 11.8540  8.2475   2
  -8 -12  -2 113.872  17.007   4
   8  12   2 99.3033 17.0683   2
  12 -13  -2 3.37694 6.63994   2
  11 -13  -2 179.289  16.666   3
  11 -13  -2 126.490  14.679   2
  10 -13  -2 76.5068 12.5216   2
  10 -13  -2 65.9697 11.7921   3
   9 -13  -2 109.588  12.219   3
   9 -13  -2 119.666  12.684   2
   8 -13  -2 26.4368  7.0881   3
   8 -13  -2 17.6866  6.0242   2
   7 -13  -2 8.60875 4.44008   3
  -7  13   2 6.99302 4.93609   2
   6 -13  -2 4.20014 3.62479   3
  -6  13   2 -2.7437  3.7810   2
   5 -13  -2 6.65740 3.65489   3
  -5  13   2 0.23270 3.83892   2
   4 -13  -2 104.423  11.823   3
  -4  13   2 88.6326 10.1023   2
   3 -13  -2 12.6351  5.4303   3
  -3  13   2 -1.7666  3.7098   2
   2 -13  -2 2.09352 3.19231   3
   2 -13  -2 -3.6066  3.0070   1
   2 -13  -2 1.10467 2.83024   4
  -2  13   2 4.43675 3.87418   2
   1 -13  -2 380.501  19.433   4
   1 -13  -2 363.719  20.004   1
   1 -13  -2 358.814  21.741   3
  -1  13   2 345.821  20.513   2
   0 -13  -2 245.823  16.371   1
   0 -13  -2 258.275  16.598   4
   0 -13  -2 235.802  17.012   3
   0  13   2 220.509  16.434   2
  -1 -13  -2 7.57650 4.59804   4
  -1 -13  -2 2.97616 4.74043   1
  -1 -13  -2 3.88634 4.18831   3
   1  13   2 2.45269 4.37160   2
  -2 -13  -2 41.6489  8.3241   3
  -2 -13  -2 55.0547 10.2559   1
  -2 -13  -2 46.9334  9.4203   4
   2  13   2 42.8981  9.1054   2
  -3 -13  -2 43.4912  8.0637   3
  -3 -13  -2 62.1390 11.3463   4
   3  13   2 49.6966  9.8591   2
  -4 -13  -2 113.614  13.829   4
   4  13   2 104.448  12.652   2
  -5 -13  -2 -0.2261  5.3586   4
   5  13   2 -2.2678  4.9557   2
  -6 -13  -2 3.01639 7.28073   4
   6  13   2 1.36175 7.00267   2
  -7 -13  -2 3.51387 8.46077   4
   7  13   2 26.2576 10.5268   2
  12 -14  -2 13.1858  8.3013   2
  11 -14  -2 0.03633 6.16396   3
  11 -14  -2 5.05511 7.11933   2
  10 -14  -2 5.51848 4.49871   3
  10 -14  -2 1.71940 4.94061   2
   9 -14  -2 78.0237 10.8113   3
   9 -14  -2 90.8858 11.6459   2
   8 -14  -2 129.155  13.728   3
   7 -14  -2 21.1342  7.0963   3
  -7  14   2 15.9299  6.2277   2
   6 -14  -2 99.6936 12.1662   3
  -6  14   2 107.989  11.619   2
   5 -14  -2 0.05202 3.84246   3
  -5  14   2 -2.1765  4.3652   2
   4 -14  -2 153.462  14.905   3
  -4  14   2 148.218  13.215   2
   3 -14  -2 -0.5919  3.4163   3
  -3  14   2 4.46508 4.28825   2
   2 -14  -2 144.201  13.870   3
   2 -14  -2 148.705  12.560   1
  -2  14   2 132.851  12.656   2
   1 -14  -2 59.4264  9.7171   1
   1 -14  -2 49.2681  9.3175   3
   1 -14  -2 62.8458  8.5078   4
  -1  14   2 63.8204  8.9230   2
   0 -14  -2 5.45420 4.66071   1
   0 -14  -2 -11.669   3.528   4
   0 -14  -2 3.05869 3.96997   3
   0  14   2 5.77474 4.61939   2
  -1 -14  -2 1.40631 3.78751   3
  -1 -14  -2 0.82062 4.75678   1
  -1 -14  -2 6.73519 4.76901   4
   1  14   2 -0.9113  3.7688   2
  -2 -14  -2 231.318  18.349   4
  -2 -14  -2 241.710  17.639   3
  -2 -14  -2 249.692  18.727   1
   2  14   2 270.994  19.169   2
  -3 -14  -2 22.1021  7.8157   4
   3  14   2 16.0544  7.0713   2
  -4 -14  -2 -0.5166  6.0947   4
   4  14   2 -0.1224  5.4126   2
  -5 -14  -2 0.58925 6.46141   4
   5  14   2 -11.578   5.204   2
  -6 -14  -2 2.51453 8.49889   4
   6  14   2 -2.9597  6.5660   2
  11 -15  -2 14.7700  8.6547   2
  11 -15  -2 -2.0707  5.8678   3
  10 -15  -2 21.2242  7.1843   3
  10 -15  -2 5.63230 7.41165   2
   9 -15  -2 55.5342 11.2760   3
  -9  15   2 56.6411 11.2690   2
   8 -15  -2 29.0491  7.9249   3
  -8  15   2 27.2232  8.2164   2
   7 -15  -2 11.8905  5.8302   3
  -7  15   2 12.3492  6.1077   2
   6 -15  -2 54.6330 11.3243   3
  -6  15   2 81.2374 10.7060   2
   5 -15  -2 193.007  17.705   3
  -5  15   2 214.852  16.803   2
   4 -15  -2 65.9206 11.8764   3
  -4  15   2 68.4305 11.2884   2
   3 -15  -2 6.62741 4.95843   3
  -3  15   2 1.82251 4.57017   2
   2 -15  -2 68.2048 10.0704   3
   2 -15  -2 69.8002  9.3525   1
  -2  15   2 51.2536  9.3932   2
   1 -15  -2 13.2984  5.1665   4
   1 -15  -2 7.06421 4.41629   3
   1 -15  -2 20.2463  6.1456   1
  -1  15   2 2.08330 4.50548   2
   0 -15  -2 1.62845 4.15275   3
   0 -15  -2 1.41339 5.05313   1
   0 -15  -2 4.54002 5.28070   4
   0  15   2 3.57507 4.70991   2
  -1 -15  -2 -0.7551  4.1750   3
  -1 -15  -2 9.88164 5.79966   1
  -1 -15  -2 3.72163 5.20372   4
   1  15   2 2.12558 4.50609   2
  -2 -15  -2 131.846  13.627   3
  -2 -15  -2 135.423  15.046   4
   2  15   2 135.673  13.949   2
  -3 -15  -2 5.47548 5.85826   4
   3  15   2 -2.4305  4.9844   2
  -4 -15  -2 19.1548  7.9584   4
   4  15   2 16.1751  7.6469   2
  -5 -15  -2 16.6293 10.1072   4
   5  15   2 12.8594  8.2954   2
  -6 -15  -2 -2.6724  7.9555   4
   6  15   2 5.87270 8.58904   2
  11 -16  -2 120.459  15.515   2
  10 -16  -2 36.5512  9.7140   3
 -10  16   2 28.7131  9.5790   2
   9 -16  -2 12.2598  6.1570   3
  -9  16   2 1.83122 6.26814   2
   8 -16  -2 4.31444 5.01201   3
  -8  16   2 1.59333 6.13530   2
   7 -16  -2 27.0390  7.6560   3
  -7  16   2 17.7907  7.6800   2
   6 -16  -2 83.9526 11.6869   3
  -6  16   2 81.8032 11.4428   2
   5 -16  -2 61.5189 11.7215   3
  -5  16   2 59.9924 11.1564   2
   4 -16  -2 66.2239 10.2026   3
  -4  16   2 74.9429 10.6918   2
   3 -16  -2 115.478  12.274   1
   3 -16  -2 138.688  14.778   3
  -3  16   2 150.581  13.988   2
   2 -16  -2 81.4100 10.9909   1
   2 -16  -2 92.7707 12.2256   3
  -2  16   2 100.412  11.817   2
   1 -16  -2 12.8795  6.6319   3
   1 -16  -2 7.38406 5.94799   1
  -1  16   2 21.5488  7.0498   2
   0 -16  -2 4.91386 5.33527   4
   0 -16  -2 2.13792 4.89952   3
   0 -16  -2 0.25650 5.64560   1
   0  16   2 0.66569 5.11490   2
  -1 -16  -2 9.04362 5.76377   3
  -1 -16  -2 1.61907 6.04183   4
   1  16   2 6.21119 6.53636   2
  -2 -16  -2 -6.0291  5.7854   4
   2  16   2 -3.3027  5.3997   2
  -3 -16  -2 4.01888 7.16013   4
   3  16   2 5.15657 6.16941   2
  -4 -16  -2 33.7551 10.1334   4
   4  16   2 29.3285  9.9978   2
  -5 -16  -2 96.9912 17.3351   4
   5  16   2 121.978  15.886   2
  10 -17  -2 86.6323 15.3221   3
 -10  17   2 102.520  14.517   2
   9 -17  -2 32.2816  9.6738   3
  -9  17   2 36.4885 10.6779   2
   8 -17  -2 -15.314   4.556   3
  -8  17   2 -6.4771  5.6155   2
   7 -17  -2 8.05083 5.23705   3
  -7  17   2 13.9311  6.8286   2
   6 -17  -2 13.2962  6.9098   3
  -6  17   2 8.47081 6.10648   2
   5 -17  -2 3.92431 5.57466   3
  -5  17   2 1.68199 5.67310   2
   4 -17  -2 19.6289  7.2588   3
  -4  17   2 1.52818 5.73148   2
   3 -17  -2 141.259  15.093   3
   3 -17  -2 102.983  12.618   1
  -3  17   2 106.737  13.264   2
   2 -17  -2 5.64487 5.62054   1
   2 -17  -2 5.04159 4.64697   3
  -2  17   2 3.69244 5.13644   2
   1 -17  -2 72.7091 11.3634   3
   1 -17  -2 81.8091 11.6237   1
  -1  17   2 58.3060 11.0816   2
   0 -17  -2 75.6576 10.9403   3
   0  17   2 87.6761 11.9518   2
  -1 -17  -2 3.35206 5.68000   3
  -1 -17  -2 -0.3141  6.2467   4
   1  17   2 3.25133 6.30301   2
   2  17   2 96.2503 13.7278   2
  -3 -17  -2 69.4856 13.6843   4
   3  17   2 47.4820 11.3317   2
  -4 -17  -2 15.3373  8.6243   4
   4  17   2 -5.8291  7.2234   2
   9 -18  -2 13.5146  7.9014   3
  -9  18   2 16.8274  8.4440   2
   8 -18  -2 41.4155 10.6951   3
  -8  18   2 51.1899 11.8150   2
   7 -18  -2 62.3535 12.6099   3
  -7  18   2 63.5117 13.0495   2
   6 -18  -2 6.92130 5.92531   3
  -6  18   2 3.35055 6.28301   2
   5 -18  -2 0.35468 4.96454   3
  -5  18   2 7.04501 6.26641   2
   4 -18  -2 10.2756  6.5703   3
   4 -18  -2 -4.0662  5.6164   1
  -4  18   2 8.74890 6.48096   2
   3 -18  -2 42.8978  9.1647   1
   3 -18  -2 30.4378  8.8982   3
  -3  18   2 33.7921  9.5707   2
   2 -18  -2 6.28601 6.21092   3
   2 -18  -2 13.7020  7.5639   1
  -2  18   2 6.59937 6.40333   2
   1 -18  -2 102.055  13.678   3
  -1  18   2 111.769  13.663   2
   0 -18  -2 54.1004 11.2917   3
   0  18   2 44.7082 10.3773   2
   1  18   2 7.67363 7.45354   2
  -2 -18  -2 175.355  18.666   4
   2  18   2 160.405  18.110   2
  -3 -18  -2 16.2654  9.2565   4
   3  18   2 -7.7811  7.7186   2
   8 -19  -2 26.4647  9.3692   3
  -8  19   2 27.4134 10.3150   2
   7 -19  -2 18.1816  8.9569   3
  -7  19   2 10.2595  8.3269   2
   6 -19  -2 9.77906 6.82212   3
  -6  19   2 17.9545  8.0390   2
   5 -19  -2 33.4879 10.5746   3
  -5  19   2 24.7160  8.4713   2
   4 -19  -2 22.4462  8.4725   1
   4 -19  -2 7.90647 6.49248   3
  -4  19   2 7.74368 7.62740   2
   3 -19  -2 -13.196   6.122   1
   3 -19  -2 3.27356 5.71449   3
  -3  19   2 7.24324 6.99307   2
   2 -19  -2 -7.2218  5.5802   3
  -2  19   2 4.28071 6.95387   2
   1 -19  -2 2.82508 6.24385   3
  -1  19   2 19.0396  8.2519   2
   0 -19  -2 2.40727 6.36829   3
   0  19   2 7.78572 7.18868   2
   1  19   2 11.1527  7.0158   2
   6 -20  -2 9.66833 8.44691   3
  -6  20   2 25.7966 10.0625   2
   5 -20  -2 66.4177 13.3366   1
   5 -20  -2 72.2714 14.9089   3
  -5  20   2 75.2065 13.1681   2
   4 -20  -2 82.4640 15.7647   3
   4 -20  -2 86.7924 14.5835   1
  -4  20   2 59.2646 13.0350   2
   3 -20  -2 16.7672  7.6048   3
  -3  20   2 6.11560 8.01258   2
   2 -20  -2 22.9104  9.2503   3
  -2  20   2 13.4171  8.0198   2
   1 -20  -2 11.2436  7.7794   3
  -1  20   2 7.12087 7.78893   2
   1 -20   3 39.2074 10.8159   3
   2 -20   3 6.25297 8.23269   3
   3 -20   3 27.8745 10.8212   3
   4 -20   3 23.2654  9.2919   3
   5 -20   3 18.9818  9.4232   3
   0 -19   3 14.6001  7.6772   3
   1 -19   3 178.459  18.190   3
   2 -19   3 110.293  15.286   3
   3 -19   3 11.2565  7.4126   3
   4 -19   3 5.42600 6.54965   3
   5 -19   3 6.19249 7.59727   3
   6 -19   3 35.6638 10.8604   3
   7 -19   3 -12.101   6.026   3
   3  18  -3 15.4741  8.7985   2
  -3 -18   3 33.6298 10.3119   4
   2  18  -3 2.08235 6.94078   2
  -2 -18   3 5.44393 8.13495   4
   1  18  -3 1.89717 6.32368   2
   0 -18   3 10.9452  6.2732   3
   1 -18   3 24.9534  8.3524   3
   2 -18   3 45.9372 10.1376   3
   3 -18   3 8.46800 7.20248   3
   4 -18   3 6.40121 5.97063   3
   5 -18   3 36.9927  9.8849   3
   6 -18   3 16.4356  8.2003   3
   7 -18   3 6.37879 5.81581   3
   5  17  -3 0.06061 8.72688   2
  -5 -17   3 11.1801 10.3786   4
   4  17  -3 52.8583 11.6942   2
  -4 -17   3 77.0840 15.1366   4
   3  17  -3 8.59338 7.05582   2
  -3 -17   3 14.1782  8.2283   4
   2  17  -3 4.31651 5.62510   2
  -2 -17   3 3.01654 6.08621   4
   1  17  -3 12.9707  6.8826   2
  -1 -17   3 5.82938 5.75008   3
  -1 -17   3 6.38182 5.89427   4
   0  17  -3 -1.6570  5.1877   2
   0 -17   3 5.24173 5.88208   3
  -1  17  -3 -0.8890  5.4228   2
   1 -17   3 -0.6911  5.2698   3
  -2  17  -3 8.75806 5.29592   2
   2 -17   3 0.70028 5.86443   3
   3 -17   3 43.8653  9.9258   3
   4 -17   3 11.9645  6.6153   3
   5 -17   3 61.5920 12.0723   3
   6 -17   3 22.7153  8.4656   3
   7 -17   3 32.2986  8.0961   3
   8 -17   3 -5.0979  4.9329   3
   9 -17   3 3.26423 6.04160   3
   5  16  -3 143.248  15.946   2
  -5 -16   3 155.649  19.174   4
   4  16  -3 14.4736  7.5500   2
  -4 -16   3 6.09376 7.20580   4
   3  16  -3 -2.1727  5.4224   2
  -3 -16   3 -5.4968  5.7416   4
   2  16  -3 6.97081 6.14157   2
  -2 -16   3 6.21413 5.56749   4
   1  16  -3 16.5401  7.1100   2
  -1 -16   3 15.3669  6.4462   4
  -1 -16   3 12.7931  6.1396   3
   0  16  -3 4.10694 5.13045   2
   0 -16   3 -11.588   5.160   4
   0 -16   3 3.59717 4.87400   3
  -1  16  -3 1.98281 4.86855   2
   1 -16   3 7.20790 5.18818   3
  -2  16  -3 4.81798 4.96444   2
   2 -16   3 3.95860 4.63417   3
  -3  16  -3 76.6653 10.4480   2
   3 -16   3 89.7635 12.1918   3
  -4  16  -3 87.2398 10.8417   2
   4 -16   3 90.3185 12.2890   3
  -5  16  -3 14.6748  6.4039   2
   5 -16   3 6.86517 5.22728   3
   6 -16   3 30.1792  8.0605   3
   7 -16   3 32.9115  9.4040   3
   8 -16   3 43.7906 10.5453   3
   9 -16   3 17.8626  6.6346   3
  10 -16   3 -6.0038  5.3861   3
   6  15  -3 60.7511 12.6364   2
  -6 -15   3 67.4845 14.2179   4
   5  15  -3 86.0224 12.8524   2
  -5 -15   3 69.5243 13.9220   4
   4  15  -3 51.5269 10.4552   2
  -4 -15   3 54.1245 12.2405   4
   3  15  -3 58.2118 10.3913   2
  -3 -15   3 25.9250  8.6751   4
   2  15  -3 8.62001 5.79952   2
  -2 -15   3 -4.6022  5.1289   4
   1  15  -3 52.6166  9.1754   2
  -1 -15   3 52.7660  9.9692   4
  -1 -15   3 42.2506  9.2461   3
   0  15  -3 7.45360 4.70252   2
   0 -15   3 15.7372  5.9753   4
   0 -15   3 11.6837  5.4643   3
  -1  15  -3 56.2745  9.2990   2
   1 -15   3 57.9149 10.2603   3
   1 -15   3 70.5757  9.2482   4
  -2  15  -3 21.9481  6.3734   2
   2 -15   3 22.1496  6.6989   3
  -3  15  -3 1.00975 3.80393   2
   3 -15   3 -3.6377  3.5639   3
  -4  15  -3 13.8353  5.5288   2
   4 -15   3 25.9081  7.7128   3
  -5  15  -3 -5.0076  4.3053   2
   5 -15   3 6.02342 4.50910   3
  -6  15  -3 52.5688  9.4568   2
   6 -15   3 40.3426  8.9489   3
  -7  15  -3 71.8398 10.2176   2
   7 -15   3 53.1181 11.2463   3
   8 -15   3 31.0971  8.6411   3
   9 -15   3 33.6643  8.8631   3
  10 -15   3 14.6979  7.3063   3
   7  14  -3 22.8032  9.6162   2
  -7 -14   3 19.1107  9.3901   4
   6  14  -3 6.87599 7.45469   2
  -6 -14   3 13.9333  8.2722   4
   5  14  -3 22.5648  7.8083   2
  -5 -14   3 22.9654  8.0526   4
   4  14  -3 5.24080 5.17767   2
  -4 -14   3 4.47442 6.05933   4
   3  14  -3 93.3862 10.9294   2
  -3 -14   3 100.294  12.815   4
   2  14  -3 -6.5546  3.7851   2
  -2 -14   3 0.82842 4.19781   3
  -2 -14   3 2.50426 4.56175   4
   1  14  -3 1.07234 3.88351   2
  -1 -14   3 0.60491 4.80222   4
  -1 -14   3 4.32000 4.44161   3
   0  14  -3 17.5416  5.6254   2
   0 -14   3 26.1633  7.2229   3
   0 -14   3 9.73561 5.17255   4
  -1  14  -3 52.8436  7.8800   2
   1 -14   3 66.4705  9.1957   3
   1 -14   3 84.9053  9.4504   4
  -2  14  -3 39.0778  7.2923   2
   2 -14   3 44.0024  7.2776   4
   2 -14   3 47.4922  9.4571   3
  -3  14  -3 44.2625  8.0481   2
   3 -14   3 28.6133  7.6205   3
  -4  14  -3 30.2660  7.0490   2
   4 -14   3 24.9978  7.9950   3
  -5  14  -3 2.67339 4.18050   2
   5 -14   3 0.17725 3.59616   3
  -6  14  -3 58.9123  9.4875   2
   6 -14   3 66.7225  9.8898   3
  -7  14  -3 25.0178  7.1367   2
   7 -14   3 12.2496  5.6471   3
   8 -14   3 24.1548  6.8198   2
   8 -14   3 13.3473  5.7536   3
   9 -14   3 43.1137  9.5073   3
  10 -14   3 18.5632  6.8481   3
  11 -14   3 -9.8514  5.8968   3
   8  13  -3 52.8262 12.7559   2
  -8 -13   3 66.7690 15.8008   4
   7  13  -3 47.1427 11.1336   2
  -7 -13   3 20.0148  9.8546   4
   6  13  -3 -8.5266  5.3135   2
  -6 -13   3 -2.1725  5.2862   4
   5  13  -3 10.1606  6.4023   2
  -5 -13   3 0.45634 5.40973   4
   4  13  -3 48.9212  9.2579   2
  -4 -13   3 29.2997  8.5975   4
   3  13  -3 10.4635  5.5648   2
  -3 -13   3 30.7712  7.9444   4
   2  13  -3 36.6898  7.5020   2
   2  13  -3 47.8799  8.9505   1
  -2 -13   3 62.8291  9.2851   4
  -2 -13   3 39.6980  7.8000   3
   1  13  -3 186.216  13.343   2
   1  13  -3 206.515  14.714   1
  -1 -13   3 194.410  14.285   3
  -1 -13   3 162.387  14.152   4
   0  13  -3 13.9373  5.2329   1
   0  13  -3 5.66794 4.37663   2
   0 -13   3 15.1685  5.5955   1
   0 -13   3 7.78274 4.87325   4
   0 -13   3 4.79216 4.44574   3
  -1  13  -3 207.507  13.389   2
   1 -13   3 209.720  14.238   4
   1 -13   3 180.046  14.791   3
  -2  13  -3 38.6720  6.9399   2
   2 -13   3 42.3655  8.4620   3
   2 -13   3 49.5372  6.9088   4
  -3  13  -3 54.6759  7.1241   2
   3 -13   3 68.3990  9.8442   3
  -4  13  -3 188.886  13.038   2
   4 -13   3 182.642  15.529   3
  -5  13  -3 48.2442  8.0641   2
   5 -13   3 57.3253 10.4580   3
  -6  13  -3 138.894  11.831   2
   6 -13   3 123.085  13.229   3
   7 -13   3 16.7608  5.5570   2
   7 -13   3 27.1253  6.8036   3
   8 -13   3 0.10642 4.25926   2
   8 -13   3 4.22253 4.07300   3
   9 -13   3 0.72936 4.40766   3
   9 -13   3 7.01394 5.35800   2
  10 -13   3 14.6738  6.8793   3
  11 -13   3 43.6031 10.9115   3
   8  12  -3 74.4937 13.9963   2
  -8 -12   3 89.2597 16.0398   4
   7  12  -3 107.586  13.117   2
  -7 -12   3 114.264  15.360   4
   6  12  -3 100.465  12.407   2
  -6 -12   3 115.345  14.239   4
   5  12  -3 10.6646  6.2896   1
   5  12  -3 30.1239  8.1877   2
  -5 -12   3 12.1202  6.8167   4
   4  12  -3 47.4800  9.3850   1
   4  12  -3 40.6982  8.3378   2
  -4 -12   3 35.3396  8.4399   4
   3  12  -3 18.3858  6.3701   1
   3  12  -3 14.9812  5.4561   2
  -3 -12   3 24.2008  5.7104   3
  -3 -12   3 18.4864  6.0717   4
   2  12  -3 27.7105  6.8384   1
   2  12  -3 26.4148  6.1671   2
  -2 -12   3 22.7836  6.2427   4
  -2 -12   3 30.4434  6.4915   3
   1  12  -3 137.698  10.833   2
   1  12  -3 137.589  11.571   1
  -1 -12   3 138.740  12.150   1
  -1 -12   3 126.763  11.895   4
  -1 -12   3 126.946  11.249   3
   0  12  -3 220.615  14.857   1
   0  12  -3 221.453  13.660   2
   0 -12   3 248.331  16.089   3
   0 -12   3 210.391  14.754   4
   0 -12   3 266.257  16.186   1
  -1  12  -3 2.38799 3.87581   1
  -1  12  -3 1.67085 2.58709   2
   1 -12   3 2.06101 3.04091   3
   1 -12   3 -1.3125  3.2915   4
  -2  12  -3 25.9895  5.1875   2
  -2  12  -3 33.4581  6.6157   1
   2 -12   3 18.7820  5.4541   3
   2 -12   3 20.3334  4.8591   4
  -3  12  -3 26.3540  5.4384   2
   3 -12   3 21.0264  4.7820   4
   3 -12   3 19.9595  6.3659   3
  -4  12  -3 42.1641  6.8324   2
   4 -12   3 37.1080  7.9316   3
  -5  12  -3 17.3072  5.1880   2
   5 -12   3 22.2837  6.2353   3
   6 -12   3 162.777  12.094   2
   6 -12   3 155.195  14.052   3
   7 -12   3 10.0170  4.7847   3
   7 -12   3 19.4400  6.0797   2
   8 -12   3 7.32342 4.38287   2
   8 -12   3 9.26485 4.50958   3
   9 -12   3 -6.5770  4.5722   2
   9 -12   3 -3.4693  4.6095   3
  10 -12   3 5.48286 5.94310   3
  10 -12   3 13.3253  6.6977   2
  11 -12   3 -12.654   4.904   3
  11 -12   3 -0.1757  6.4584   2
   9  11  -3 -5.9939  7.0578   2
  -9 -11   3 9.07833 8.98815   4
   8  11  -3 15.2570  7.3486   2
  -8 -11   3 6.80161 8.13613   4
   7  11  -3 63.1484 11.2896   1
   7  11  -3 72.1078 10.6130   2
  -7 -11   3 51.7375 11.0978   4
   6  11  -3 240.088  18.002   1
   6  11  -3 250.952  18.360   2
  -6 -11   3 229.927  20.058   4
   5  11  -3 168.220  14.547   1
   5  11  -3 166.638  14.227   2
  -5 -11   3 150.972  15.568   4
   4  11  -3 2.25861 4.19079   1
   4  11  -3 5.16738 4.20012   2
  -4 -11   3 6.37416 4.48217   4
   3  11  -3 315.380  18.318   1
   3  11  -3 294.831  17.102   2
  -3 -11   3 277.414  15.440   3
  -3 -11   3 264.793  18.988   4
   2  11  -3 0.53376 3.83790   1
   2  11  -3 6.23071 3.85279   2
  -2 -11   3 2.96567 2.72313   3
  -2 -11   3 5.14914 4.44739   4
   1  11  -3 5.65070 3.71672   1
   1  11  -3 3.58261 2.51166   2
  -1 -11   3 0.11564 3.13522   4
  -1 -11   3 10.8255  4.6518   1
  -1 -11   3 7.43219 3.36762   3
   0  11  -3 63.2862  7.7977   1
   0  11  -3 49.1748  6.0754   2
   0 -11   3 56.8763  7.0647   3
   0 -11   3 44.1250  7.7193   4
  -1  11  -3 13.5979  3.5876   2
  -1  11  -3 21.8449  5.6589   1
   1 -11   3 34.3872  7.0626   3
   1 -11   3 18.6295  4.9538   4
  -2  11  -3 38.6975  5.4099   2
  -2  11  -3 46.5160  7.5615   1
   2 -11   3 40.6259  7.6876   3
   2 -11   3 49.3433  6.2011   4
  -3  11  -3 207.550  13.958   1
  -3  11  -3 248.326  13.380   2
   3 -11   3 209.106  15.425   3
   3 -11   3 226.422  12.117   4
  -4  11  -3 291.294  15.521   2
   4 -11   3 320.925  13.825   4
   4 -11   3 287.681  18.892   3
   5 -11   3 101.540  10.763   3
   5 -11   3 116.460   9.645   2
   6 -11   3 113.588   9.664   2
   6 -11   3 120.983  11.871   3
   7 -11   3 20.2371  6.3753   3
   7 -11   3 20.6574  5.1714   2
   8 -11   3 2.00156 4.11379   2
   8 -11   3 4.29071 5.22518   3
   9 -11   3 64.3693  9.5000   2
   9 -11   3 71.3687 11.9663   3
  10 -11   3 19.0329  7.1940   3
  10 -11   3 15.5088  7.0314   2
  11 -11   3 6.85268 6.45459   2
  11 -11   3 1.62044 5.88509   3
  12 -11   3 -5.6678  6.0495   2
  10  10  -3 42.6626 12.4753   2
 -10 -10   3 33.1793 11.9018   4
   9  10  -3 8.19194 7.40408   2
  -9 -10   3 3.03735 7.74673   4
   8  10  -3 3.80495 6.17684   1
   8  10  -3 -3.4239  4.9910   2
  -8 -10   3 -9.0060  5.8685   4
   7  10  -3 2.08943 5.41331   1
   7  10  -3 2.34000 4.59773   2
  -7 -10   3 -1.3591  5.6928   4
   6  10  -3 4.45636 5.31203   1
   6  10  -3 5.38646 4.88102   2
  -6 -10   3 -2.8708  4.1415   4
   5  10  -3 28.9373  6.8887   1
   5  10  -3 24.6513  7.0739   2
  -5 -10   3 23.4722  6.7978   4
   4  10  -3 14.8881  5.5107   1
   4  10  -3 18.4103  5.9596   2
  -4 -10   3 11.1311  5.2130   4
   3  10  -3 200.778  13.960   1
   3  10  -3 196.897  13.223   2
  -3 -10   3 194.305  11.796   3
  -3 -10   3 198.388  15.408   4
   2  10  -3 382.098  18.376   2
   2  10  -3 398.730  19.564   1
  -2 -10   3 367.706  19.317   1
  -2 -10   3 400.139  18.867   3
  -2 -10   3 410.179  21.951   4
   1  10  -3 103.619   8.078   2
   1  10  -3 95.3955  9.0245   1
  -1 -10   3 94.7292  9.0125   1
  -1 -10   3 104.517   9.832   4
  -1 -10   3 108.632   8.926   3
   0  10  -3 116.015   8.403   2
   0  10  -3 109.020   9.188   1
   0 -10   3 117.719  10.071   4
   0 -10   3 115.151   9.893   3
  -1  10  -3 -0.4666  2.1420   2
  -1  10  -3 0.90524 2.84077   1
   1 -10   3 -2.4651  2.2519   3
   1 -10   3 0.78112 2.45053   4
  -2  10  -3 73.3439  6.6205   2
  -2  10  -3 88.6940  8.1316   1
   2 -10   3 80.3327  7.0933   4
   2 -10   3 84.8395  8.9654   3
  -3  10  -3 13.7966  4.1657   1
  -3  10  -3 19.1833  4.1093   2
   3 -10   3 14.1179  3.4984   4
   3 -10   3 8.86617 4.27929   3
  -4  10  -3 4.66538 3.75119   1
  -4  10  -3 6.18690 2.91949   2
   4 -10   3 2.56912 3.12204   3
   4 -10   3 5.42424 2.43922   4
   5 -10   3 139.439  12.348   3
   5 -10   3 147.445  10.563   2
   6 -10   3 4.35702 3.45357   3
   6 -10   3 7.45905 3.71680   2
   7 -10   3 59.7929  8.7266   3
   7 -10   3 46.5401  7.8109   2
   8 -10   3 68.8856  9.1665   3
   8 -10   3 55.9169  8.2376   2
   9 -10   3 203.844  15.697   2
   9 -10   3 173.098  15.342   3
  10 -10   3 45.6893  9.1972   2
  10 -10   3 40.7301  9.1473   3
  11 -10   3 -3.3990  5.7757   2
  11 -10   3 -2.0850  5.3759   3
  12 -10   3 -10.153   6.534   2
  10   9  -3 41.2243 11.0517   2
 -10  -9   3 31.3866 10.9726   4
   9   9  -3 -1.5160  5.5257   2
   9   9  -3 -6.0559  6.1165   1
  -9  -9   3 -0.8993  7.0723   4
   8   9  -3 58.7131 11.0055   2
   8   9  -3 46.4645 10.0284   1
  -8  -9   3 47.6458 10.5882   4
   7   9  -3 18.9422  6.8496   2
   7   9  -3 10.4160  5.7132   1
  -7  -9   3 15.7778  7.0480   4
   6   9  -3 3.60829 4.61446   1
   6   9  -3 10.6920  5.3286   2
  -6  -9   3 9.68058 5.19497   4
   5   9  -3 9.30539 5.22397   2
   5   9  -3 1.74562 3.87857   1
  -5  -9   3 12.5940  5.8052   4
   4   9  -3 64.8567  7.7090   2
   4   9  -3 58.6650  7.5523   1
  -4  -9   3 73.7482  9.5313   4
  -4  -9   3 68.6127  6.0273   3
   3   9  -3 59.3887  6.6374   2
   3   9  -3 61.3121  7.1253   1
  -3  -9   3 71.8189  8.8062   4
  -3  -9   3 55.5263  6.9234   1
  -3  -9   3 59.3511  6.0349   3
   2   9  -3 435.137  20.207   1
   2   9  -3 459.079  19.716   2
  -2  -9   3 480.884  21.197   1
  -2  -9   3 450.058  19.668   3
  -2  -9   3 465.780  23.232   4
   1   9  -3 55.2400  6.4669   1
   1   9  -3 54.9678  5.7161   2
  -1  -9   3 55.2133  6.9335   4
  -1  -9   3 62.3690  6.3102   3
  -1  -9   3 46.5831  6.4712   1
   0   9  -3 261.770  14.360   1
   0   9  -3 269.824  13.059   2
   0  -9   3 275.517  15.127   3
   0  -9   3 275.997  15.109   4
  -1   9  -3 264.105  12.713   2
  -1   9  -3 279.481  14.640   1
   1  -9   3 292.080  14.592   4
   1  -9   3 271.285  15.556   3
  -2   9  -3 11.8221  3.3165   2
  -2   9  -3 24.4036  4.9077   1
   2  -9   3 21.4745  4.0767   4
   2  -9   3 22.5455  5.2814   3
  -3   9  -3 30.6003  5.7402   1
  -3   9  -3 27.8745  4.1031   2
   3  -9   3 27.2010  6.2524   3
   3  -9   3 21.5531  3.8104   4
  -4   9  -3 66.2672  7.3637   1
   4  -9   3 58.3486  5.4761   4
   4  -9   3 71.9507  6.5224   2
   4  -9   3 74.2348  8.7020   3
  -5   9  -3 28.7675  5.6001   1
   5  -9   3 23.1364  6.2552   3
   5  -9   3 24.3001  5.1678   2
   6  -9   3 6.91126 3.65853   3
   6  -9   3 2.30987 2.99032   2
   7  -9   3 140.155  11.278   2
   7  -9   3 151.397  13.433   3
   8  -9   3 16.2858  5.8344   3
   8  -9   3 17.6719  5.4220   2
   9  -9   3 82.9888  9.7400   2
   9  -9   3 79.2752 10.2567   3
  10  -9   3 32.8121  7.7502   2
  10  -9   3 24.6292  7.1560   3
  11  -9   3 22.6583  7.7448   2
  12  -9   3 45.3746 10.6541   2
  10   8  -3 -0.0959  6.1445   1
  10   8  -3 -0.2693  7.0086   2
 -10  -8   3 -0.4459  7.1407   4
   9   8  -3 21.2578  7.7052   2
   9   8  -3 22.5566  8.0153   1
  -9  -8   3 1.47596 7.84144   4
   8   8  -3 237.202  18.176   1
   8   8  -3 272.514  19.262   2
  -8  -8   3 209.531  19.572   4
   7   8  -3 7.15604 4.99485   2
   7   8  -3 -1.2624  4.0663   1
  -7  -8   3 5.32200 5.10884   4
   6   8  -3 30.3710  7.6241   2
   6   8  -3 33.2726  7.4350   1
  -6  -8   3 56.0086 10.4831   4
   5   8  -3 269.749  16.402   2
   5   8  -3 240.279  15.262   1
  -5  -8   3 247.105  18.114   4
   4   8  -3 73.2323  7.9081   1
   4   8  -3 58.1532  7.1629   2
  -4  -8   3 56.6277  8.7225   4
  -4  -8   3 77.7398  5.8091   3
   3   8  -3 32.5809  5.8368   1
   3   8  -3 21.8383  4.6144   2
  -3  -8   3 35.5799  6.1238   1
  -3  -8   3 23.8979  6.1262   4
  -3  -8   3 19.6389  3.7853   3
   2   8  -3 48.7847  5.8207   1
   2   8  -3 43.3073  5.1295   2
  -2  -8   3 52.8811  6.8326   4
  -2  -8   3 43.9677  5.1416   3
  -2  -8   3 53.5336  6.1745   1
   1   8  -3 26.1198  3.5650   2
   1   8  -3 24.6252  4.7930   1
  -1  -8   3 22.7315  5.1417   4
  -1  -8   3 27.7963  4.9459   1
  -1  -8   3 27.0047  4.8723   3
   0   8  -3 39.0160  4.1366   2
   0   8  -3 37.2543  5.0692   1
   0  -8   3 33.1978  4.7774   3
   0  -8   3 38.0089  5.2867   4
  -1   8  -3 501.524  20.425   1
  -1   8  -3 520.301  19.117   2
   1  -8   3 520.398  20.895   4
   1  -8   3 532.782  23.254   3
  -2   8  -3 726.631  24.834   2
  -2   8  -3 739.052  26.789   1
   2  -8   3 747.241  26.030   4
   2  -8   3 736.533  30.096   3
  -3   8  -3 7.31068 3.35053   1
   3  -8   3 1.37542 2.43512   3
   3  -8   3 2.51246 1.94572   4
  -4   8  -3 5.63271 3.09719   1
   4  -8   3 1.00819 2.78659   3
   4  -8   3 8.97239 2.99769   2
  -5   8  -3 247.417  10.775   4
  -5   8  -3 272.507  15.208   1
   5  -8   3 248.020  16.218   3
   5  -8   3 269.102  13.593   2
   6  -8   3 6.42357 3.20245   2
   6  -8   3 1.05115 2.65966   3
   7  -8   3 193.769  13.286   2
   7  -8   3 230.235  16.137   3
   8  -8   3 54.1081  9.5087   3
   8  -8   3 64.1352  8.1837   2
   9  -8   3 25.3244  6.7769   3
   9  -8   3 24.4680  6.9545   2
  10  -8   3 34.5426  8.7809   3
  10  -8   3 24.5081  7.4389   2
  11  -8   3 6.03480 6.30599   2
  12  -8   3 17.6028  8.9184   2
  11   7  -3 32.6280 10.3521   2
  11   7  -3 19.7153  8.9196   1
 -11  -7   3 16.6474  9.8887   4
  10   7  -3 2.27459 6.25398   2
  10   7  -3 4.05080 6.04562   1
 -10  -7   3 6.03121 7.54491   4
   9   7  -3 18.8632  6.7526   1
   9   7  -3 10.4196  6.3722   2
  -9  -7   3 14.5195  7.2142   4
   8   7  -3 140.421  13.461   1
   8   7  -3 166.176  14.703   2
  -8  -7   3 152.208  15.894   4
   7   7  -3 249.377  17.042   1
   7   7  -3 278.044  18.125   2
  -7  -7   3 238.901  19.547   4
   6   7  -3 241.633  15.727   1
   6   7  -3 247.790  15.964   2
  -6  -7   3 261.137  19.071   4
   5   7  -3 66.0523  7.7818   2
   5   7  -3 45.5720  7.5209   1
  -5  -7   3 49.6387  9.3833   4
   4   7  -3 10.0374  3.8267   1
   4   7  -3 20.2452  4.7279   2
  -4  -7   3 11.6459  4.6167   4
  -4  -7   3 19.3022  3.0077   3
  -4  -7   3 28.7509  5.3649   1
   3   7  -3 253.529  13.376   2
   3   7  -3 247.843  13.488   1
  -3  -7   3 246.298  11.543   3
  -3  -7   3 277.850  16.520   4
  -3  -7   3 269.649  13.924   1
   2   7  -3 6.54665 2.53355   2
   2   7  -3 9.47449 3.15767   1
  -2  -7   3 4.78908 3.00259   4
  -2  -7   3 2.96734 1.86058   3
  -2  -7   3 6.03015 3.01395   1
   1   7  -3 52.5720  4.6626   2
   1   7  -3 51.0658  5.4312   1
  -1  -7   3 50.5097  5.5216   1
  -1  -7   3 50.9369  5.9825   4
  -1  -7   3 44.9120  4.9401   3
   0   7  -3 464.864  18.533   1
   0   7  -3 440.100  16.814   2
   0  -7   3 444.767  19.839   3
   0  -7   3 524.206  20.465   4
  -1   7  -3 740.470  25.422   1
  -1   7  -3 703.787  23.548   2
   1  -7   3 707.348  27.962   3
   1  -7   3 736.743  25.954   4
  -2   7  -3 427.668  17.545   1
  -2   7  -3 377.151  15.091   2
   2  -7   3 429.320  19.716   3
   2  -7   3 421.486  16.477   4
  -3   7  -3 386.495  17.187   1
   3  -7   3 406.413  19.699   3
   3  -7   3 401.246  15.629   2
  -4   7  -3 56.3067  4.5685   4
  -4   7  -3 61.2052  6.4073   1
   4  -7   3 64.8042  7.4002   3
   4  -7   3 58.9804  5.4577   2
  -5   7  -3 141.783  10.504   1
  -5   7  -3 148.917   7.869   4
   5  -7   3 165.022  10.065   2
   5  -7   3 158.670  12.081   3
  -6   7  -3 24.2831  5.3872   1
  -6   7  -3 20.0657  3.7627   4
   6  -7   3 20.2394  4.5515   2
   6  -7   3 28.9590  6.5398   3
   7  -7   3 61.4719  8.0314   3
   7  -7   3 50.5238  6.6773   2
   8  -7   3 135.685  11.909   2
   8  -7   3 174.901  13.903   3
   9  -7   3 4.75580 3.83703   3
   9  -7   3 1.69971 4.64974   2
  10  -7   3 1.02975 5.02796   3
  10  -7   3 1.92614 4.94973   2
  11  -7   3 6.57373 6.60504   2
  12  -7   3 23.6982  8.9583   2
  11   6  -3 6.66606 7.63244   2
  11   6  -3 -16.696   7.011   1
 -11  -6   3 -0.3555  7.9131   4
  10   6  -3 10.7446  7.1127   2
  10   6  -3 17.4030  7.6287   1
 -10  -6   3 13.4773  8.1501   4
   9   6  -3 8.18541 5.20718   1
   9   6  -3 0.70857 4.99964   2
  -9  -6   3 1.53898 5.55894   4
   8   6  -3 44.4522  9.1440   2
   8   6  -3 42.5545  8.1672   1
  -8  -6   3 40.3776  9.7920   4
   7   6  -3 39.4537  8.1118   2
   7   6  -3 49.3690  8.4660   1
  -7  -6   3 58.4186 10.8135   4
   6   6  -3 183.721  12.969   1
   6   6  -3 192.556  13.759   2
  -6  -6   3 204.544  16.323   4
   5   6  -3 164.018  11.440   2
   5   6  -3 139.879  10.595   1
  -5  -6   3 141.233  12.717   4
   4   6  -3 19.8252  4.4579   1
   4   6  -3 22.4368  4.5451   2
  -4  -6   3 15.3327  4.0715   1
  -4  -6   3 23.5803  2.6513   3
  -4  -6   3 14.4340  4.9207   4
   3   6  -3 639.815  23.428   2
   3   6  -3 600.408  22.912   1
  -3  -6   3 606.826  23.075   1
  -3  -6   3 607.382  26.899   4
  -3  -6   3 620.993  21.000   3
   2   6  -3 19.9616  3.9215   1
   2   6  -3 18.5397  3.3447   2
  -2  -6   3 19.7903  3.4957   3
  -2  -6   3 17.3244  4.4996   4
  -2  -6   3 16.6827  3.6837   1
   1   6  -3 185.510   9.878   1
   1   6  -3 187.829   8.802   2
  -1  -6   3 166.517   9.629   3
  -1  -6   3 179.652  10.958   4
   0   6  -3 143.660   8.301   1
   0   6  -3 139.188   6.901   2
   0  -6   3 109.079   8.117   3
   0  -6   3 139.324   8.642   4
  -1   6  -3 78.0528  4.7968   2
  -1   6  -3 75.3715  5.9380   1
   1  -6   3 64.6295  5.4488   4
   1  -6   3 62.7297  6.1116   3
  -2   6  -3 43.3968  5.0122   1
   2  -6   3 47.9309  4.1150   2
   2  -6   3 51.2201  5.7483   3
  -3   6  -3 292.852  14.070   1
  -3   6  -3 306.956  12.086   4
   3  -6   3 322.528  16.341   3
   3  -6   3 289.957  12.374   2
  -4   6  -3 129.191   8.980   1
  -4   6  -3 138.317   7.252   4
   4  -6   3 127.376   7.926   2
   4  -6   3 105.042   9.418   3
  -5   6  -3 610.372  21.632   4
  -5   6  -3 646.881  24.924   1
   5  -6   3 611.012  26.778   3
   5  -6   3 595.305  23.210   2
  -6   6  -3 103.424   7.177   4
  -6   6  -3 94.8055  8.7726   1
   6  -6   3 88.2561  8.1093   2
   6  -6   3 106.463  10.071   3
  -7   6  -3 4.07970 3.26252   4
   7  -6   3 1.37522 3.00290   2
   7  -6   3 6.03725 3.80561   3
   8  -6   3 44.1310  8.0956   3
   8  -6   3 26.9186  6.5901   2
   9  -6   3 36.7161  8.2112   3
   9  -6   3 23.4490  6.4428   2
  10  -6   3 -4.8365  5.4613   2
  10  -6   3 4.72762 4.85747   3
  11  -6   3 5.93168 5.73696   2
  12  -6   3 9.79808 7.01747   2
  12   5  -3 16.7363  9.7914   2
  12   5  -3 21.2723  9.0494   1
 -12  -5   3 26.5189 10.3007   4
  11   5  -3 31.7682 10.5062   2
  11   5  -3 49.2327 11.4637   1
 -11  -5   3 54.8054 13.0309   4
  10   5  -3 83.0336 11.7210   2
  10   5  -3 66.3567 10.9462   1
 -10  -5   3 73.9522 14.0339   4
   9   5  -3 15.3564  5.6208   1
   9   5  -3 32.0566  8.3544   2
  -9  -5   3 19.0002  7.8112   4
   8   5  -3 21.0982  6.0624   1
   8   5  -3 32.4304  7.8979   2
  -8  -5   3 26.7556  8.1807   4
   7   5  -3 9.60668 4.68338   1
   7   5  -3 6.84039 4.66113   2
  -7  -5   3 9.92040 5.57296   4
   6   5  -3 4.15545 3.46129   2
   6   5  -3 7.01034 3.58766   1
  -6  -5   3 1.85650 3.63793   4
   5   5  -3 190.244  12.109   2
   5   5  -3 203.316  12.009   1
  -5  -5   3 187.992  14.246   4
  -5  -5   3 177.114  11.470   1
   4   5  -3 198.971  10.974   1
   4   5  -3 183.532  10.941   2
  -4  -5   3 170.206  12.876   4
  -4  -5   3 170.331   6.909   3
  -4  -5   3 186.698  10.809   1
   3   5  -3 18.5228  3.7352   2
   3   5  -3 22.4555  4.0920   1
  -3  -5   3 26.1359  5.6585   4
  -3  -5   3 20.0386  3.8240   1
  -3  -5   3 23.1855  2.6373   3
   2   5  -3 344.071  13.817   2
   2   5  -3 336.976  14.091   1
  -2  -5   3 360.630  16.886   4
  -2  -5   3 336.063  14.179   1
  -2  -5   3 352.519  13.494   3
   1   5  -3 10.7328  2.6053   1
   1   5  -3 5.84796 1.76843   2
  -1  -5   3 8.60463 2.72302   4
  -1  -5   3 6.54738 2.12830   3
   0   5  -3 1.26112 0.88516   2
   0   5  -3 2.20332 1.54855   1
   0  -5   3 -0.3678  1.2061   4
   0  -5   3 3.27419 1.65455   3
  -1   5  -3 2.01433 1.04160   2
  -1   5  -3 0.02071 1.40513   1
   1  -5   3 0.19732 1.30769   3
   1  -5   3 2.81051 1.51166   4
  -2   5  -3 267.904  11.013   4
  -2   5  -3 277.966  12.379   1
   2  -5   3 274.380  13.632   3
   2  -5   3 276.654  10.460   2
  -3   5  -3 6.19196 1.93600   4
  -3   5  -3 5.12722 2.31446   1
   3  -5   3 8.36269 2.22515   2
   3  -5   3 4.92622 2.67009   3
  -4   5  -3 276.747  11.895   4
  -4   5  -3 287.687  14.020   1
   4  -5   3 290.060  15.186   3
   4  -5   3 270.412  12.507   2
  -5   5  -3 264.292  12.217   4
  -5   5  -3 241.084  13.598   1
   5  -5   3 278.929  13.526   2
   5  -5   3 267.424  15.026   3
  -6   5  -3 109.133   7.894   4
  -6   5  -3 111.772   9.442   1
   6  -5   3 103.448   8.725   2
   6  -5   3 119.425   9.982   3
  -7   5  -3 38.8596  6.2002   4
   7  -5   3 46.2962  6.2465   2
   7  -5   3 50.7790  7.3228   3
  -8   5  -3 16.5116  5.4666   4
   8  -5   3 26.1897  6.2076   2
   8  -5   3 40.0300  7.5660   3
   9  -5   3 -0.7415  3.2197   2
   9  -5   3 9.69066 4.38566   3
  10  -5   3 27.1353  7.6336   2
  11  -5   3 10.8158  6.5071   2
  12  -5   3 -7.1068  6.1246   2
  12   4  -3 32.0256 10.9313   2
  12   4  -3 30.9206 10.7160   1
 -12  -4   3 30.0030 11.0444   4
  11   4  -3 31.3575  8.6965   1
  11   4  -3 31.5592  9.6199   2
 -11  -4   3 36.0992 10.6920   4
  10   4  -3 75.2635 12.7952   2
  10   4  -3 72.3139 10.1055   1
 -10  -4   3 63.7557 13.1286   4
   9   4  -3 -1.2043  4.4684   2
   9   4  -3 -2.4516  4.0545   1
  -9  -4   3 -1.8895  4.4097   4
   8   4  -3 22.5870  6.8122   2
   8   4  -3 19.1664  5.5364   1
  -8  -4   3 28.7232  7.7813   4
   7   4  -3 99.2102 10.2608   2
   7   4  -3 90.7573  9.2409   1
  -7  -4   3 99.5968 11.1812   4
   6   4  -3 47.5393  6.4837   1
   6   4  -3 60.0578  7.1374   2
  -6  -4   3 62.8998  8.4356   4
   5   4  -3 14.7248  3.9606   1
   5   4  -3 14.9171  4.0990   2
   5   4  -3 17.3374  4.1846   1
  -5  -4   3 13.9940  3.8232   1
  -5  -4   3 18.1942  5.6004   4
   4   4  -3 63.5349  5.9516   2
   4   4  -3 52.6572  5.4322   1
   4   4  -3 65.3471  5.8863   1
  -4  -4   3 61.2408  5.7229   1
  -4  -4   3 56.2050  7.2966   4
   3   4  -3 43.6550  4.4660   1
   3   4  -3 34.5959  4.0391   2
   3   4  -3 51.4090  4.7023   1
  -3  -4   3 44.3806  5.9291   4
  -3  -4   3 47.1941  3.0063   3
  -3  -4   3 45.9087  4.4952   1
   2   4  -3 48.9311  4.1186   2
   2   4  -3 50.6942  4.3715   1
  -2  -4   3 47.8866  5.3470   4
  -2  -4   3 54.1806  4.4437   1
  -2  -4   3 43.7683  3.6952   3
   1   4  -3 55.8028  3.6137   2
   1   4  -3 59.1423  4.5288   1
  -1  -4   3 57.0609  4.4091   3
  -1  -4   3 54.9584  5.1447   4
   0   4  -3 62.0255  3.3574   2
   0   4  -3 62.5433  4.6007   1
   0  -4   3 67.1522  5.1587   3
   0  -4   3 72.4812  5.3411   4
  -1   4  -3 57.4449  3.1758   2
  -1   4  -3 48.4620  3.9706   4
  -1   4  -3 58.4635  4.6266   1
   1  -4   3 59.2835  5.1055   3
  -2   4  -3 123.796   7.234   1
  -2   4  -3 122.489   6.417   4
   2  -4   3 116.287   5.685   2
   2  -4   3 120.004   8.068   3
  -3   4  -3 165.638   8.152   4
  -3   4  -3 172.651   9.454   1
   3  -4   3 159.509   7.989   2
   3  -4   3 159.822  10.001   3
  -4   4  -3 93.6268  6.2635   4
  -4   4  -3 102.636   7.593   1
   4  -4   3 101.451   8.167   3
   4  -4   3 92.8568  6.6463   2
  -5   4  -3 138.411   8.747   4
  -5   4  -3 147.428  10.084   1
   5  -4   3 140.100  10.253   3
   5  -4   3 156.126   9.716   2
  -6   4  -3 40.3576  5.4392   4
  -6   4  -3 31.9133  5.9096   1
   6  -4   3 31.3259  6.2376   3
   6  -4   3 24.0714  4.9292   2
  -7   4  -3 148.761  10.885   4
   7  -4   3 164.020  11.812   3
   7  -4   3 145.456  11.135   2
  -8   4  -3 -5.7262  3.4493   4
   8  -4   3 1.49732 3.46376   3
   8  -4   3 1.95515 3.30580   2
  -9   4  -3 271.789  16.939   4
   9  -4   3 264.472  18.009   2
   9  -4   3 302.137  17.709   3
  10  -4   3 56.2130 10.3659   2
  11  -4   3 16.4896  6.9015   2
  12  -4   3 29.4477  8.7700   2
  12   3  -3 13.8903  8.2099   2
  12   3  -3 6.57784 7.60835   1
 -12  -3   3 29.7150  9.8525   4
  11   3  -3 6.23655 6.22894   2
  11   3  -3 3.65709 5.96399   1
 -11  -3   3 5.51726 7.39207   4
  10   3  -3 9.11466 5.63334   2
  10   3  -3 0.10853 5.21707   1
 -10  -3   3 -2.1992  5.1373   4
   9   3  -3 12.2033  6.0264   2
   9   3  -3 24.4368  6.6518   1
  -9  -3   3 32.2954  7.4004   4
   8   3  -3 222.682  16.067   2
   8   3  -3 217.482  14.510   1
  -8  -3   3 229.450  17.418   4
   7   3  -3 123.068  10.047   1
   7   3  -3 109.312  10.352   2
  -7  -3   3 134.433  12.535   4
   6   3  -3 -4.8689  2.1567   1
   6   3  -3 5.35109 3.21267   2
  -6  -3   3 -4.3817  2.9488   4
   5   3  -3 115.592   8.086   1
   5   3  -3 95.6560  8.1209   2
   5   3  -3 108.328   8.057   1
  -5  -3   3 102.243   9.870   4
  -5  -3   3 108.440   7.893   1
   4   3  -3 9.82409 2.73900   1
   4   3  -3 7.69643 2.58053   1
   4   3  -3 12.9375  3.2591   2
  -4  -3   3 9.64579 2.63574   1
  -4  -3   3 11.8247  4.2038   4
   3   3  -3 1.30960 0.74169   3
   3   3  -3 6.14275 1.91906   1
   3   3  -3 2.06699 1.43319   2
   3   3  -3 1.36163 1.38050   1
  -3  -3   3 1.30276 1.90198   4
  -3  -3   3 2.42224 0.77189   3
  -3  -3   3 -0.4854  1.3671   1
   2   3  -3 284.804  10.696   1
   2   3  -3 264.538  10.467   1
   2   3  -3 259.648  10.485   2
  -2  -3   3 269.397  10.545   1
  -2  -3   3 265.160  12.864   4
  -2  -3   3 255.702   9.696   3
   1   3  -3 2625.96   70.19   2
   1   3  -3 2634.90   68.86   1
  -1  -3   3 2654.52   76.15   4
  -1  -3   3 2641.30   74.20   3
   0   3  -3 310.502   9.715   2
   0   3  -3 324.814  11.714   1
   0  -3   3 321.904  12.948   3
   0  -3   3 346.013   9.897   2
  -1   3  -3 486.764  14.129   2
  -1   3  -3 475.471  16.578   4
  -1   3  -3 485.151  16.333   1
   1  -3   3 486.232  14.132   2
   1  -3   3 484.980  18.130   3
  -2   3  -3 344.850  13.064   4
  -2   3  -3 358.849  13.618   1
   2  -3   3 347.001  11.853   2
   2  -3   3 326.995  14.608   3
  -3   3  -3 112.010   6.677   4
  -3   3  -3 112.118   6.677   4
  -3   3  -3 109.646   7.192   1
   3  -3   3 112.085   6.342   2
   3  -3   3 132.632   8.454   3
  -4   3  -3 1112.03   35.40   4
  -4   3  -3 1054.86   35.05   1
   4  -3   3 1080.89   37.34   3
   4  -3   3 1100.53   34.45   2
  -5   3  -3 66.7129  6.7773   1
  -5   3  -3 61.7734  6.3056   4
   5  -3   3 68.8816  6.3995   2
   5  -3   3 74.4145  7.2093   3
  -6   3  -3 157.359  11.276   1
  -6   3  -3 162.166  10.842   4
   6  -3   3 148.455  10.642   2
   6  -3   3 155.190  10.991   3
  -7   3  -3 14.2495  4.8940   4
   7  -3   3 7.36733 3.48096   3
   7  -3   3 11.6407  4.0381   2
  -8   3  -3 264.257  16.754   4
   8  -3   3 293.551  16.702   3
   8  -3   3 299.008  17.853   2
  -9   3  -3 6.07216 4.62297   4
   9  -3   3 18.9668  5.5571   3
   9  -3   3 11.7983  5.3755   2
  10  -3   3 61.5658 10.9317   2
  11  -3   3 4.80707 5.85050   2
  12  -3   3 23.3319  8.9822   2
  12   2  -3 -0.3643  6.7805   2
  12   2  -3 3.04573 6.98977   1
 -12  -2   3 7.20975 7.64553   4
  11   2  -3 -3.0983  4.9934   2
  11   2  -3 6.22382 6.25339   1
 -11  -2   3 4.92460 6.70721   4
  10   2  -3 12.5492  6.4723   2
  10   2  -3 12.1173  6.4181   1
 -10  -2   3 15.4981  6.7518   4
   9   2  -3 20.9160  5.9290   1
   9   2  -3 17.6336  5.8866   2
  -9  -2   3 34.3025  7.7473   4
   8   2  -3 109.058  11.094   2
   8   2  -3 113.191  10.111   1
  -8  -2   3 121.671  12.188   4
   7   2  -3 539.074  22.786   1
   7   2  -3 549.403  25.076   2
  -7  -2   3 507.680  25.784   4
   6   2  -3 229.891  14.245   2
   6   2  -3 260.843  13.588   1
   6   2  -3 261.705  14.003   1
  -6  -2   3 270.716  16.451   4
  -6  -2   3 267.949  13.458   1
   5   2  -3 112.075   8.206   1
   5   2  -3 127.174   8.345   1
   5   2  -3 131.808   9.357   2
  -5  -2   3 144.498   8.516   1
  -5  -2   3 133.330  10.505   4
   4   2  -3 147.563   8.922   2
   4   2  -3 142.904   7.973   1
   4   2  -3 128.956   7.634   1
  -4  -2   3 122.196   9.571   4
  -4  -2   3 136.271   7.684   1
   3   2  -3 792.827  25.970   2
   3   2  -3 807.612  24.580   1
   3   2  -3 784.745  24.295   1
  -3  -2   3 814.735  24.458   1
  -3  -2   3 793.544  22.998   3
  -3  -2   3 828.218  28.856   4
  -3  -2   3 802.707  22.895   3
   2   2  -3 2134.19   55.88   1
   2   2  -3 2011.93   58.16   2
   2   2  -3 2216.34   56.12   1
  -2  -2   3 2170.84   62.93   4
  -2  -2   3 2135.41   55.88   1
  -2  -2   3 2121.48   59.37   3
   1   2  -3 2281.87   60.15   2
   1   2  -3 2318.89   58.67   1
  -1  -2   3 2218.52   65.04   4
  -1  -2   3 2233.27   63.67   3
   0   2  -3 31.1254  2.8958   4
   0   2  -3 29.7605  2.5435   1
   0  -2   3 29.8471  2.9585   3
  -1   2  -3 80.4316  3.3769   2
  -1   2  -3 77.6728  4.6856   1
  -1   2  -3 79.2681  4.7844   4
  -1   2  -3 80.5723  3.3769   2
   1  -2   3 81.7014  3.3761   2
   1  -2   3 73.5415  5.2588   3
  -2   2  -3 458.411  16.655   1
  -2   2  -3 465.029  16.715   4
   2  -2   3 482.078  18.093   3
   2  -2   3 483.885  15.500   2
  -3   2  -3 2167.27   64.15   4
  -3   2  -3 2179.80   61.08   1
   3  -2   3 2199.52   61.59   2
   3  -2   3 2246.67   65.92   3
  -4   2  -3 67.4846  6.1072   1
  -4   2  -3 64.4155  5.8953   4
   4  -2   3 64.2517  6.0384   3
   4  -2   3 68.6189  5.8691   2
  -5   2  -3 145.252  10.038   1
  -5   2  -3 142.003   9.778   4
   5  -2   3 129.126   9.315   3
   5  -2   3 144.220   9.672   2
  -6   2  -3 369.358  18.794   1
  -6   2  -3 391.753  18.857   4
   6  -2   3 413.464  19.499   2
   6  -2   3 418.540  18.977   3
   6  -2   3 415.368  19.644   1
  -7   2  -3 6.60445 3.86995   4
   7  -2   3 9.23225 3.69807   2
   7  -2   3 7.12546 4.59624   1
   7  -2   3 11.1327  4.2106   3
  -8   2  -3 229.629  15.344   4
   8  -2   3 234.084  14.212   3
   8  -2   3 199.929  14.798   2
  -9   2  -3 3.82396 4.87140   4
   9  -2   3 -3.6526  3.3889   2
 -10   2  -3 -4.4538  4.4037   4
  10  -2   3 13.6350  6.3214   2
  11  -2   3 -1.7739  5.1169   2
  12  -2   3 58.7353 12.4798   2
  13   1  -3 3.42683 7.74544   2
  13   1  -3 3.32584 8.54252   1
  12   1  -3 -3.6240  6.8306   1
  12   1  -3 0.43511 5.73993   2
  11   1  -3 3.28688 5.26270   2
  11   1  -3 -0.3963  5.3004   1
 -11  -1   3 4.35584 6.50956   4
  10   1  -3 146.034  13.243   1
  10   1  -3 130.808  13.748   2
 -10  -1   3 143.772  14.476   4
   9   1  -3 3.35056 4.10368   2
   9   1  -3 -0.5374  3.4563   1
  -9  -1   3 8.89223 4.63621   4
   8   1  -3 17.7860  4.8978   1
   8   1  -3 29.1957  6.9779   2
  -8  -1   3 19.7920  6.2891   4
   7   1  -3 207.360  14.036   2
   7   1  -3 231.023  13.164   1
  -7  -1   3 220.003  15.085   4
   6   1  -3 331.100  17.059   2
   6   1  -3 348.090  15.856   1
   6   1  -3 318.180  15.101   1
  -6  -1   3 331.750  18.070   4
  -6  -1   3 337.791  15.305   1
   5   1  -3 8.83221 2.96933   2
   5   1  -3 12.9765  3.1275   1
   5   1  -3 10.0892  2.8361   1
  -5  -1   3 10.2576  2.6137   1
  -5  -1   3 10.1469  3.7615   4
   4   1  -3 28.3434  3.4718   1
   4   1  -3 23.6639  3.4960   2
   4   1  -3 25.0824  3.1585   1
  -4  -1   3 30.7748  3.3925   1
  -4  -1   3 34.8007  4.9080   4
   3   1  -3 680.457  20.974   1
   3   1  -3 680.312  22.925   2
   3   1  -3 679.630  20.804   1
  -3  -1   3 689.666  20.886   1
  -3  -1   3 721.704  20.289   3
  -3  -1   3 719.951  20.200   3
  -3  -1   3 678.231  24.836   4
   2   1  -3 325.622  10.666   1
   2   1  -3 342.681  12.000   2
   2   1  -3 351.720  10.933   1
  -2  -1   3 341.964  11.236   3
  -2  -1   3 334.378  13.707   4
   1   1  -3 913.764  24.693   1
   1   1  -3 925.577  25.523   2
  -1  -1   3 924.474  27.613   3
   0   1  -3 420.746  14.462   4
   0   1  -3 414.075  12.640   1
   0  -1   3 405.800  11.787   2
   0  -1   3 413.310  11.708   2
   0  -1   3 413.640  14.632   3
  -1   1  -3 553.435  18.284   4
  -1   1  -3 533.842  16.953   1
   1  -1   3 531.441  18.786   3
  -2   1  -3 86.4071  5.8891   4
  -2   1  -3 94.9336  5.9441   1
   2  -1   3 111.133   5.637   2
   2  -1   3 95.0067  6.1878   3
  -3   1  -3 9.29506 2.38954   1
  -3   1  -3 5.98146 2.42061   4
   3  -1   3 7.52457 2.29015   1
   3  -1   3 5.96248 2.08159   2
   3  -1   3 4.09760 1.86893   3
  -4   1  -3 4.73836 2.63601   4
  -4   1  -3 7.24783 2.56091   1
   4  -1   3 6.41118 2.31373   3
   4  -1   3 4.38172 2.58206   2
   4  -1   3 7.69152 2.65257   1
  -5   1  -3 325.819  15.953   4
  -5   1  -3 299.370  15.418   1
   5  -1   3 315.303  15.547   1
   5  -1   3 314.758  15.546   2
   5  -1   3 295.086  14.736   3
  -6   1  -3 184.849  12.565   4
  -6   1  -3 177.131  12.212   1
   6  -1   3 205.430  12.002   3
   6  -1   3 187.616  12.490   2
   6  -1   3 195.981  12.617   1
  -7   1  -3 24.3910  5.9170   4
   7  -1   3 21.1812  5.1327   3
   7  -1   3 22.6543  6.0175   1
   7  -1   3 17.9944  5.3492   2
  -8   1  -3 56.8962  8.2671   4
   8  -1   3 65.3130  7.8440   3
   8  -1   3 49.7619  8.9382   1
   8  -1   3 57.8064  8.2747   2
  -9   1  -3 14.1937  5.8562   4
   9  -1   3 9.11503 6.39660   1
   9  -1   3 17.9493  6.2807   2
 -10   1  -3 26.6614  7.6304   4
  10  -1   3 43.5361 10.5451   1
  10  -1   3 32.3497  8.9583   2
  11  -1   3 7.52260 5.71215   2
  12  -1   3 8.93519 7.28520   2
  13   0  -3 -1.0295  6.8786   2
  13   0  -3 10.5054  8.2049   1
  12   0  -3 25.0716  8.6624   1
  12   0  -3 35.0468  9.3387   2
  11   0  -3 12.6681  6.7465   1
  11   0  -3 25.6620  7.9253   2
 -11   0   3 28.3537  8.6268   4
  10   0  -3 199.373  16.330   2
  10   0  -3 207.250  15.382   1
 -10   0   3 183.249  16.049   4
   9   0  -3 45.2557  8.6929   2
   9   0  -3 31.3861  6.7639   1
  -9   0   3 39.9448  8.2641   4
   8   0  -3 7.93300 3.98852   2
   8   0  -3 10.2321  4.0370   1
  -8   0   3 -0.6339  3.7076   4
   7   0  -3 34.7124  5.5981   1
   7   0  -3 32.5228  6.5902   2
   7   0  -3 28.3330  2.6557   3
  -7   0   3 42.2379  7.5546   4
   6   0  -3 18.7990  3.6180   1
   6   0  -3 18.5236  2.0450   3
   6   0  -3 18.6941  4.5253   1
   6   0  -3 20.5279  4.7886   2
  -6   0   3 27.4072  4.4214   1
  -6   0   3 23.4753  5.2944   4
   5   0  -3 216.510   7.971   3
   5   0  -3 216.378  10.389   1
   5   0  -3 216.066  11.886   2
   5   0  -3 222.614  10.702   1
  -5   0   3 230.298  12.692   4
   4   0  -3 7.40714 2.35139   2
   4   0  -3 4.98772 1.66924   1
   4   0  -3 -0.4770  1.8765   1
   4   0  -3 3.92096 1.05870   3
  -4   0   3 5.84003 2.53393   4
   3   0  -3 1123.57   30.29   1
   3   0  -3 1094.51   31.79   3
   3   0  -3 1098.04   30.41   1
   3   0  -3 1091.36   33.31   2
  -3   0   3 1099.21   34.87   4
   2   0  -3 6815.74  169.24   1
   2   0  -3 6695.80  183.50   3
   2   0  -3 6827.51  169.31   1
   2   0  -3 6783.58  176.79   2
  -2   0   3 6812.02  184.35   4
   1   0  -3 5474.48  147.48   3
   1   0  -3 5433.73  137.74   1
   1   0  -3 5475.74  140.82   2
   1   0  -3 5282.00  146.79   4
   0   0  -3 183.244   7.678   4
   0   0  -3 174.503   6.123   2
   0   0  -3 170.974   6.256   1
   0   0   3 159.058   6.034   2
   0   0   3 174.601   7.721   3
  -1   0  -3 751.390  24.320   4
  -1   0  -3 739.695  22.220   1
  -1   0  -3 742.074  22.058   1
   1   0   3 752.247  21.948   1
   1   0   3 757.007  22.022   2
   1   0   3 751.327  24.381   3
  -2   0  -3 58.1203  4.9718   4
  -2   0  -3 48.5932  4.2300   1
   2   0   3 61.3063  4.4182   2
   2   0   3 51.7330  4.3597   3
   2   0   3 52.1733  4.3175   1
  -3   0  -3 30.0654  4.1209   4
  -3   0  -3 28.0123  3.7716   1
   3   0   3 29.9354  3.5728   3
   3   0   3 30.3580  3.9968   1
   3   0   3 30.0901  3.8342   2
  -4   0  -3 4.38908 2.52544   4
  -4   0  -3 5.91134 2.75782   1
   4   0   3 1.90245 2.08957   1
   4   0   3 9.34055 2.71861   3
   4   0   3 9.33554 3.00433   2
  -5   0  -3 15.7665  4.1172   1
  -5   0  -3 12.4129  3.9003   4
   5   0   3 12.6278  3.3118   3
   5   0   3 15.4835  4.0904   2
   5   0   3 10.8508  3.4774   1
  -6   0  -3 3.96399 3.32146   1
  -6   0  -3 0.30219 3.06751   4
   6   0   3 5.47557 2.96664   2
   6   0   3 8.08675 3.14883   3
   6   0   3 2.21420 3.48023   1
  -7   0  -3 201.588  14.481   4
   7   0   3 203.516  14.455   2
   7   0   3 242.046  15.419   1
  -8   0  -3 12.0946  5.5458   4
   8   0   3 10.9229  5.7500   1
   8   0   3 10.7439  5.1020   2
  -9   0  -3 -0.4893  4.8216   4
   9   0   3 5.55463 5.59190   1
   9   0   3 8.12386 5.49685   2
 -10   0  -3 16.4144  6.5721   4
  10   0   3 11.5798  7.0210   2
  10   0   3 13.1155  7.6165   1
 -11   0  -3 0.09234 6.53074   4
  11   0   3 0.34446 5.48444   2
  12   0   3 2.46275 6.88089   2
  13  -1  -3 0.36676 6.85844   2
  13  -1  -3 -2.3293  8.3644   1
  12  -1  -3 24.3011  7.9398   2
  12  -1  -3 17.6136  8.0028   1
  11  -1  -3 36.0297  8.4688   1
  11  -1  -3 30.2599  8.2069   2
  10  -1  -3 67.7826  9.5646   2
  10  -1  -3 78.7263  9.8597   1
 -10   1   3 53.0842  9.4268   4
   9  -1  -3 17.7007  4.9625   1
   9  -1  -3 16.8067  5.7332   2
  -9   1   3 16.5482  5.7265   4
   8  -1  -3 171.075  13.230   2
   8  -1  -3 185.361  12.537   1
  -8   1   3 196.086  13.810   4
   7  -1  -3 305.342  17.021   2
   7  -1  -3 310.970  15.339   1
   7  -1  -3 305.654  12.084   3
   7  -1  -3 309.236  15.534   1
  -7   1   3 298.975  16.679   4
   6  -1  -3 14.2579  3.4008   1
   6  -1  -3 11.7600  2.3473   3
   6  -1  -3 8.98776 3.27091   1
   6  -1  -3 11.2011  3.4248   2
  -6   1   3 14.0127  3.7840   4
   5  -1  -3 244.921  10.699   1
   5  -1  -3 221.335  10.782   1
   5  -1  -3 228.179   9.387   3
   5  -1  -3 237.854  12.355   2
  -5   1   3 233.315  12.248   4
   4  -1  -3 381.294  13.600   3
   4  -1  -3 421.083  16.329   2
   4  -1  -3 373.549  13.630   1
   4  -1  -3 388.445  13.537   1
  -4   1   3 393.940  15.889   4
   3  -1  -3 48.9115  3.0428   1
   3  -1  -3 51.9842  3.5184   3
   3  -1  -3 59.4788  4.5867   2
   3  -1  -3 51.9983  3.2311   1
  -3   1   3 55.1236  4.3872   4
   2  -1  -3 9599.36  263.73   3
   2  -1  -3 9999.99  248.51   1
   2  -1  -3 9808.01  253.57   2
   2  -1  -3 9780.15  247.77   1
   1  -1  -3 12.8245  0.8131   1
   1  -1  -3 14.3283  1.9447   3
   1  -1  -3 9.69085 1.45744   2
   1  -1  -3 11.6220  0.8387   1
   1  -1  -3 10.5259  1.9205   4
   0  -1  -3 15.7682  2.1059   4
   0  -1  -3 17.7051  2.2884   3
   0  -1  -3 16.5559  1.6695   1
   0  -1  -3 17.6429  1.6659   1
   0   1   3 12.3429  1.7428   2
   0   1   3 17.0317  1.6039   1
  -1  -1  -3 1331.66   37.49   1
  -1  -1  -3 1365.78   37.81   1
  -1  -1  -3 1337.73   41.29   4
   1   1   3 1454.58   41.53   3
   1   1   3 1372.55   37.58   1
   1   1   3 1354.48   38.74   2
  -2  -1  -3 342.708  14.280   4
  -2  -1  -3 323.440  12.988   1
   2   1   3 313.004  13.169   3
   2   1   3 316.616  12.838   2
   2   1   3 336.115  12.824   1
  -3  -1  -3 137.204   8.446   1
  -3  -1  -3 127.933   8.762   4
   3   1   3 150.103   8.566   1
   3   1   3 142.377   8.468   2
   3   1   3 130.441   7.776   3
  -4  -1  -3 140.843   9.857   4
  -4  -1  -3 95.7442  7.8787   1
   4   1   3 129.237   8.696   1
   4   1   3 120.319   7.685   3
   4   1   3 110.500   8.295   2
  -5  -1  -3 11.6293  4.3161   4
  -5  -1  -3 14.1308  3.7939   1
   5   1   3 15.2758  4.4100   2
   5   1   3 16.9140  3.9248   3
   5   1   3 18.7104  4.2938   1
  -6  -1  -3 40.5103  7.0626   1
  -6  -1  -3 39.2924  7.3448   4
   6   1   3 46.4622  6.3948   2
   6   1   3 40.7421  6.8306   1
   6   1   3 43.7467  5.5006   3
  -7  -1  -3 56.8709  8.4882   4
   7   1   3 41.7340  7.7388   2
   7   1   3 71.7841  7.0368   3
   7   1   3 47.5854  8.2416   1
  -8  -1  -3 12.4059  6.0839   4
   8   1   3 23.6766  6.6733   2
   8   1   3 16.1674  5.8333   1
  -9  -1  -3 66.8217  9.8860   4
   9   1   3 47.4610  9.8415   1
   9   1   3 61.5861 10.9422   2
 -10  -1  -3 16.3622  8.1396   4
  10   1   3 33.7169  9.2718   2
 -11  -1  -3 1.80502 6.58607   4
  11   1   3 0.23832 6.05180   2
  12   1   3 26.8456  9.3219   2
  13  -2  -3 6.10316 6.74416   2
  12  -2  -3 1.22740 6.11014   2
  11  -2  -3 -11.072   4.600   1
  11  -2  -3 -3.6859  4.4771   2
  10  -2  -3 5.62350 4.48010   1
  10  -2  -3 -4.2593  3.4023   2
 -10   2   3 -6.3795  3.9978   4
   9  -2  -3 73.8614  8.1602   1
   9  -2  -3 59.8813  8.5624   2
  -9   2   3 59.3709  8.4837   4
   8  -2  -3 100.597   7.039   3
   8  -2  -3 70.8666  8.7830   2
   8  -2  -3 105.114   9.170   1
  -8   2   3 81.6799  8.8260   4
   7  -2  -3 589.810  21.010   3
   7  -2  -3 567.654  22.715   1
   7  -2  -3 525.824  24.669   2
   7  -2  -3 551.644  22.125   1
  -7   2   3 615.757  24.749   4
   6  -2  -3 181.814  10.163   1
   6  -2  -3 198.107   9.738   3
   6  -2  -3 185.502  10.573   1
   6  -2  -3 207.705  12.469   2
  -6   2   3 251.949  12.646   4
   5  -2  -3 29.3921  3.7646   1
   5  -2  -3 38.4816  4.0577   1
   5  -2  -3 40.8801  3.7945   3
   5  -2  -3 45.8509  5.1502   2
  -5   2   3 40.0007  4.5979   4
   4  -2  -3 584.438  18.551   1
   4  -2  -3 604.625  21.493   2
   4  -2  -3 591.522  18.365   1
   4  -2  -3 561.884  19.781   3
  -4   2   3 578.637  20.404   4
   3  -2  -3 29.0989  3.3412   2
   3  -2  -3 29.4125  2.3341   1
   3  -2  -3 28.4975  2.3435   1
   3  -2  -3 23.7081  2.7393   3
  -3   2   3 24.6024  2.9776   4
   2  -2  -3 18.2317  2.4586   3
   2  -2  -3 21.2194  2.4861   2
   2  -2  -3 22.6100  1.5176   1
   2  -2  -3 22.0819  2.2629   4
   1  -2  -3 1193.25   31.17   1
   1  -2  -3 1160.10   36.15   3
   1  -2  -3 1180.74   35.01   4
   1  -2  -3 1220.05   31.16   1
  -1   2   3 1218.69   34.57   2
   0  -2  -3 1625.58   49.71   3
   0  -2  -3 1676.04   49.18   4
   0  -2  -3 1718.49   44.70   1
   0  -2  -3 1737.14   44.52   1
   0   2   3 1679.83   44.31   1
   0   2   3 1692.27   47.37   2
  -1  -2  -3 1491.76   41.24   1
  -1  -2  -3 1505.24   45.09   3
  -1  -2  -3 1502.45   41.55   1
  -1  -2  -3 1512.37   45.46   4
   1   2   3 1479.10   41.15   1
   1   2   3 1490.42   43.15   2
  -2  -2  -3 652.101  23.807   4
  -2  -2  -3 637.458  21.769   1
   2   2   3 601.361  22.197   3
   2   2   3 647.861  21.361   1
   2   2   3 660.666  22.189   2
  -3  -2  -3 1386.57   46.98   4
  -3  -2  -3 1472.64   43.55   1
   3   2   3 1469.85   44.59   2
   3   2   3 1417.50   42.78   1
   3   2   3 1429.67   44.52   3
  -4  -2  -3 312.969  17.037   4
  -4  -2  -3 299.654  15.292   1
   4   2   3 351.600  16.483   2
   4   2   3 344.826  14.701   3
   4   2   3 322.336  15.349   1
  -5  -2  -3 3.22885 3.39050   4
  -5  -2  -3 4.06314 2.74900   1
   5   2   3 2.28880 2.62115   1
   5   2   3 4.01041 3.03522   2
   5   2   3 4.31853 2.31665   3
  -6  -2  -3 27.8323  6.7449   4
  -6  -2  -3 20.3922  5.3959   1
   6   2   3 24.5162  4.6102   3
   6   2   3 28.2846  6.0129   2
   6   2   3 18.4107  4.9489   1
  -7  -2  -3 11.9953  5.3155   4
   7   2   3 14.8749  5.1667   1
   7   2   3 13.2203  5.1800   2
   7   2   3 10.7009  3.8880   3
  -8  -2  -3 21.6442  6.6617   4
   8   2   3 13.5189  4.8052   2
   8   2   3 13.0098  6.4821   1
  -9  -2  -3 4.79181 5.26342   4
   9   2   3 16.6589  6.1911   2
   9   2   3 8.64705 6.35728   1
 -10  -2  -3 127.058  14.746   4
  10   2   3 121.162  13.736   2
 -11  -2  -3 2.48015 6.58473   4
  11   2   3 1.28094 5.96238   2
  13  -3  -3 29.2938  9.5315   2
  12  -3  -3 6.30894 5.71617   2
  11  -3  -3 146.263  14.699   2
  10  -3  -3 7.75819 4.89370   2
   9  -3  -3 105.127  11.033   2
   9  -3  -3 118.754  10.560   1
  -9   3   3 103.678  10.151   4
   8  -3  -3 153.849  12.245   2
   8  -3  -3 133.913   8.963   3
   8  -3  -3 162.133  10.936   1
  -8   3   3 133.022  10.637   4
   7  -3  -3 62.9761  7.5665   2
   7  -3  -3 78.7566  7.1746   1
   7  -3  -3 73.9328  6.2088   3
   7  -3  -3 69.3951  6.7739   1
  -7   3   3 82.8454  7.5211   4
   6  -3  -3 74.0019  5.9179   3
   6  -3  -3 64.8593  6.7908   2
   6  -3  -3 66.4955  6.0833   1
   6  -3  -3 55.6987  5.5371   1
  -6   3   3 73.9523  6.3765   4
   5  -3  -3 113.920   8.317   2
   5  -3  -3 118.184   7.422   3
   5  -3  -3 119.299   7.081   1
  -5   3   3 113.385   7.055   4
   4  -3  -3 252.941  12.269   2
   4  -3  -3 257.741  10.203   1
   4  -3  -3 254.977  11.612   3
  -4   3   3 262.293  10.662   4
   3  -3  -3 404.421  15.592   3
   3  -3  -3 401.635  12.733   1
   3  -3  -3 413.575  15.607   2
  -3   3   3 387.559  13.626   4
   2  -3  -3 56.7312  4.3566   2
   2  -3  -3 58.1148  4.6324   3
   2  -3  -3 65.4235  3.2519   1
   2  -3  -3 66.2076  3.7834   4
   1  -3  -3 123.727   5.219   1
   1  -3  -3 121.254   7.083   3
   1  -3  -3 142.156   6.497   4
   1  -3  -3 126.543   5.333   1
  -1   3   3 123.178   6.768   2
   0  -3  -3 11.2028  2.0961   1
   0  -3  -3 6.09021 1.91695   3
   0  -3  -3 10.2758  2.3185   4
   0  -3  -3 7.89517 1.63258   1
   0   3   3 8.31629 2.23401   2
   0   3   3 11.6123  1.9730   1
  -1  -3  -3 621.841  20.159   1
  -1  -3  -3 588.102  21.406   3
  -1  -3  -3 575.465  21.834   4
  -1  -3  -3 605.297  19.665   1
   1   3   3 612.169  21.103   2
   1   3   3 616.221  19.698   1
  -2  -3  -3 376.335  17.364   4
  -2  -3  -3 419.666  16.113   1
  -2  -3  -3 382.768  15.781   3
   2   3   3 394.315  16.068   2
   2   3   3 400.376  15.470   1
  -3  -3  -3 813.717  30.665   4
  -3  -3  -3 810.248  28.083   1
   3   3   3 798.028  27.524   1
   3   3   3 749.752  27.509   3
   3   3   3 849.212  28.999   2
  -4  -3  -3 190.845  11.628   1
  -4  -3  -3 172.698  12.438   4
   4   3   3 183.215  11.199   1
   4   3   3 178.974  11.605   2
   4   3   3 160.418   9.483   3
  -5  -3  -3 349.803  20.234   4
  -5  -3  -3 398.156  19.387   1
   5   3   3 434.306  19.465   1
   5   3   3 400.933  17.337   3
   5   3   3 391.008  19.519   2
  -6  -3  -3 7.66168 4.03450   1
  -6  -3  -3 9.48935 4.46553   4
   6   3   3 7.25828 2.84385   3
   6   3   3 10.3180  4.4438   1
   6   3   3 0.50920 2.85327   2
  -7  -3  -3 19.2168  6.5467   4
   7   3   3 26.0050  6.5146   2
   7   3   3 20.8064  5.4122   1
  -8  -3  -3 18.1185  7.2371   4
   8   3   3 18.0250  6.9807   1
   8   3   3 20.5309  6.0914   2
  -9  -3  -3 20.0168  7.4907   4
   9   3   3 26.3360  7.4567   2
 -10  -3  -3 16.6645  7.3216   4
  10   3   3 1.10012 5.14084   2
 -11  -3  -3 11.8308  8.9134   4
  11   3   3 -1.7768  6.6410   2
  13  -4  -3 130.849  15.753   2
  12  -4  -3 54.1969 10.8925   2
  11  -4  -3 4.27800 5.11425   2
  10  -4  -3 3.56656 4.98334   2
   9  -4  -3 174.480  14.042   2
   8  -4  -3 -0.8337  2.9891   2
   8  -4  -3 4.92259 2.92805   3
  -8   4   3 5.41777 3.58756   4
   7  -4  -3 123.860   8.648   3
   7  -4  -3 135.615   9.566   1
   7  -4  -3 98.8710  9.2714   2
  -7   4   3 118.648   8.298   4
   6  -4  -3 45.3146  5.1473   1
   6  -4  -3 46.4866  5.8386   2
   6  -4  -3 42.0536  4.8528   3
  -6   4   3 48.1339  4.9395   4
   5  -4  -3 25.7615  3.7308   3
   5  -4  -3 22.7103  4.6304   2
   5  -4  -3 25.2358  3.9183   1
  -5   4   3 22.0005  3.3381   4
   4  -4  -3 25.7985  3.7315   2
   4  -4  -3 30.8568  3.2615   1
   4  -4  -3 34.5258  4.1642   3
  -4   4   3 36.0181  3.1138   4
   3  -4  -3 8.16886 2.44047   2
   3  -4  -3 13.1031  2.9165   3
   3  -4  -3 14.4600  2.3536   1
   3  -4  -3 11.5973  1.6452   4
   2  -4  -3 2196.05   57.73   1
   2  -4  -3 2207.92   65.50   3
   2  -4  -3 2238.43   62.63   2
   2  -4  -3 2224.38   61.91   4
   1  -4  -3 1431.93   42.78   4
   1  -4  -3 1447.56   39.31   1
   1  -4  -3 1484.19   39.45   1
   1  -4  -3 1423.50   44.67   3
  -1   4   3 1495.15   43.19   2
  -1   4   3 1420.45   38.96   1
   0  -4  -3 119.898   6.472   1
   0  -4  -3 121.652   7.290   4
   0  -4  -3 125.097   6.414   1
   0  -4  -3 114.003   7.405   3
   0   4   3 121.388   7.358   2
   0   4   3 128.834   6.423   1
  -1  -4  -3 1.72338 1.39659   3
  -1  -4  -3 0.79693 1.28121   1
  -1  -4  -3 3.26205 1.72588   1
  -1  -4  -3 -0.0741  1.6486   4
   1   4   3 3.83964 1.94453   2
   1   4   3 1.80429 1.44071   1
  -2  -4  -3 426.728  17.130   3
  -2  -4  -3 411.188  18.701   4
  -2  -4  -3 415.191  16.867   1
   2   4   3 393.985  16.216   1
   2   4   3 419.732  17.472   2
  -3  -4  -3 1.83015 1.64791   3
  -3  -4  -3 0.34585 1.96907   1
  -3  -4  -3 -0.7618  2.4194   4
   3   4   3 3.89764 2.67862   1
   3   4   3 0.54355 1.90695   2
  -4  -4  -3 18.1418  4.4520   1
  -4  -4  -3 19.0036  5.0092   4
   4   4   3 12.7086  3.9061   2
   4   4   3 5.15855 3.42638   1
   4   4   3 14.6998  3.4581   3
  -5  -4  -3 842.895  35.156   4
  -5  -4  -3 825.420  32.066   1
   5   4   3 831.589  29.640   3
   5   4   3 793.112  32.351   2
   5   4   3 798.212  31.092   1
  -6  -4  -3 285.082  18.930   4
  -6  -4  -3 235.373  16.174   1
   6   4   3 295.787  17.096   1
   6   4   3 264.451  13.608   3
   6   4   3 268.893  16.856   2
  -7  -4  -3 23.1513  6.8424   4
   7   4   3 31.2675  7.2950   2
   7   4   3 25.8745  6.8231   1
  -8  -4  -3 13.2741  6.4365   4
   8   4   3 23.1595  6.5756   2
  -9  -4  -3 48.5774 10.5112   4
   9   4   3 34.7577  8.8495   2
 -10  -4  -3 0.13369 5.80868   4
  10   4   3 11.5719  7.3916   2
 -11  -4  -3 4.78940 8.36558   4
  11   4   3 0.76186 5.81175   2
  13  -5  -3 4.63465 6.98382   2
  12  -5  -3 3.90628 6.03504   2
  11  -5  -3 41.5797  9.0250   2
  10  -5  -3 11.9520  5.5604   2
   9  -5  -3 132.003  10.119   3
   9  -5  -3 107.448  11.338   2
   8  -5  -3 57.7834  6.5144   3
   8  -5  -3 46.0961  8.0618   2
  -8   5   3 37.8403  5.6137   4
   7  -5  -3 107.756   9.682   2
   7  -5  -3 90.6326  7.9350   1
   7  -5  -3 106.328   8.536   3
  -7   5   3 102.609   7.185   4
   6  -5  -3 46.2220  5.9091   2
   6  -5  -3 52.5570  5.6975   1
   6  -5  -3 40.5754  5.2834   3
  -6   5   3 46.2074  4.3416   4
   5  -5  -3 62.9363  6.3116   2
   5  -5  -3 69.5946  5.5987   1
   5  -5  -3 59.4964  6.1186   3
  -5   5   3 69.9727  4.2970   4
   4  -5  -3 669.121  24.640   2
   4  -5  -3 691.879  21.938   1
   4  -5  -3 710.194  26.113   3
  -4   5   3 663.004  20.382   4
   3  -5  -3 20.0349  3.8519   2
   3  -5  -3 19.2903  3.9044   3
   3  -5  -3 13.2862  1.8366   4
   3  -5  -3 18.5443  2.6346   1
   2  -5  -3 982.740  29.894   4
   2  -5  -3 994.621  28.802   1
   2  -5  -3 1016.43   33.90   3
  -2   5   3 1007.26   32.38   2
   1  -5  -3 2.74516 1.33379   4
   1  -5  -3 3.48835 1.56642   1
   1  -5  -3 1.19422 1.39270   3
   1  -5  -3 4.26832 1.50126   1
  -1   5   3 2.45187 1.36183   1
  -1   5   3 2.44988 2.00806   2
   0  -5  -3 35.8762  3.7893   1
   0  -5  -3 35.9784  4.0850   4
   0  -5  -3 40.1244  4.4696   3
   0  -5  -3 36.1958  3.6162   1
   0   5   3 34.0951  3.5602   1
   0   5   3 32.7610  4.2871   2
  -1  -5  -3 361.660  17.296   4
  -1  -5  -3 427.839  16.503   1
  -1  -5  -3 407.213  17.059   3
   1   5   3 413.697  17.493   2
   1   5   3 434.902  16.026   1
  -2  -5  -3 50.7517  5.3756   3
  -2  -5  -3 58.2920  6.7287   4
  -2  -5  -3 64.6365  6.2341   1
   2   5   3 55.1441  5.8365   1
   2   5   3 53.9399  6.0940   2
  -3  -5  -3 13.7346  4.0615   4
  -3  -5  -3 11.3019  3.4523   1
  -3  -5  -3 8.39991 2.91237   3
   3   5   3 20.2772  4.8757   2
   3   5   3 12.1645  3.9584   1
  -4  -5  -3 121.743  10.971   4
  -4  -5  -3 112.443   9.592   1
   4   5   3 101.898   9.060   1
   4   5   3 101.646   7.692   3
   4   5   3 91.9679  8.8812   2
  -5  -5  -3 38.5132  8.1209   4
  -5  -5  -3 49.6892  8.2868   1
   5   5   3 52.3322  7.3198   1
   5   5   3 52.5203  7.0358   2
   5   5   3 58.8027  6.0719   3
  -6  -5  -3 208.567  14.948   1
  -6  -5  -3 188.032  15.825   4
   6   5   3 190.867  14.156   1
   6   5   3 198.779  14.619   2
   6   5   3 196.183  11.695   3
  -7  -5  -3 14.5163  6.5458   4
   7   5   3 24.3405  6.4443   1
   7   5   3 11.5136  5.3073   2
  -8  -5  -3 14.2100  7.2909   4
   8   5   3 18.9569  6.2427   2
  -9  -5  -3 19.5806  8.0853   4
   9   5   3 13.4717  6.5659   2
 -10  -5  -3 2.83818 6.93972   4
  10   5   3 -2.4769  5.4981   2
 -11  -5  -3 9.14045 8.76435   4
  11   5   3 -0.8705  6.3398   2
  13  -6  -3 8.36693 6.78858   2
  12  -6  -3 8.99304 7.50547   2
  11  -6  -3 7.65172 5.97689   2
  10  -6  -3 27.9904  7.5667   2
   9  -6  -3 55.6170  7.1537   3
   9  -6  -3 56.8763  8.4471   2
   8  -6  -3 250.217  14.784   3
   8  -6  -3 229.820  15.659   2
   7  -6  -3 -0.5310  2.7165   2
   7  -6  -3 1.16479 2.00459   3
  -7   6   3 1.97640 1.97514   4
   6  -6  -3 54.0145  6.1605   1
   6  -6  -3 67.0587  7.1409   2
   6  -6  -3 64.3355  6.9632   3
  -6   6   3 62.9597  3.9818   4
   5  -6  -3 24.0620  5.0027   3
   5  -6  -3 23.5030  4.7941   2
   5  -6  -3 18.6111  3.6318   1
   4  -6  -3 251.362  11.126   1
   4  -6  -3 243.803  12.814   2
   4  -6  -3 223.494  13.072   3
  -4   6   3 234.909   7.846   4
   3  -6  -3 44.7212  3.1299   4
   3  -6  -3 46.5668  5.2825   2
   3  -6  -3 53.5372  5.7061   3
   3  -6  -3 54.2637  4.5014   1
   2  -6  -3 316.134  12.087   4
   2  -6  -3 321.011  12.396   1
   2  -6  -3 297.845  14.899   3
  -2   6   3 313.233  14.368   2
  -2   6   3 307.164  12.017   1
   1  -6  -3 257.343  13.444   3
   1  -6  -3 280.136  11.761   1
   1  -6  -3 273.128  12.074   4
   1  -6  -3 271.651  11.555   1
  -1   6   3 267.732  13.210   2
  -1   6   3 260.959  11.123   1
   0  -6  -3 701.169  25.856   3
   0  -6  -3 665.778  25.080   4
   0  -6  -3 709.790  23.199   1
   0  -6  -3 670.247  23.070   1
   0   6   3 672.978  22.672   1
   0   6   3 632.650  24.931   2
  -1  -6  -3 439.386  17.798   1
  -1  -6  -3 429.603  19.544   4
  -1  -6  -3 455.530  19.097   3
   1   6   3 459.250  17.553   1
   1   6   3 413.227  18.806   2
  -2  -6  -3 41.7195  5.0045   3
  -2  -6  -3 36.7346  5.8052   1
  -2  -6  -3 39.0542  5.8452   4
   2   6   3 38.5766  5.2383   1
   2   6   3 40.3277  5.5259   2
  -3  -6  -3 44.6207  6.1040   1
  -3  -6  -3 58.2926  6.0719   3
  -3  -6  -3 39.4004  7.1849   4
   3   6   3 46.7046  6.1181   2
   3   6   3 46.5917  5.9417   1
  -4  -6  -3 99.1567  8.1214   3
  -4  -6  -3 113.219  10.802   4
  -4  -6  -3 102.116   9.258   1
   4   6   3 93.7095  8.9901   1
   4   6   3 101.190   9.517   2
  -5  -6  -3 88.3341  9.6868   1
  -5  -6  -3 78.5097 10.0129   4
   5   6   3 76.4568  7.3251   3
   5   6   3 73.9929  8.9289   2
   5   6   3 82.4792  9.2574   1
  -6  -6  -3 8.83009 5.81717   4
   6   6   3 -2.1515  4.0338   1
   6   6   3 2.83366 3.86572   2
  -7  -6  -3 -1.6803  4.5018   4
   7   6   3 5.89079 4.71121   2
  -8  -6  -3 80.4677 12.3097   4
   8   6   3 60.5159 11.3170   2
  -9  -6  -3 57.3707 12.7301   4
   9   6   3 62.4847 11.3206   2
 -10  -6  -3 12.9745  9.1223   4
  10   6   3 24.1518  8.1041   2
  13  -7  -3 0.21258 6.01838   2
  12  -7  -3 7.55956 5.71574   2
  11  -7  -3 16.4871  6.4164   2
  10  -7  -3 31.4747  6.5658   3
  10  -7  -3 22.5902  6.7264   2
   9  -7  -3 21.1044  5.2169   3
   9  -7  -3 21.1602  6.0641   2
   8  -7  -3 12.0094  4.8352   2
   8  -7  -3 7.12595 3.44959   3
   7  -7  -3 1.01795 2.32801   3
   7  -7  -3 4.79422 3.20273   2
   6  -7  -3 31.3537  5.8784   3
   6  -7  -3 27.4884  5.5341   2
   6  -7  -3 30.1016  5.3269   1
   5  -7  -3 40.6273  5.6991   2
   5  -7  -3 56.0303  5.8280   1
   5  -7  -3 49.3248  6.2093   3
   4  -7  -3 6.75187 3.05365   2
   4  -7  -3 -1.5204  1.8275   3
   4  -7  -3 3.52237 2.43096   1
   3  -7  -3 173.643  11.215   3
   3  -7  -3 161.919   8.891   1
   3  -7  -3 162.637   7.010   4
  -3   7   3 157.700  10.196   2
   2  -7  -3 798.571  30.455   3
   2  -7  -3 805.398  26.029   1
   2  -7  -3 803.108  26.199   4
  -2   7   3 819.495  25.751   1
  -2   7   3 809.422  28.993   2
   1  -7  -3 19.0968  3.6306   4
   1  -7  -3 13.3042  3.2124   1
   1  -7  -3 19.2456  4.2943   3
   1  -7  -3 17.9534  3.4449   1
  -1   7   3 15.4324  3.3428   1
  -1   7   3 18.6608  4.0763   2
   0  -7  -3 108.731   8.330   4
   0  -7  -3 128.076   8.152   1
   0  -7  -3 115.387   8.617   3
   0  -7  -3 104.402   7.634   1
   0   7   3 116.717   7.566   1
   0   7   3 131.599   9.184   2
  -1  -7  -3 495.144  21.591   3
  -1  -7  -3 470.375  21.894   4
  -1  -7  -3 529.241  20.766   1
   1   7   3 548.763  22.463   2
   1   7   3 510.753  19.881   1
  -2  -7  -3 670.567  26.287   1
  -2  -7  -3 671.049  28.724   4
  -2  -7  -3 670.670  26.620   3
   2   7   3 713.062  27.540   2
   2   7   3 670.356  25.574   1
  -3  -7  -3 488.009  22.017   1
  -3  -7  -3 468.668  24.103   4
  -3  -7  -3 485.413  21.165   3
   3   7   3 489.211  22.640   2
   3   7   3 487.549  21.561   1
  -4  -7  -3 127.047  12.187   4
  -4  -7  -3 123.255  10.832   1
  -4  -7  -3 137.552   9.803   3
   4   7   3 117.535  10.714   1
   4   7   3 116.136  10.560   2
  -5  -7  -3 36.7640  7.6765   1
  -5  -7  -3 31.6711  7.9512   4
   5   7   3 43.1629  8.2456   2
   5   7   3 40.1596  7.6805   1
   5   7   3 40.6764  5.9277   3
  -6  -7  -3 57.4440 11.2001   4
   6   7   3 63.5097  9.1718   2
  -7  -7  -3 8.87634 5.81225   4
   7   7   3 12.1271  6.0479   2
  -8  -7  -3 27.3913  9.7135   4
   8   7   3 12.0985  6.1983   2
  -9  -7  -3 -3.7905  6.6812   4
   9   7   3 -6.9041  5.0557   2
 -10  -7  -3 40.8072 13.4620   4
  10   7   3 26.9620  9.6142   2
  13  -8  -3 50.6518 11.9275   2
  12  -8  -3 3.19494 6.06103   2
  11  -8  -3 56.6023 10.6168   2
  10  -8  -3 5.86506 5.13262   2
  10  -8  -3 1.38321 3.55653   3
   9  -8  -3 44.6867  8.1255   3
   9  -8  -3 35.6393  8.0396   2
   8  -8  -3 56.9414  8.0407   2
   8  -8  -3 83.4145  8.7333   3
   7  -8  -3 7.26276 3.26435   3
   7  -8  -3 3.56928 3.37634   2
   6  -8  -3 10.0596  3.8252   1
   6  -8  -3 9.89414 3.95432   3
   6  -8  -3 10.1288  3.4147   2
   5  -8  -3 52.7425  6.0520   1
   5  -8  -3 53.5370  6.5471   2
   5  -8  -3 47.4954  6.6832   3
   4  -8  -3 415.680  19.021   2
   4  -8  -3 401.218  20.335   3
   4  -8  -3 390.601  16.730   1
   3  -8  -3 46.5250  6.0178   3
   3  -8  -3 41.7693  4.8285   1
  -3   8   3 38.0457  4.9961   2
  -3   8   3 38.2839  4.5650   1
   2  -8  -3 24.0646  3.4303   4
   2  -8  -3 33.4728  5.1780   3
   2  -8  -3 26.7302  4.3654   1
  -2   8   3 42.3979  4.4992   1
  -2   8   3 30.6571  5.5254   2
   1  -8  -3 57.6078  5.7243   4
   1  -8  -3 62.2887  6.6497   3
   1  -8  -3 45.4817  5.2429   1
   1  -8  -3 59.7279  5.4174   1
  -1   8   3 53.6199  5.5347   1
  -1   8   3 61.2064  6.5070   2
   0  -8  -3 12.6637  3.7959   3
   0  -8  -3 19.3042  4.1812   1
   0  -8  -3 15.4900  3.9275   4
   0   8   3 13.1799  3.5989   1
   0   8   3 15.2846  4.0532   2
  -1  -8  -3 116.633   9.850   4
  -1  -8  -3 121.934   9.116   1
  -1  -8  -3 132.400   9.731   3
   1   8   3 114.450   8.721   1
   1   8   3 104.935   9.220   2
  -2  -8  -3 16.7840  4.6530   1
  -2  -8  -3 16.9582  4.9048   4
  -2  -8  -3 15.3655  4.1611   3
   2   8   3 19.5930  4.3649   1
   2   8   3 16.2239  4.7624   2
  -3  -8  -3 64.7918  7.8277   1
  -3  -8  -3 80.9999  8.0168   3
  -3  -8  -3 67.8851  8.8225   4
   3   8   3 74.8964  8.2911   1
   3   8   3 65.4297  7.8763   2
  -4  -8  -3 149.628  13.922   4
  -4  -8  -3 160.163  12.887   1
  -4  -8  -3 156.570  11.309   3
   4   8   3 164.310  12.663   1
   4   8   3 182.238  13.764   2
  -5  -8  -3 17.2495  5.4512   1
  -5  -8  -3 7.19407 4.67616   4
   5   8   3 9.73371 4.18159   2
  -6  -8  -3 22.6065  7.6946   4
   6   8   3 39.7157  8.7127   2
  -7  -8  -3 3.39909 5.64832   4
   7   8   3 3.02869 4.26638   2
  -8  -8  -3 7.18787 6.84961   4
   8   8   3 5.87688 5.69966   2
  -9  -8  -3 29.0366 10.4232   4
   9   8   3 22.1700  7.7407   2
 -10  -8  -3 12.2433 10.8244   4
  10   8   3 12.3944  8.2745   2
  13  -9  -3 31.5392  9.9999   2
  12  -9  -3 47.9647 10.8048   2
  11  -9  -3 63.1327 11.3714   2
  10  -9  -3 69.9562  8.9225   3
  10  -9  -3 45.6112 10.2840   2
   9  -9  -3 8.61640 4.54199   3
   9  -9  -3 2.15419 4.23625   2
   8  -9  -3 101.086  10.393   2
   8  -9  -3 110.230  10.502   3
   7  -9  -3 1.63929 2.94784   3
   7  -9  -3 0.78294 3.10084   2
   6  -9  -3 9.94945 4.24476   2
   6  -9  -3 2.83665 2.66682   3
   5  -9  -3 11.2087  3.3252   1
   5  -9  -3 8.63892 3.53663   2
   5  -9  -3 12.1356  4.3031   3
   4  -9  -3 300.031  14.756   1
   4  -9  -3 317.340  10.592   4
   4  -9  -3 275.731  17.228   3
  -4   9   3 348.220  17.464   2
   3  -9  -3 153.489  11.739   3
   3  -9  -3 151.249   9.738   1
  -3   9   3 165.855  11.163   2
  -3   9   3 144.795   9.177   1
   2  -9  -3 239.172  12.388   1
   2  -9  -3 233.081  11.477   4
   2  -9  -3 227.965  14.477   3
  -2   9   3 227.414  13.735   2
  -2   9   3 248.677  12.093   1
   1  -9  -3 17.5104  4.2457   1
   1  -9  -3 19.8301  4.3563   1
   1  -9  -3 14.9868  4.3075   3
   1  -9  -3 22.5451  4.7677   4
  -1   9   3 13.8048  3.7478   1
  -1   9   3 22.4455  5.0006   2
   0  -9  -3 132.015  10.361   3
   0  -9  -3 131.834  10.137   4
   0  -9  -3 130.065   9.482   1
   0   9   3 110.983   9.390   2
   0   9   3 112.256   8.758   1
  -1  -9  -3 8.73657 3.85233   1
  -1  -9  -3 11.5033  3.9272   3
  -1  -9  -3 10.3730  3.9159   4
   1   9   3 7.52837 3.63511   2
   1   9   3 8.81366 3.98311   1
  -2  -9  -3 7.01913 4.22674   4
  -2  -9  -3 10.7483  3.7122   1
  -2  -9  -3 4.43515 2.96341   3
   2   9   3 13.5813  4.9048   2
   2   9   3 14.6544  4.5554   1
  -3  -9  -3 58.4594  8.3931   1
  -3  -9  -3 64.4583  7.5535   3
  -3  -9  -3 58.3833  8.7020   4
   3   9   3 67.9648  8.6016   2
  -4  -9  -3 96.6395  9.1014   3
  -4  -9  -3 88.7282 10.1056   1
  -4  -9  -3 95.0610 11.1239   4
   4   9   3 65.9177  9.0217   2
  -5  -9  -3 24.4297  6.6437   4
   5   9   3 15.1545  6.6106   2
  -6  -9  -3 620.353  34.642   4
  -7  -9  -3 26.6734  8.7357   4
   7   9   3 15.8180  6.9763   2
  -8  -9  -3 107.280  17.662   4
   8   9   3 86.9852 14.5545   2
  -9  -9  -3 34.2655 12.7637   4
   9   9   3 30.2609  9.3258   2
  13 -10  -3 2.27404 6.56538   2
  12 -10  -3 11.4579  6.4090   2
  11 -10  -3 64.0820 11.3961   2
  10 -10  -3 87.2183 11.0970   2
  10 -10  -3 113.957  11.771   3
   9 -10  -3 33.6804  7.9183   2
   9 -10  -3 30.7866  6.9280   3
   8 -10  -3 2.51160 3.20736   3
   8 -10  -3 -1.0477  3.3135   2
   7 -10  -3 15.3255  5.4270   2
   7 -10  -3 10.3538  4.0424   3
   6 -10  -3 26.6010  6.4264   3
   6 -10  -3 21.0926  5.4674   2
   5 -10  -3 25.3350  6.5251   3
   4 -10  -3 74.2328  4.4032   4
   4 -10  -3 75.0222  8.6612   3
  -4  10   3 77.1209  8.0690   2
   3 -10  -3 135.971  11.520   3
  -3  10   3 137.448  10.781   2
   2 -10  -3 122.545   8.266   4
   2 -10  -3 116.760  10.595   3
  -2  10   3 117.062  10.113   2
   1 -10  -3 392.580  17.867   4
   1 -10  -3 296.032  18.313   3
   1 -10  -3 378.425  17.595   1
  -1  10   3 397.449  19.518   2
  -1  10   3 345.488  16.582   1
   0 -10  -3 205.658  13.837   4
   0 -10  -3 236.340  15.053   3
   0 -10  -3 232.832  13.746   1
   0  10   3 236.145  14.746   2
  -1 -10  -3 9.15852 3.76412   3
  -1 -10  -3 7.95958 3.55910   1
  -1 -10  -3 4.96355 3.31966   4
   1  10   3 11.7723  4.2488   2
  -2 -10  -3 9.64620 4.60497   4
  -2 -10  -3 7.03422 3.64143   1
  -2 -10  -3 1.30405 2.98475   3
   2  10   3 6.09824 4.15184   2
  -3 -10  -3 -2.2477  3.4816   1
  -3 -10  -3 2.23231 3.55003   4
  -3 -10  -3 1.81044 2.99334   3
   3  10   3 -5.3729  2.7512   2
  -4 -10  -3 52.3034  9.3270   1
  -4 -10  -3 53.7347  7.0661   3
  -4 -10  -3 57.5883 10.4784   4
   4  10   3 40.7285  8.3379   2
  -5 -10  -3 45.1469  9.5386   4
   5  10   3 18.6085  6.9852   2
  -6 -10  -3 7.26084 5.57065   4
   6  10   3 15.9372  7.7074   2
  -7 -10  -3 3.46754 5.43402   4
   7  10   3 -2.1571  5.2514   2
  -8 -10  -3 35.6735 11.3698   4
   8  10   3 38.3351 10.3508   2
  -9 -10  -3 1.13771 8.98072   4
   9  10   3 6.53293 8.08719   2
  13 -11  -3 -6.1721  6.3962   2
  12 -11  -3 18.1821  8.7041   2
  11 -11  -3 7.55664 5.61524   2
  11 -11  -3 1.93975 4.43028   3
  10 -11  -3 6.75446 5.70604   2
  10 -11  -3 13.5334  6.2559   3
   9 -11  -3 5.25634 4.64299   2
   9 -11  -3 -3.7856  3.5568   3
   8 -11  -3 25.2622  6.9923   2
   8 -11  -3 27.6027  6.9042   3
   7 -11  -3 5.50543 4.28011   2
   7 -11  -3 7.24179 4.00200   3
   6 -11  -3 102.766  11.109   3
   6 -11  -3 106.845  10.374   2
   5 -11  -3 13.4383  4.8499   3
  -5  11   3 16.2998  4.9363   2
   4 -11  -3 4.60575 3.05504   3
  -4  11   3 3.17708 3.22488   2
   3 -11  -3 217.688  15.633   3
  -3  11   3 233.282  15.092   2
   2 -11  -3 193.113  14.364   3
   2 -11  -3 201.330  12.659   1
  -2  11   3 206.125  14.176   2
   1 -11  -3 175.897  11.576   4
   1 -11  -3 157.674  11.573   1
   1 -11  -3 166.250  13.100   3
  -1  11   3 164.166  12.830   2
   0 -11  -3 188.490  13.897   3
   0 -11  -3 173.185  12.690   1
   0 -11  -3 200.794  13.623   4
   0  11   3 173.174  13.256   2
  -1 -11  -3 -1.5991  2.4333   3
  -1 -11  -3 -3.6721  3.0035   4
  -1 -11  -3 1.20612 3.78340   1
   1  11   3 -0.9381  3.2307   2
  -2 -11  -3 176.647  13.444   3
  -2 -11  -3 202.991  15.477   4
  -2 -11  -3 195.842  14.672   1
   2  11   3 157.219  13.380   2
  -3 -11  -3 63.6611  9.1689   1
  -3 -11  -3 69.2267  9.8566   4
  -3 -11  -3 73.9012  8.7340   3
   3  11   3 73.8722  9.5524   2
  -4 -11  -3 15.5433  6.1314   4
   4  11   3 16.5935  6.1060   2
  -5 -11  -3 1.10676 4.81771   4
   5  11   3 -3.9659  4.4507   2
  -6 -11  -3 7.70577 5.88365   4
   6  11   3 0.46347 5.30251   2
  -7 -11  -3 2.08739 6.10926   4
   7  11   3 -2.2571  5.8775   2
  -8 -11  -3 21.2755  9.7931   4
   8  11   3 15.9484  8.3225   2
  12 -12  -3 34.4370 10.2032   2
  11 -12  -3 -6.4406  4.1643   3
  11 -12  -3 0.18830 5.10332   2
  10 -12  -3 72.1943 10.1385   2
  10 -12  -3 73.0930 12.3646   3
   9 -12  -3 65.1880 11.6737   3
   9 -12  -3 62.6014  9.3481   2
   8 -12  -3 -5.9596  3.1511   3
   8 -12  -3 2.18991 4.21676   2
   7 -12  -3 42.2382  9.1986   3
   7 -12  -3 50.9048  9.0223   2
   6 -12  -3 34.7241  7.9520   3
  -6  12   3 35.9946  7.8368   2
   5 -12  -3 20.7879  5.9292   3
  -5  12   3 20.8042  5.9340   2
   4 -12  -3 81.6080  9.9059   3
  -4  12   3 65.1200  8.5528   2
   3 -12  -3 130.449  12.280   3
  -3  12   3 103.272  10.660   2
   2 -12  -3 24.8015  4.7907   4
   2 -12  -3 28.2043  5.9620   1
   2 -12  -3 25.1785  6.3443   3
  -2  12   3 23.2109  6.4286   2
   1 -12  -3 274.554  17.928   3
   1 -12  -3 268.918  15.627   4
   1 -12  -3 251.497  15.652   1
  -1  12   3 285.536  17.757   2
   0 -12  -3 11.1834  4.7267   4
   0 -12  -3 11.4503  4.6429   1
   0 -12  -3 16.3928  5.2954   3
   0  12   3 11.9064  5.2115   2
  -1 -12  -3 22.0918  5.7432   4
  -1 -12  -3 11.9906  4.6468   3
  -1 -12  -3 16.1443  5.5253   1
   1  12   3 16.9201  6.0047   2
  -2 -12  -3 323.093  19.985   1
  -2 -12  -3 308.431  19.029   3
  -2 -12  -3 338.246  21.035   4
   2  12   3 279.713  19.019   2
  -3 -12  -3 388.139  23.475   1
  -3 -12  -3 430.363  25.664   4
  -3 -12  -3 398.724  22.136   3
   3  12   3 386.731  23.599   2
  -4 -12  -3 49.4242 10.8336   4
   4  12   3 65.5325  9.7060   2
  -5 -12  -3 9.75774 6.40717   4
   5  12   3 9.16162 6.74368   2
  -6 -12  -3 13.3025  7.3133   4
   6  12   3 16.2650  7.4911   2
  -7 -12  -3 15.4099  8.3562   4
   7  12   3 -3.2676  7.2061   2
  12 -13  -3 0.12223 6.46215   2
  11 -13  -3 9.92750 7.18695   2
  10 -13  -3 73.2970 10.5889   2
  10 -13  -3 64.9906  9.9078   3
   9 -13  -3 18.9467  6.4066   2
   9 -13  -3 11.7641  6.0117   3
   8 -13  -3 10.2536  5.0709   3
   8 -13  -3 9.72183 5.23384   2
   7 -13  -3 21.8005  6.2803   3
  -7  13   3 21.5536  6.6324   2
   6 -13  -3 9.29281 4.44565   3
  -6  13   3 4.22210 4.36074   2
   5 -13  -3 4.21507 3.61739   3
  -5  13   3 2.82114 4.19531   2
   4 -13  -3 27.9252  7.4567   3
  -4  13   3 25.4926  6.7464   2
   3 -13  -3 38.0120  8.4790   3
  -3  13   3 44.6282  8.6487   2
   2 -13  -3 185.070  13.485   1
   2 -13  -3 171.994  14.933   3
  -2  13   3 171.502  13.947   2
   1 -13  -3 3.45666 3.76579   1
   1 -13  -3 -0.4061  3.1292   3
   1 -13  -3 2.72142 3.33739   4
  -1  13   3 1.79255 3.82401   2
   0 -13  -3 4.92077 4.28532   3
   0 -13  -3 -7.8748  3.8310   4
   0 -13  -3 4.78672 4.20827   1
   0  13   3 4.11882 4.51966   2
  -1 -13  -3 33.6700  7.9242   4
  -1 -13  -3 39.1232  8.1174   3
  -1 -13  -3 41.3584  8.6513   1
   1  13   3 35.7741  8.0693   2
  -2 -13  -3 29.4654  8.3364   1
  -2 -13  -3 45.8517  8.8377   3
  -2 -13  -3 50.9585 10.4799   4
   2  13   3 31.2341  8.3996   2
  -3 -13  -3 60.2672  8.9015   3
  -3 -13  -3 58.1481 11.1543   4
   3  13   3 88.2371 11.3604   2
  -4 -13  -3 116.269  14.304   4
   4  13   3 109.750  13.238   2
  -5 -13  -3 -1.3710  5.3804   4
   5  13   3 3.02070 5.30543   2
  -6 -13  -3 6.97917 7.03995   4
   6  13   3 -1.3928  6.6060   2
  -7 -13  -3 2.36494 9.19502   4
   7  13   3 19.7711 10.0948   2
  12 -14  -3 42.5910 10.6502   2
  11 -14  -3 -3.1472  6.6003   2
  11 -14  -3 -2.6801  4.6645   3
  10 -14  -3 22.6793  7.2987   3
  10 -14  -3 11.2205  6.3009   2
   9 -14  -3 41.5767  9.3533   2
   9 -14  -3 40.1353  8.9790   3
   8 -14  -3 180.149  16.421   3
  -8  14   3 156.505  15.146   2
   7 -14  -3 8.05878 4.43976   3
  -7  14   3 10.5913  5.7062   2
   6 -14  -3 78.6379 10.5656   3
  -6  14   3 79.2026 10.6852   2
   5 -14  -3 362.110  23.566   3
  -5  14   3 379.850  22.283   2
   4 -14  -3 18.7288  6.5435   3
  -4  14   3 17.7493  6.0984   2
   3 -14  -3 2.15526 3.56688   3
  -3  14   3 2.60848 4.20475   2
   2 -14  -3 15.3531  5.2476   3
   2 -14  -3 4.96183 4.94528   1
  -2  14   3 11.8868  5.4032   2
   1 -14  -3 116.725  10.986   4
   1 -14  -3 117.679  12.401   3
   1 -14  -3 109.243  11.476   1
  -1  14   3 112.766  12.049   2
   0 -14  -3 8.86896 4.49615   3
   0 -14  -3 1.87483 4.87323   1
   0 -14  -3 15.0369  5.2794   4
   0  14   3 9.31818 5.24151   2
  -1 -14  -3 5.84260 5.38749   1
  -1 -14  -3 4.18996 4.29462   3
  -1 -14  -3 1.60302 4.57586   4
   1  14   3 -2.2558  3.7849   2
  -2 -14  -3 -0.3252  5.7181   1
  -2 -14  -3 1.70187 4.84482   4
  -2 -14  -3 -0.6419  4.3880   3
   2  14   3 7.50994 5.25170   2
  -3 -14  -3 25.2957  7.8528   4
   3  14   3 14.8858  7.0476   2
  -4 -14  -3 26.9188  8.7161   4
   4  14   3 31.9901  8.9972   2
  -5 -14  -3 15.1530  8.3898   4
   5  14   3 1.98198 7.89492   2
  -6 -14  -3 5.45436 8.04191   4
   6  14   3 0.34096 7.47522   2
  11 -15  -3 14.7292  8.0599   2
  11 -15  -3 20.4837  7.7467   3
  10 -15  -3 16.2089  7.3630   2
  10 -15  -3 0.94505 5.06883   3
   9 -15  -3 31.6207  8.6699   3
  -9  15   3 49.3387 10.7767   2
   8 -15  -3 1.52203 4.06126   3
  -8  15   3 -3.3406  4.4761   2
   7 -15  -3 13.1319  5.7427   3
  -7  15   3 14.5968  5.9824   2
   6 -15  -3 191.853  17.072   3
  -6  15   3 165.514  15.129   2
   5 -15  -3 193.339  17.061   3
  -5  15   3 124.016  13.418   2
   4 -15  -3 109.918  12.751   3
  -4  15   3 108.248  11.983   2
   3 -15  -3 0.66567 4.07132   3
   3 -15  -3 0.44397 3.92489   1
  -3  15   3 4.62590 4.82120   2
   2 -15  -3 2.68900 5.66717   1
   2 -15  -3 27.3663  7.3041   3
  -2  15   3 22.3939  7.1404   2
   1 -15  -3 29.6227  8.0136   1
   1 -15  -3 40.4170  7.6643   4
   1 -15  -3 28.3587  7.6737   3
  -1  15   3 30.5930  7.9912   2
   0 -15  -3 68.0377 11.2936   1
   0 -15  -3 58.6808 10.6525   3
   0 -15  -3 62.1551  9.1774   4
   0  15   3 49.7695 10.0302   2
  -1 -15  -3 109.901  12.417   4
  -1 -15  -3 93.7709 11.5902   3
  -1 -15  -3 108.715  13.170   1
   1  15   3 101.854  12.354   2
  -2 -15  -3 1.76589 5.04260   3
  -2 -15  -3 -3.1995  5.6342   4
   2  15   3 1.92436 5.12650   2
  -3 -15  -3 2.53225 5.90864   4
   3  15   3 8.09816 6.00803   2
  -4 -15  -3 7.80542 6.95828   4
   4  15   3 14.6516  8.1839   2
  -5 -15  -3 18.5789  9.2631   4
   5  15   3 23.7239  9.5667   2
  11 -16  -3 -2.2302  7.3290   2
  10 -16  -3 30.4524  8.5613   3
 -10  16   3 22.1803  9.4537   2
   9 -16  -3 51.5226 11.1064   3
  -9  16   3 31.3286 10.3955   2
   8 -16  -3 17.8619  7.1264   3
  -8  16   3 14.4382  7.8353   2
   7 -16  -3 46.2017 10.6347   3
  -7  16   3 49.5298 10.3560   2
   6 -16  -3 69.7273 10.3446   3
  -6  16   3 48.0526 10.4593   2
   5 -16  -3 12.9406  6.3229   3
  -5  16   3 10.8755  6.1118   2
   4 -16  -3 93.2609 12.2986   3
  -4  16   3 105.683  12.467   2
   3 -16  -3 104.160  11.898   1
   3 -16  -3 67.4216 12.4546   3
  -3  16   3 86.0241 11.1614   2
   2 -16  -3 5.78320 4.78442   3
   2 -16  -3 2.82272 4.73513   1
  -2  16   3 0.98401 4.81773   2
   1 -16  -3 5.23461 5.76116   1
   1 -16  -3 17.3202  7.0728   3
  -1  16   3 23.7264  7.2207   2
   0 -16  -3 1.03237 5.89256   1
   0 -16  -3 1.40463 4.74958   3
   0 -16  -3 6.95899 5.76961   4
   0  16   3 9.33428 5.82243   2
  -1 -16  -3 130.137  14.091   4
  -1 -16  -3 126.086  14.227   3
   1  16   3 145.690  15.077   2
  -2 -16  -3 28.5841  8.4458   4
   2  16   3 18.2560  7.0823   2
  -3 -16  -3 3.69599 6.13800   4
   3  16   3 2.10178 6.48155   2
  -4 -16  -3 0.27050 6.79646   4
   4  16   3 9.47830 7.51552   2
  -5 -16  -3 -8.3972  8.6607   4
   5  16   3 -8.2392  7.7406   2
  10 -17  -3 0.13066 5.77651   3
 -10  17   3 -1.0743  7.5289   2
   9 -17  -3 13.2228  7.0416   3
  -9  17   3 15.0646  7.4354   2
   8 -17  -3 9.69070 5.90236   3
  -8  17   3 21.2113  7.7597   2
   7 -17  -3 1.23454 4.17789   3
  -7  17   3 3.89562 5.88801   2
   6 -17  -3 13.2398  6.1880   3
  -6  17   3 3.09557 5.95549   2
   5 -17  -3 24.1943  8.3168   3
  -5  17   3 13.3359  6.5850   2
   4 -17  -3 -2.2101  4.1038   3
   4 -17  -3 -5.9324  4.7209   1
  -4  17   3 0.27272 5.58353   2
   3 -17  -3 -9.1989  4.4401   1
   3 -17  -3 -2.8832  4.3934   3
  -3  17   3 1.73577 5.28543   2
   2 -17  -3 9.70439 6.53277   1
   2 -17  -3 4.65575 5.76712   3
  -2  17   3 8.66148 5.88974   2
   1 -17  -3 11.9707  6.1411   3
   1 -17  -3 14.7088  7.4976   1
  -1  17   3 10.6229  6.8643   2
   0 -17  -3 4.86907 6.79658   1
   0 -17  -3 1.49161 5.23951   3
   0  17   3 -3.2624  5.0133   2
  -1 -17  -3 77.9546 13.1041   4
  -1 -17  -3 80.0132 13.5851   3
   1  17   3 97.1254 12.9953   2
  -2 -17  -3 238.023  20.644   4
   2  17   3 139.125  16.454   2
  -3 -17  -3 66.4620 14.0358   4
   3  17   3 64.5803 12.9938   2
  -4 -17  -3 -12.315   8.277   4
   4  17   3 -4.2752  6.6803   2
   9 -18  -3 -10.898   4.641   3
  -9  18   3 18.5869  7.6815   2
   8 -18  -3 10.9760  7.0170   3
  -8  18   3 16.4407  8.3265   2
   7 -18  -3 19.5938  7.3923   3
  -7  18   3 20.6239  8.0620   2
   6 -18  -3 12.0578  7.2667   3
  -6  18   3 24.2461  8.4994   2
   5 -18  -3 3.41190 6.26230   3
  -5  18   3 6.57896 7.46332   2
   4 -18  -3 -1.3572  5.1441   3
   4 -18  -3 8.20151 6.58283   1
  -4  18   3 7.25097 6.04587   2
   3 -18  -3 -3.0693  4.5297   3
   3 -18  -3 0.54283 6.31566   1
  -3  18   3 -14.333   5.201   2
   2 -18  -3 0.73805 6.45516   1
   2 -18  -3 18.3910  7.1891   3
  -2  18   3 7.37771 7.37569   2
   1 -18  -3 5.89928 7.74742   1
   1 -18  -3 18.1457  7.5598   3
  -1  18   3 11.1216  6.8632   2
   0 -18  -3 3.77826 5.89771   3
   0  18   3 5.87464 6.73481   2
   1  18   3 0.20733 6.94229   2
  -2 -18  -3 45.0965 12.4078   4
   2  18   3 57.8101 12.6493   2
   8 -19  -3 -3.8236  5.4365   3
  -8  19   3 3.33497 8.55642   2
   7 -19  -3 26.3806  8.7796   3
  -7  19   3 7.73467 8.03352   2
   6 -19  -3 24.2139  8.3323   3
  -6  19   3 25.1074  9.3928   2
   5 -19  -3 33.4682 10.9494   3
   5 -19  -3 36.9158  9.5756   1
  -5  19   3 51.4447 11.6766   2
   4 -19  -3 103.025  13.615   1
   4 -19  -3 91.2946 15.9884   3
  -4  19   3 96.8968 13.4645   2
   3 -19  -3 -4.9047  5.4092   3
   3 -19  -3 7.32986 6.54903   1
  -3  19   3 11.6476  6.9267   2
   2 -19  -3 7.13221 7.24339   1
   2 -19  -3 -3.1132  6.0161   3
  -2  19   3 19.7093  7.4196   2
   1 -19  -3 60.1235 12.6109   3
  -1  19   3 46.1841 11.7246   2
   0 -19  -3 31.6136 10.0861   3
   0  19   3 15.5764  8.3593   2
   1  19   3 0.31339 7.52329   2
   6 -20  -3 13.0838  9.1926   3
  -6  20   3 31.1995 10.3422   2
   5 -20  -3 38.9757 10.7439   3
   5 -20  -3 54.0112 12.1596   1
  -5  20   3 61.1054 12.8502   2
   4 -20  -3 129.154  17.034   3
   4 -20  -3 147.363  16.604   1
  -4  20   3 130.085  15.848   2
   3 -20  -3 12.3511  8.1257   3
   3 -20  -3 16.5826  9.2665   1
  -3  20   3 10.9660  8.3555   2
   2 -20  -3 -1.4203  7.1953   3
  -2  20   3 14.8745  8.9866   2
   1 -20  -3 57.2209 12.6728   3
  -1  20   3 97.4399 14.4776   2
   1 -20   4 51.9630 12.7956   3
   2 -20   4 27.1882 10.1421   3
   3 -20   4 72.4527 14.4505   3
   4 -20   4 43.5649 11.7662   3
   5 -20   4 36.9211 11.3592   3
   1 -19   4 40.2137 11.0236   3
   2 -19   4 44.3801 11.1460   3
   3 -19   4 33.1385 10.5867   3
   4 -19   4 34.9498 10.4201   3
   5 -19   4 2.51294 5.64611   3
   6 -19   4 13.1661  7.6710   3
   7 -19   4 2.28332 6.98532   3
  -3 -18   4 34.1209 10.0297   4
  -2 -18   4 12.7987  7.9577   4
   0 -18   4 58.8361 11.6596   3
   1 -18   4 2.04655 6.13890   3
   2 -18   4 -4.7332  4.8629   3
   3 -18   4 -9.3974  5.2237   3
   4 -18   4 19.8583  8.3753   3
   5 -18   4 42.4302 11.3577   3
   6 -18   4 16.6005  7.8755   3
   7 -18   4 21.7916  8.4139   3
   8 -18   4 -0.0830  6.3857   3
  -4 -17   4 39.3509 11.2360   4
  -3 -17   4 81.8003 14.0529   4
  -2 -17   4 10.6545  7.9113   4
  -1 -17   4 26.1530  8.6097   4
   0 -17   4 57.1247 11.2950   3
   1 -17   4 4.61221 4.81568   3
   2 -17   4 -6.7976  4.8407   3
   3 -17   4 5.36942 5.79800   3
   4 -17   4 3.00958 5.05051   3
   5 -17   4 112.686  14.094   3
   6 -17   4 0.70136 6.05980   3
   7 -17   4 56.5083 12.1432   3
   8 -17   4 43.2049 10.5829   3
   9 -17   4 18.0239  7.4037   3
   5  16  -4 40.0136 10.8291   2
  -5 -16   4 29.0799  9.5638   4
   4  16  -4 22.2176  8.6369   2
  -4 -16   4 30.9876  9.5809   4
   3  16  -4 -1.9882  6.0155   2
  -3 -16   4 -3.6448  5.8254   4
   2  16  -4 51.1072  9.8413   2
  -2 -16   4 59.0382 11.2354   4
   1  16  -4 106.299  11.472   2
  -1 -16   4 87.2970 12.3492   4
  -1 -16   4 97.7019 12.2189   3
   0  16  -4 45.5339  8.7955   2
   0 -16   4 77.7560 10.7983   4
   0 -16   4 30.6771  8.2218   3
  -1  16  -4 11.2275  5.5033   2
   1 -16   4 9.55075 6.11916   3
   2 -16   4 8.51523 5.20613   3
   3 -16   4 8.58450 5.72655   3
   4 -16   4 5.79354 5.56177   3
   5 -16   4 79.3860 12.3494   3
   6 -16   4 0.25556 5.41473   3
   7 -16   4 109.011  13.124   3
   8 -16   4 47.6832 10.7561   3
   9 -16   4 1.77300 5.50549   3
   6  15  -4 7.60800 7.73967   2
  -6 -15   4 -2.4891  6.4841   4
   5  15  -4 27.1189  8.5526   2
  -5 -15   4 4.65789 6.81217   4
   4  15  -4 15.5750  6.7547   2
  -4 -15   4 2.72218 6.73272   4
   3  15  -4 1.52371 5.52571   2
  -3 -15   4 10.9279  6.0667   4
   2  15  -4 7.82404 6.07448   2
  -2 -15   4 14.4317  6.4591   4
   1  15  -4 78.9166  9.6674   2
  -1 -15   4 71.8271 10.2333   3
  -1 -15   4 75.7864 10.7130   4
   0  15  -4 34.0437  7.2246   2
   0 -15   4 52.1372  9.4896   4
   0 -15   4 33.4437  8.0700   3
  -1  15  -4 108.825  10.622   2
   1 -15   4 79.4145 10.8987   3
   1 -15   4 95.0829 10.9496   4
  -2  15  -4 134.219  11.460   2
   2 -15   4 129.481  13.580   3
  -3  15  -4 43.1142  7.9302   2
   3 -15   4 31.7935  8.5832   3
  -4  15  -4 17.5775  5.7410   2
   4 -15   4 5.53492 5.37265   3
   5 -15   4 -0.8647  4.0687   3
   6 -15   4 8.34022 4.71155   3
   7 -15   4 13.9898  5.6879   3
   8 -15   4 25.2747  8.1949   3
   9 -15   4 7.72698 6.49776   3
  10 -15   4 17.0551  7.5416   3
   7  14  -4 48.0303 11.5049   2
  -7 -14   4 57.9882 14.5086   4
   6  14  -4 43.9061 10.6667   2
  -6 -14   4 36.3688 10.2432   4
   5  14  -4 26.8955  8.0296   2
  -5 -14   4 30.5028  8.8816   4
   4  14  -4 23.4888  7.3836   2
  -4 -14   4 42.5107  9.7836   4
   3  14  -4 2.96976 5.21733   2
  -3 -14   4 2.63450 5.57079   4
   2  14  -4 8.73061 5.00720   2
  -2 -14   4 10.4459  5.3933   3
  -2 -14   4 7.32088 5.37899   4
   1  14  -4 105.476  10.412   2
  -1 -14   4 142.424  13.604   4
  -1 -14   4 123.505  12.438   3
   0  14  -4 3.54372 3.79745   2
   0 -14   4 -2.5463  3.4750   3
   0 -14   4 -1.5720  4.1358   4
  -1  14  -4 157.363  11.944   2
   1 -14   4 139.713  13.239   3
   1 -14   4 115.931  11.567   4
  -2  14  -4 419.481  20.894   2
   2 -14   4 442.633  25.442   3
   2 -14   4 450.461  22.178   4
  -3  14  -4 129.027  11.089   2
   3 -14   4 104.700  12.218   3
  -4  14  -4 129.498  11.020   2
   4 -14   4 117.056  13.280   3
  -5  14  -4 195.207  14.006   2
   5 -14   4 174.578  16.408   3
  -6  14  -4 14.2560  6.2875   2
   6 -14   4 15.6542  6.2188   3
   7 -14   4 16.9639  6.2508   3
   8 -14   4 10.4987  5.2958   3
   9 -14   4 16.6047  6.6294   3
  10 -14   4 10.9412  6.6881   3
   8  13  -4 1.60618 7.55520   2
  -8 -13   4 11.4947 10.1936   4
   7  13  -4 30.8757  8.7979   2
  -7 -13   4 34.5861 10.2723   4
   6  13  -4 0.50225 6.16339   2
  -6 -13   4 -11.554   4.799   4
   5  13  -4 13.4651  6.7983   2
  -5 -13   4 4.71182 5.97443   4
   4  13  -4 278.442  19.217   1
   4  13  -4 252.768  17.702   2
  -4 -13   4 229.078  19.481   4
   3  13  -4 2.30998 4.32298   2
   3  13  -4 -0.5436  5.2520   1
  -3 -13   4 3.34962 5.11455   4
   2  13  -4 19.7974  5.5671   2
   2  13  -4 6.59508 5.74802   1
  -2 -13   4 12.2180  5.1657   3
  -2 -13   4 8.26289 5.02063   4
   1  13  -4 12.1636  5.7877   1
   1  13  -4 9.01439 4.32338   2
  -1 -13   4 4.20464 4.24392   3
  -1 -13   4 8.78667 4.91057   4
   0  13  -4 22.3160  5.2829   2
   0  13  -4 29.3591  7.2767   1
   0 -13   4 18.7974  5.7329   3
   0 -13   4 26.2660  6.1158   4
  -1  13  -4 2.07943 3.07722   2
  -1  13  -4 9.98409 4.98906   1
   1 -13   4 5.49642 3.97813   4
   1 -13   4 4.39912 4.25559   3
  -2  13  -4 25.9100  5.2936   2
   2 -13   4 36.8522  8.2542   3
   2 -13   4 33.5013  6.6447   4
  -3  13  -4 0.64839 3.04158   2
   3 -13   4 4.61842 4.69721   3
  -4  13  -4 7.75783 4.33421   2
   4 -13   4 8.84553 5.64161   3
  -5  13  -4 446.718  21.402   2
   5 -13   4 440.456  26.173   3
  -6  13  -4 207.354  14.406   2
   6 -13   4 214.084  17.560   3
   7 -13   4 103.592  10.349   2
   7 -13   4 139.036  13.946   3
   8 -13   4 6.47393 4.70752   3
   9 -13   4 1.16137 4.80909   3
  10 -13   4 1.17543 5.05987   3
  11 -13   4 14.9281  7.6208   3
   9  12  -4 4.09368 7.96700   2
   8  12  -4 15.2508  8.1743   2
  -8 -12   4 10.0419  7.4230   4
   7  12  -4 118.177  13.463   2
  -7 -12   4 167.236  17.624   4
   6  12  -4 90.0776 11.0353   2
   6  12  -4 50.4837 10.3792   1
  -6 -12   4 64.2244 12.8148   4
   5  12  -4 26.9357  7.0148   1
   5  12  -4 8.21090 5.96701   2
  -5 -12   4 14.8452  6.9601   4
   4  12  -4 210.361  16.255   1
   4  12  -4 203.191  14.940   2
  -4 -12   4 197.137  17.586   4
   3  12  -4 138.270  11.613   2
   3  12  -4 140.444  12.919   1
  -3 -12   4 133.460  13.975   4
   2  12  -4 127.629  10.646   2
   2  12  -4 132.912  11.893   1
  -2 -12   4 132.724  11.387   3
  -2 -12   4 152.517  13.906   4
   1  12  -4 151.462  12.537   1
   1  12  -4 143.065  10.644   2
  -1 -12   4 154.362  13.167   4
  -1 -12   4 151.388  12.244   3
   0  12  -4 42.7882  5.8135   2
   0  12  -4 39.7769  7.8450   1
   0 -12   4 42.4321  7.8599   4
   0 -12   4 34.6190  7.1377   3
  -1  12  -4 68.8570  8.3172   1
  -1  12  -4 68.1980  7.1689   2
   1 -12   4 66.8607  8.5937   3
   1 -12   4 71.5010  8.4087   4
  -2  12  -4 9.56901 3.52219   2
  -2  12  -4 6.47606 4.41132   1
   2 -12   4 12.0659  4.9723   3
   2 -12   4 28.3866  6.0294   4
  -3  12  -4 57.7085  6.6149   2
  -3  12  -4 62.6285  8.3249   1
   3 -12   4 46.3853  8.8825   3
   3 -12   4 43.2921  6.1867   4
  -4  12  -4 16.8208  4.2358   2
   4 -12   4 9.25619 5.35411   3
  -5  12  -4 430.157  20.266   2
   5 -12   4 425.087  24.918   3
   6 -12   4 51.4264  9.9040   3
   6 -12   4 55.7431  6.9792   2
   7 -12   4 487.263  28.000   3
   7 -12   4 494.063  23.709   2
   8 -12   4 73.7993 10.8114   3
   8 -12   4 91.0414  9.9626   2
   9 -12   4 4.33737 4.73521   3
  10 -12   4 11.8646  5.6400   3
  11 -12   4 5.70010 5.72835   3
   9  11  -4 13.1021  8.1778   2
  -9 -11   4 7.66487 9.35633   4
   8  11  -4 8.68431 7.47128   1
   8  11  -4 26.3830  8.2390   2
  -8 -11   4 25.9133  9.8752   4
   7  11  -4 10.6839  6.6683   2
   7  11  -4 9.70292 6.24545   1
  -7 -11   4 -1.6883  4.8329   4
   6  11  -4 1.88316 5.15085   2
   6  11  -4 0.77196 4.90612   1
  -6 -11   4 7.26102 5.56541   4
   5  11  -4 3.53584 4.70933   2
   5  11  -4 3.07232 4.88384   1
  -5 -11   4 7.80613 5.19051   4
   4  11  -4 -0.4241  3.7033   2
   4  11  -4 8.00485 4.79717   1
  -4 -11   4 8.79879 4.71676   4
   3  11  -4 64.5040  8.9942   1
   3  11  -4 49.2363  7.1050   2
  -3 -11   4 53.7171  9.8254   4
  -3 -11   4 58.0006  7.1765   3
   2  11  -4 129.753  10.024   2
   2  11  -4 159.279  12.494   1
  -2 -11   4 140.580  10.673   3
  -2 -11   4 166.272  13.766   4
   1  11  -4 54.2843  8.4756   1
   1  11  -4 53.2761  6.1483   2
  -1 -11   4 47.3383  8.2723   4
  -1 -11   4 45.2555  7.7757   1
  -1 -11   4 45.5276  6.4474   3
   0  11  -4 51.0199  5.9838   2
   0  11  -4 55.5684  7.2742   1
   0 -11   4 47.7325  7.0045   4
   0 -11   4 54.3162  7.5324   3
  -1  11  -4 106.686   8.027   2
  -1  11  -4 102.493   9.783   1
   1 -11   4 108.985  10.571   3
   1 -11   4 94.5346  9.1323   4
  -2  11  -4 15.4583  4.9768   1
  -2  11  -4 7.06982 2.81128   2
   2 -11   4 4.48386 3.39073   4
   2 -11   4 8.04588 3.88757   3
  -3  11  -4 2.31883 3.68283   1
  -3  11  -4 -4.3007  2.3700   2
   3 -11   4 -0.5343  2.6008   4
   3 -11   4 2.65617 3.76022   3
  -4  11  -4 70.2964  7.0688   2
  -4  11  -4 58.0539  8.2216   1
   4 -11   4 58.6360 10.4168   3
   4 -11   4 63.3367  6.3761   4
   5 -11   4 30.8369  5.6962   2
   5 -11   4 24.0045  6.7476   3
   6 -11   4 52.9797  6.9340   2
   6 -11   4 55.7483 10.2425   3
   7 -11   4 20.2174  6.7695   3
   7 -11   4 29.3755  6.4061   2
   8 -11   4 29.5659  8.2269   3
   8 -11   4 30.2919  6.5737   2
   9 -11   4 3.29370 5.15484   2
   9 -11   4 6.74748 5.35766   3
  10 -11   4 54.2210 10.4913   3
  10 -11   4 55.5669 10.5745   2
  11 -11   4 10.8470  7.1669   3
  10  10  -4 2.70791 9.73132   2
 -10 -10   4 31.6478 11.6010   4
   9  10  -4 97.3753 13.1778   1
   9  10  -4 75.5496 14.0323   2
  -9 -10   4 46.5332 13.1537   4
   8  10  -4 18.9878  7.9983   1
   8  10  -4 8.67257 6.40744   2
  -8 -10   4 2.04989 7.12035   4
   7  10  -4 55.9480 10.4906   2
   7  10  -4 40.7403  9.2223   1
  -7 -10   4 43.9136 10.7169   4
   6  10  -4 108.815  11.511   2
   6  10  -4 128.809  12.795   1
  -6 -10   4 110.632  13.600   4
   5  10  -4 22.5281  5.8752   1
   5  10  -4 22.4086  7.0802   2
  -5 -10   4 22.1628  6.7820   4
   4  10  -4 51.1658  8.6281   2
   4  10  -4 56.4697  8.9294   1
  -4 -10   4 50.5466  9.3722   4
   3  10  -4 123.496  11.074   1
   3  10  -4 125.800  10.226   2
  -3 -10   4 124.207   9.255   3
  -3 -10   4 124.701  12.148   4
   2  10  -4 325.169  16.126   2
   2  10  -4 316.708  17.312   1
  -2 -10   4 313.401  19.291   4
  -2 -10   4 341.790  16.968   3
  -2 -10   4 341.860  18.115   1
   1  10  -4 149.581  11.014   1
   1  10  -4 143.190   9.445   2
  -1 -10   4 163.130  11.812   1
  -1 -10   4 132.763  10.311   3
  -1 -10   4 129.114  11.347   4
   0  10  -4 79.9398  8.2829   1
   0  10  -4 75.0800  6.6849   2
   0 -10   4 82.5478  8.1835   3
   0 -10   4 70.3475  7.9262   4
  -1  10  -4 174.872  10.071   2
  -1  10  -4 184.967  12.324   1
   1 -10   4 164.114  11.419   4
  -2  10  -4 532.792  22.881   1
  -2  10  -4 556.023  20.588   2
   2 -10   4 437.422  24.264   3
   2 -10   4 539.212  22.132   4
  -3  10  -4 264.073  13.091   2
  -3  10  -4 290.722  16.073   1
   3 -10   4 211.295  16.100   3
   3 -10   4 273.054  13.641   4
  -4  10  -4 100.435   9.656   1
  -4  10  -4 89.2512  7.4293   2
   4 -10   4 88.1192 10.3465   3
   4 -10   4 100.477   7.718   4
   5 -10   4 5.61434 3.82835   3
   5 -10   4 -0.4869  3.2195   2
   6 -10   4 13.7017  5.0596   3
   6 -10   4 6.71754 3.99088   2
   7 -10   4 5.31580 3.82665   2
   7 -10   4 1.81059 4.91384   3
   8 -10   4 6.03011 4.74923   3
   8 -10   4 7.06008 4.40056   2
   9 -10   4 61.9960  9.2604   2
   9 -10   4 69.6410 10.2868   3
  10 -10   4 21.1952  7.5677   3
  10 -10   4 20.1429  7.1901   2
  11 -10   4 23.3679  7.5663   3
  11 -10   4 37.0464  9.5175   2
  10   9  -4 11.9766  9.0694   1
  10   9  -4 10.6205  9.4673   2
 -10  -9   4 26.1429 11.2975   4
   9   9  -4 8.09414 6.63462   2
   9   9  -4 5.04403 6.60197   1
  -9  -9   4 7.88410 7.10456   4
   8   9  -4 5.20848 6.02273   2
   8   9  -4 8.24144 6.07773   1
  -8  -9   4 3.81172 6.82894   4
   7   9  -4 17.1257  6.5635   1
   7   9  -4 46.3486  9.2613   2
  -7  -9   4 34.1597  8.7978   4
   6   9  -4 20.9169  6.6510   1
   6   9  -4 26.3472  7.1744   2
  -6  -9   4 26.9732  8.2327   4
   5   9  -4 4.82425 4.08769   1
   5   9  -4 2.94876 4.10637   2
  -5  -9   4 0.58982 3.97769   4
   4   9  -4 274.406  16.317   1
   4   9  -4 259.888  15.513   2
  -4  -9   4 273.506  18.764   4
   3   9  -4 84.6159  8.0376   2
   3   9  -4 118.405   9.791   1
  -3  -9   4 106.849   8.039   3
  -3  -9   4 88.0998 10.1183   4
   2   9  -4 5.05652 2.68058   2
   2   9  -4 12.3807  4.0728   1
  -2  -9   4 3.54528 3.38469   1
  -2  -9   4 -0.3512  2.4550   3
  -2  -9   4 10.1398  4.0890   4
   1   9  -4 1.21864 1.71684   2
   1   9  -4 8.42336 3.66377   1
  -1  -9   4 1.14194 2.24461   3
  -1  -9   4 5.06057 3.00617   4
  -1  -9   4 -0.0413  2.3475   1
   0   9  -4 14.5633  3.3579   2
   0   9  -4 15.5968  4.3477   1
   0  -9   4 9.79235 3.70988   4
   0  -9   4 10.5294  3.2404   3
  -1   9  -4 292.735  13.341   2
  -1   9  -4 320.548  15.892   1
   1  -9   4 332.552  17.974   3
   1  -9   4 283.084  15.222   4
  -2   9  -4 523.399  19.451   2
  -2   9  -4 526.173  22.215   1
   2  -9   4 493.541  24.224   3
   2  -9   4 516.951  21.188   4
  -3   9  -4 86.4301  8.2715   1
  -3   9  -4 67.4442  5.8078   2
   3  -9   4 69.4409  8.4414   3
   3  -9   4 67.7973  6.3791   4
  -4   9  -4 451.156  20.821   1
   4  -9   4 413.795  17.463   4
   4  -9   4 435.312  18.044   2
   4  -9   4 433.256  23.002   3
  -5   9  -4 228.625  14.649   1
   5  -9   4 221.701  12.641   2
   5  -9   4 241.275  16.669   3
   6  -9   4 48.6063  8.8474   3
   6  -9   4 60.7921  6.7421   2
   7  -9   4 16.4112  4.6576   2
   7  -9   4 17.6453  5.9283   3
   8  -9   4 67.8806  8.5656   2
   8  -9   4 66.8192  9.5820   3
   9  -9   4 23.8909  6.9331   3
   9  -9   4 28.4971  7.1974   2
  10  -9   4 18.4304  6.0689   3
  10  -9   4 22.2420  7.1134   2
  11  -9   4 18.1774  6.7629   3
  11  -9   4 9.90233 6.58898   2
  12  -9   4 49.6606 11.1704   2
  11   8  -4 -6.3375  7.8114   2
  11   8  -4 -6.0302  6.7091   1
 -11  -8   4 13.3586  9.0317   4
  10   8  -4 7.28223 6.20337   2
  10   8  -4 8.84042 6.83420   1
 -10  -8   4 -2.3148  7.6014   4
   9   8  -4 11.4140  5.7684   2
   9   8  -4 5.86364 6.15072   1
  -9  -8   4 -7.5074  5.9876   4
   8   8  -4 -1.8106  4.7778   1
   8   8  -4 -1.0289  4.8019   2
  -8  -8   4 15.7872  7.4462   4
   7   8  -4 4.80955 4.81841   2
   7   8  -4 11.6719  5.3339   1
  -7  -8   4 10.2693  6.1514   4
   6   8  -4 28.7546  6.7967   2
   6   8  -4 25.5289  6.2286   1
  -6  -8   4 43.9059  9.3279   4
   5   8  -4 220.360  14.066   1
   5   8  -4 172.853  12.890   2
  -5  -8   4 212.342  16.820   4
   4   8  -4 126.920   9.903   2
   4   8  -4 121.464  10.187   1
  -4  -8   4 116.905  11.697   4
  -4  -8   4 129.631   7.694   3
   3   8  -4 -0.4817  2.4274   2
   3   8  -4 4.29804 2.81185   1
  -3  -8   4 0.17495 2.81477   4
  -3  -8   4 3.61998 2.03345   3
  -3  -8   4 0.26403 2.84256   1
   2   8  -4 151.378  10.362   1
   2   8  -4 137.363   8.867   2
  -2  -8   4 153.103  10.433   1
  -2  -8   4 158.436   9.640   3
  -2  -8   4 154.122  12.005   4
   1   8  -4 3.99824 2.82034   1
   1   8  -4 5.00360 1.97268   2
  -1  -8   4 1.80876 2.14073   3
  -1  -8   4 2.54223 2.60819   4
   0   8  -4 236.001  12.605   1
   0   8  -4 204.328  10.070   2
   0  -8   4 224.356  13.397   3
   0  -8   4 211.305  12.686   4
  -1   8  -4 11.0433  2.5103   2
  -1   8  -4 2.68849 2.63044   1
   1  -8   4 4.34430 2.59054   4
   1  -8   4 6.93400 3.12044   3
  -2   8  -4 33.1081  5.4237   1
  -2   8  -4 26.6762  3.3497   2
   2  -8   4 27.1258  5.5943   3
   2  -8   4 23.0271  4.3977   4
  -3   8  -4 62.4649  6.6177   1
   3  -8   4 55.0485  7.1068   3
  -4   8  -4 456.737  20.531   1
   4  -8   4 467.412  18.145   2
   4  -8   4 411.728  22.034   3
  -5   8  -4 199.382  13.325   1
  -5   8  -4 202.136  10.201   4
   5  -8   4 198.759  11.436   2
   5  -8   4 204.928  14.748   3
   6  -8   4 24.8387  5.1530   2
   6  -8   4 27.0703  6.4197   3
   7  -8   4 98.4575  9.1333   2
   7  -8   4 87.9384 10.0521   3
   8  -8   4 31.9109  6.9657   2
   8  -8   4 45.3289  9.4193   3
   9  -8   4 -2.9221  3.8056   2
   9  -8   4 5.49664 5.16920   3
  10  -8   4 2.37707 5.56151   3
  10  -8   4 9.24364 6.14804   2
  11  -8   4 2.89326 6.08846   2
  12  -8   4 0.78381 6.70639   2
  11   7  -4 4.06705 7.84347   2
  11   7  -4 -15.784   6.066   1
 -11  -7   4 11.9258  8.6400   4
  10   7  -4 -3.0857  5.5175   1
  10   7  -4 6.25344 6.43284   2
 -10  -7   4 -2.3464  6.8633   4
   9   7  -4 -4.1434  4.7890   1
   9   7  -4 0.64538 5.15284   2
  -9  -7   4 -1.0356  5.3665   4
   8   7  -4 -3.5472  4.3316   2
   8   7  -4 -5.1996  4.2665   1
  -8  -7   4 8.26093 6.02214   4
   7   7  -4 90.0175 10.6653   2
   7   7  -4 125.298  11.408   1
  -7  -7   4 86.5358 11.9769   4
   6   7  -4 87.6167  9.0860   1
   6   7  -4 93.1267  9.7155   2
  -6  -7   4 80.9656 10.7065   4
   5   7  -4 18.1241  4.8751   2
   5   7  -4 12.6734  4.4009   1
  -5  -7   4 16.7579  5.7716   4
   4   7  -4 -0.9248  2.4099   2
   4   7  -4 0.95790 2.77066   1
  -4  -7   4 0.30284 1.58371   3
  -4  -7   4 1.21969 3.11346   4
   3   7  -4 163.982  10.197   2
   3   7  -4 171.895  10.938   1
  -3  -7   4 183.110  11.226   1
  -3  -7   4 179.290   9.325   3
  -3  -7   4 166.359  12.925   4
   2   7  -4 170.037   9.518   2
   2   7  -4 185.348  10.972   1
  -2  -7   4 174.749  12.289   4
  -2  -7   4 177.312  10.650   1
  -2  -7   4 183.972  10.033   3
   1   7  -4 26.3705  3.2905   2
   1   7  -4 33.5545  5.3111   1
  -1  -7   4 35.1227  4.9537   3
  -1  -7   4 35.9969  5.4797   4
   0   7  -4 81.1793  6.9259   1
   0   7  -4 90.1763  5.7388   2
   0  -7   4 101.931   8.120   3
   0  -7   4 95.4957  7.8730   4
  -1   7  -4 32.0901  3.2066   2
  -1   7  -4 27.8923  4.6870   1
   1  -7   4 30.5899  5.0808   4
   1  -7   4 31.2895  5.6571   3
  -2   7  -4 45.4033  5.6192   1
  -2   7  -4 48.4539  4.0934   2
   2  -7   4 43.3464  5.9900   3
   2  -7   4 47.7558  4.8997   4
  -3   7  -4 5.51231 2.75559   1
  -3   7  -4 8.64009 2.62348   4
   3  -7   4 10.0385  3.6155   3
   3  -7   4 6.60986 2.31119   2
  -4   7  -4 183.076  11.533   1
  -4   7  -4 166.381   9.026   4
   4  -7   4 176.776  12.886   3
   4  -7   4 170.736   9.424   2
  -5   7  -4 2.87659 3.02057   1
  -5   7  -4 -0.9037  1.9226   4
   5  -7   4 -0.5670  2.7579   3
   5  -7   4 -1.7350  2.0753   2
  -6   7  -4 -2.1986  2.1677   4
  -6   7  -4 -3.4971  3.0450   1
   6  -7   4 1.82486 2.78194   2
   6  -7   4 1.66614 2.73317   3
   7  -7   4 251.666  17.036   3
   7  -7   4 232.626  14.477   2
   8  -7   4 4.83074 4.16078   3
   8  -7   4 3.39315 4.05339   2
   9  -7   4 34.6581  8.2139   3
   9  -7   4 44.3813  8.3718   2
  10  -7   4 43.1595  8.5627   2
  10  -7   4 29.4726  8.2499   3
  11  -7   4 0.65753 6.13438   2
  12  -7   4 16.4252  7.6208   2
  11   6  -4 6.42570 7.14307   1
  11   6  -4 14.8634  9.4291   2
 -11  -6   4 0.94381 8.40232   4
  10   6  -4 -2.9676  5.4054   1
  10   6  -4 1.03521 6.01396   2
 -10  -6   4 -2.5538  6.7235   4
   9   6  -4 53.1023 10.2637   2
   9   6  -4 59.1097  9.9746   1
  -9  -6   4 42.3370 10.5419   4
   8   6  -4 9.19614 4.87931   1
   8   6  -4 15.5982  6.3140   2
  -8  -6   4 25.8961  7.4644   4
   7   6  -4 7.59064 4.51376   1
   7   6  -4 5.65097 4.61979   2
  -7  -6   4 5.82137 4.89526   4
   6   6  -4 7.81699 4.32633   2
   6   6  -4 11.3966  4.3831   1
  -6  -6   4 9.18570 4.94151   4
   5   6  -4 311.531  16.274   1
   5   6  -4 330.050  17.170   2
  -5  -6   4 345.004  20.369   4
   4   6  -4 2.15959 2.41730   1
   4   6  -4 7.15017 2.99644   2
  -4  -6   4 2.82870 1.71288   3
  -4  -6   4 9.25324 4.27229   4
  -4  -6   4 7.42938 2.72985   1
   3   6  -4 419.117  17.948   2
   3   6  -4 480.042  19.040   1
  -3  -6   4 466.578  18.818   1
  -3  -6   4 418.122  21.490   4
  -3  -6   4 467.618  16.926   3
   2   6  -4 446.611  17.588   2
   2   6  -4 487.403  18.884   1
  -2  -6   4 522.897  22.429   4
  -2  -6   4 504.380  19.026   1
  -2  -6   4 467.158  18.639   3
   1   6  -4 21.6516  2.6966   2
   1   6  -4 23.0741  4.0883   1
  -1  -6   4 23.2668  4.8080   4
  -1  -6   4 14.0727  3.4310   3
   0   6  -4 192.383  10.105   1
   0   6  -4 189.546   8.045   2
   0  -6   4 183.624  10.914   3
   0  -6   4 198.636  11.115   4
  -1   6  -4 173.365   9.690   1
  -1   6  -4 155.908   7.143   2
   1  -6   4 168.405  10.539   3
   1  -6   4 177.308   9.720   4
  -2   6  -4 143.352   9.028   1
   2  -6   4 141.451   6.919   2
   2  -6   4 148.336  10.193   3
  -3   6  -4 4.78301 2.01994   4
  -3   6  -4 5.53783 2.83626   1
   3  -6   4 -0.1414  1.8846   3
   3  -6   4 5.60059 2.09810   2
  -4   6  -4 77.8417  7.5113   1
  -4   6  -4 73.8610  5.9326   4
   4  -6   4 86.7641  6.2780   2
   4  -6   4 77.5544  8.0328   3
  -5   6  -4 130.154   8.238   4
  -5   6  -4 127.744  10.005   1
   5  -6   4 126.980  10.698   3
   5  -6   4 124.311   8.620   2
  -6   6  -4 0.46777 3.10826   1
  -6   6  -4 3.76522 2.61014   4
   6  -6   4 3.06917 3.08373   3
   6  -6   4 -0.2531  2.5559   2
  -7   6  -4 2.19688 3.00411   4
   7  -6   4 0.86857 2.95511   3
   7  -6   4 -0.2561  2.9195   2
   8  -6   4 9.09107 4.68463   3
   8  -6   4 2.28495 3.21924   2
   9  -6   4 17.9466  6.3066   3
   9  -6   4 25.4088  6.5229   2
  10  -6   4 0.97961 4.59795   3
  10  -6   4 -1.0082  4.9580   2
  11  -6   4 -1.3472  5.1347   2
  12  -6   4 24.9435  9.8880   2
  12   5  -4 -7.0221  7.8142   1
  12   5  -4 15.0658  8.1186   2
 -12  -5   4 0.72384 8.86381   4
  11   5  -4 55.6378 11.1058   1
  11   5  -4 50.6078 11.6830   2
 -11  -5   4 44.0817 12.3481   4
  10   5  -4 50.0108  9.3731   1
  10   5  -4 63.3075 11.4956   2
 -10  -5   4 43.2776 10.7795   4
   9   5  -4 18.1124  5.8772   1
   9   5  -4 4.00268 4.87495   2
  -9  -5   4 6.21700 5.97206   4
   8   5  -4 16.0541  5.3447   1
   8   5  -4 14.8940  5.9058   2
  -8  -5   4 16.0819  6.3357   4
   7   5  -4 36.0973  7.6846   2
   7   5  -4 43.3982  7.4424   1
  -7  -5   4 31.3797  7.8012   4
   6   5  -4 26.9311  5.5847   1
   6   5  -4 31.2413  6.5433   2
  -6  -5   4 26.6085  6.8732   4
   5   5  -4 189.082  11.989   2
   5   5  -4 203.871  12.060   1
  -5  -5   4 196.857  14.443   4
   4   5  -4 132.881   8.906   2
   4   5  -4 149.180   9.381   1
   4   5  -4 133.130   9.103   1
  -4  -5   4 134.693   5.943   3
  -4  -5   4 127.144   8.811   1
  -4  -5   4 163.769  12.566   4
   3   5  -4 414.912  16.922   2
   3   5  -4 415.155  17.075   1
  -3  -5   4 434.403  15.432   3
  -3  -5   4 439.913  17.196   1
  -3  -5   4 445.432  20.760   4
   2   5  -4 1.55356 1.52086   2
   2   5  -4 3.49301 1.98922   1
  -2  -5   4 2.00801 2.48034   4
  -2  -5   4 -0.7968  1.2191   3
  -2  -5   4 1.22485 1.70824   1
   1   5  -4 14.2566  2.0449   2
   1   5  -4 17.5575  3.2628   1
  -1  -5   4 21.3458  3.1079   3
  -1  -5   4 21.4718  4.2368   4
   0   5  -4 593.082  18.327   2
   0   5  -4 615.606  21.095   1
   0  -5   4 633.812  23.158   3
   0  -5   4 598.273  22.795   4
  -1   5  -4 478.994  14.859   2
  -1   5  -4 455.267  17.535   1
   1  -5   4 495.182  20.053   3
  -2   5  -4 953.338  30.427   1
  -2   5  -4 917.594  30.201   4
   2  -5   4 944.715  27.447   2
   2  -5   4 935.297  33.504   3
  -3   5  -4 254.793  13.115   1
  -3   5  -4 284.342  12.430   4
   3  -5   4 290.556  15.304   3
   3  -5   4 290.073  11.575   2
  -4   5  -4 23.5501  3.9409   4
  -4   5  -4 22.6385  4.4841   1
   4  -5   4 19.3161  4.6248   3
  -5   5  -4 3.54614 2.50325   1
  -5   5  -4 8.06159 2.91484   4
   5  -5   4 4.84976 2.85040   2
   5  -5   4 5.29569 3.45788   3
  -6   5  -4 77.7406  8.0313   1
  -6   5  -4 62.4577  6.6253   4
   6  -5   4 53.2840  6.2427   2
   6  -5   4 70.4726  8.1735   3
  -7   5  -4 45.1534  6.3020   4
   7  -5   4 34.9117  7.2789   3
   7  -5   4 30.2701  6.0772   2
  -8   5  -4 -5.5042  3.1923   4
   8  -5   4 -7.3750  3.4850   2
   8  -5   4 2.74803 3.53552   3
   9  -5   4 16.4764  6.5554   3
   9  -5   4 23.7259  6.7809   2
  10  -5   4 31.0853  7.3822   2
  11  -5   4 64.1946 12.2998   2
  12  -5   4 47.2682 11.0940   2
  12   4  -4 47.8400 11.4249   1
  12   4  -4 36.2513 10.4528   2
 -12  -4   4 40.0807 12.8955   4
  11   4  -4 -2.7993  5.9977   2
  11   4  -4 3.25386 6.49781   1
 -11  -4   4 -3.4288  6.5642   4
  10   4  -4 53.1137 10.4241   2
  10   4  -4 60.3547 10.7617   1
 -10  -4   4 67.5810 12.5790   4
   9   4  -4 5.56734 4.20137   1
   9   4  -4 7.36578 4.98239   2
  -9  -4   4 6.80519 4.81337   4
   8   4  -4 20.1324  5.4152   1
   8   4  -4 22.8413  6.7226   2
  -8  -4   4 34.1073  8.3248   4
   7   4  -4 79.9054  8.5193   1
   7   4  -4 74.9591  8.8894   2
  -7  -4   4 84.3315 10.4851   4
   6   4  -4 20.5563  5.2581   2
   6   4  -4 8.72350 3.71115   1
  -6  -4   4 10.2881  4.5696   4
   5   4  -4 7.36130 3.11118   1
   5   4  -4 10.9768  3.4722   2
   5   4  -4 7.54073 3.19385   1
  -5  -4   4 8.06235 3.03848   1
  -5  -4   4 6.50822 4.30653   4
   4   4  -4 95.3614  6.9272   1
   4   4  -4 77.5032  6.6159   2
   4   4  -4 84.7988  3.7933   3
   4   4  -4 88.8749  6.8277   1
  -4  -4   4 76.2321  3.5545   3
  -4  -4   4 80.2935  6.5509   1
  -4  -4   4 84.1976  8.6878   4
   3   4  -4 1001.80   31.64   1
   3   4  -4 1093.26   32.15   1
   3   4  -4 983.639  32.439   2
  -3  -4   4 1034.58   31.77   1
  -3  -4   4 1018.30   37.07   4
  -3  -4   4 1070.95   31.36   3
   2   4  -4 32.1869  3.2089   2
   2   4  -4 32.4702  3.6942   1
  -2  -4   4 27.3699  3.3042   1
  -2  -4   4 28.1323  4.9087   4
  -2  -4   4 42.1773  3.7217   3
   1   4  -4 14.7549  1.8981   2
   1   4  -4 10.8059  2.3702   1
  -1  -4   4 12.4189  2.6655   3
  -1  -4   4 11.7625  3.0238   4
   0   4  -4 425.216  15.538   1
   0   4  -4 440.289  12.787   2
   0  -4   4 459.322  13.042   2
   0  -4   4 383.415  16.811   3
  -1   4  -4 40.9621  4.0085   4
  -1   4  -4 42.1602  2.4335   2
  -1   4  -4 42.4301  4.1877   1
   1  -4   4 44.4479  4.8538   3
  -2   4  -4 895.710  28.542   1
  -2   4  -4 862.720  28.718   4
   2  -4   4 890.051  31.595   3
   2  -4   4 888.615  25.810   2
  -3   4  -4 461.093  18.335   1
  -3   4  -4 455.904  17.617   4
   3  -4   4 454.645  16.292   2
   3  -4   4 480.498  20.634   3
  -4   4  -4 488.330  19.727   4
  -4   4  -4 534.173  21.086   1
   4  -4   4 549.330  22.977   3
   4  -4   4 505.560  19.103   2
  -5   4  -4 153.296  10.746   1
  -5   4  -4 180.280  10.609   4
   5  -4   4 185.621  12.291   3
   5  -4   4 184.284  10.520   2
  -6   4  -4 51.4463  6.8559   1
  -6   4  -4 39.4778  5.8879   4
   6  -4   4 45.4698  6.5960   3
   6  -4   4 52.3650  6.3683   2
  -7   4  -4 24.6609  5.4690   4
   7  -4   4 19.4479  5.3875   2
   7  -4   4 17.3133  5.1698   3
  -8   4  -4 6.59035 4.95206   4
   8  -4   4 5.61744 3.41343   3
   8  -4   4 -2.1975  3.4371   2
  -9   4  -4 0.25015 4.25084   4
   9  -4   4 2.94172 4.54625   2
   9  -4   4 3.98897 4.33616   3
  10  -4   4 22.2258  6.5600   2
  11  -4   4 1.28036 5.83631   2
  12  -4   4 -1.9529  6.5219   2
  12   3  -4 9.58333 8.02651   1
  12   3  -4 27.3051  9.2297   2
 -12  -3   4 6.51460 8.97303   4
  11   3  -4 74.0919 12.9443   2
  11   3  -4 94.8099 12.2051   1
 -11  -3   4 93.8845 13.8070   4
  10   3  -4 4.53947 5.52746   2
  10   3  -4 -0.0801  4.3640   1
 -10  -3   4 4.85629 5.71539   4
   9   3  -4 5.29592 4.77468   1
   9   3  -4 -0.7624  4.4209   2
  -9  -3   4 12.3105  5.8123   4
   8   3  -4 79.2492  8.6611   1
   8   3  -4 86.9922 10.1326   2
  -8  -3   4 72.4485 10.0311   4
   7   3  -4 10.7057  4.1673   1
   7   3  -4 22.4786  6.0386   2
  -7  -3   4 22.3973  6.1482   4
   6   3  -4 27.9407  5.3911   1
   6   3  -4 37.1104  6.6843   2
  -6  -3   4 34.2284  7.3154   4
   5   3  -4 248.665  12.452   1
   5   3  -4 233.430  13.189   2
   5   3  -4 246.775  12.550   1
  -5  -3   4 258.137  12.441   1
  -5  -3   4 236.240  15.320   4
   4   3  -4 321.459  13.781   1
   4   3  -4 338.015  15.102   2
   4   3  -4 359.224  14.422   1
  -4  -3   4 340.724  17.671   4
  -4  -3   4 343.759  14.082   1
   3   3  -4 59.7567  4.8052   2
   3   3  -4 49.2871  4.3499   1
   3   3  -4 53.1888  4.4264   1
  -3  -3   4 50.2593  4.2409   1
  -3  -3   4 49.7735  5.8227   4
  -3  -3   4 53.3700  3.4079   3
   2   3  -4 20.3197  2.3818   2
   2   3  -4 24.1109  2.8405   1
  -2  -3   4 21.0973  2.5488   3
  -2  -3   4 17.8338  2.7900   1
  -2  -3   4 21.5948  4.2354   4
   1   3  -4 159.179   7.289   1
   1   3  -4 157.548   6.078   2
  -1  -3   4 147.069   8.689   4
  -1  -3   4 159.266   8.046   3
   0   3  -4 250.191  10.023   1
   0   3  -4 244.024  10.873   4
   0  -3   4 248.297  11.456   3
  -1   3  -4 25.8405  1.7220   2
  -1   3  -4 29.4429  3.2715   4
  -1   3  -4 31.5045  3.4285   1
   1  -3   4 28.4623  1.7262   2
   1  -3   4 31.5459  3.9631   3
  -2   3  -4 314.388  13.253   1
  -2   3  -4 345.049  13.587   4
   2  -3   4 306.883  14.701   3
   2  -3   4 319.957  11.098   2
  -3   3  -4 10.4092  2.9415   1
  -3   3  -4 8.43295 2.70611   4
   3  -3   4 3.61163 2.08882   3
   3  -3   4 10.7228  2.5211   2
  -4   3  -4 81.3141  7.1232   1
  -4   3  -4 68.9751  6.2825   4
   4  -3   4 81.5846  7.3154   3
   4  -3   4 84.8129  6.3272   2
  -5   3  -4 432.071  19.245   4
  -5   3  -4 433.339  19.783   1
   5  -3   4 437.164  20.657   3
   5  -3   4 466.817  19.103   2
  -6   3  -4 1082.35   38.61   4
  -6   3  -4 1100.49   39.04   1
   6  -3   4 1097.87   37.98   2
   6  -3   4 1075.87   39.73   3
  -7   3  -4 165.898  12.481   4
   7  -3   4 157.918  11.848   2
   7  -3   4 162.919  12.485   3
  -8   3  -4 36.2663  7.3920   4
   8  -3   4 34.8751  7.2712   2
   8  -3   4 31.9599  6.5028   3
  -9   3  -4 9.63104 5.00765   4
   9  -3   4 3.01780 3.53476   3
   9  -3   4 6.27886 4.41937   2
  10  -3   4 12.4449  6.0850   2
  11  -3   4 -8.3169  5.2778   2
  12  -3   4 -4.4801  6.3775   2
  12   2  -4 -6.0236  5.4581   2
  12   2  -4 3.34579 6.64407   1
 -12  -2   4 -1.4357  7.4744   4
  11   2  -4 197.584  17.325   2
  11   2  -4 160.873  15.244   1
 -11  -2   4 154.275  16.394   4
  10   2  -4 -0.0730  4.2991   1
  10   2  -4 2.14227 5.00518   2
 -10  -2   4 4.28002 4.90234   4
   9   2  -4 1.93050 3.87163   1
   9   2  -4 8.20995 5.44345   2
  -9  -2   4 7.20300 5.36784   4
   8   2  -4 9.34538 4.18205   2
   8   2  -4 1.94306 3.14988   1
  -8  -2   4 8.35988 4.46753   4
   7   2  -4 169.783  11.272   1
   7   2  -4 144.333  11.811   2
  -7  -2   4 142.621  12.443   4
   6   2  -4 256.522  13.240   1
   6   2  -4 257.411  13.349   1
   6   2  -4 242.546  14.355   2
  -6  -2   4 274.508  16.490   4
   5   2  -4 224.500  11.184   1
   5   2  -4 226.002  12.608   2
   5   2  -4 230.204  11.288   1
  -5  -2   4 213.908  13.995   4
   4   2  -4 355.722  13.967   1
   4   2  -4 363.738  14.188   1
   4   2  -4 376.011  15.730   2
  -4  -2   4 360.109  17.590   4
   3   2  -4 8.83099 2.25945   2
   3   2  -4 7.21148 1.94718   1
   3   2  -4 5.56941 1.63864   1
  -3  -2   4 8.44188 1.50478   3
  -3  -2   4 8.35830 2.82927   4
   2   2  -4 6.60422 1.65772   2
   2   2  -4 6.38844 1.57947   1
  -2  -2   4 8.82287 1.88482   3
  -2  -2   4 7.34837 2.38628   4
   1   2  -4 1251.48   34.27   2
   1   2  -4 1294.55   34.48   1
  -1  -2   4 1240.40   37.97   3
   0   2  -4 64.5977  4.7319   4
   0   2  -4 58.5790  3.8761   1
   0  -2   4 62.3431  4.8189   3
  -1   2  -4 99.5823  5.8045   1
  -1   2  -4 104.401   6.260   4
   1  -2   4 112.138   7.054   3
  -2   2  -4 41.4664  4.1158   4
  -2   2  -4 39.8413  4.0995   1
   2  -2   4 47.6368  3.5129   2
   2  -2   4 43.7558  4.6185   3
  -3   2  -4 33.0771  4.2597   1
  -3   2  -4 23.6157  3.6259   4
   3  -2   4 28.2721  3.5417   2
   3  -2   4 29.8600  4.1849   3
  -4   2  -4 25.1120  4.6848   4
  -4   2  -4 20.8882  4.2524   1
   4  -2   4 17.0062  3.7960   2
   4  -2   4 29.8839  5.3369   3
  -5   2  -4 0.19530 2.60129   1
  -5   2  -4 2.82324 2.80326   4
   5  -2   4 3.05388 2.86800   2
   5  -2   4 1.16557 2.32161   3
  -6   2  -4 296.639  16.835   1
  -6   2  -4 308.277  16.846   4
   6  -2   4 321.295  16.916   3
   6  -2   4 307.881  16.540   2
  -7   2  -4 23.5692  5.9153   4
   7  -2   4 17.1569  5.3076   2
   7  -2   4 43.3433  7.5045   3
  -8   2  -4 3.26948 4.32845   4
   8  -2   4 0.86532 3.28335   3
   8  -2   4 5.09084 4.22128   2
  -9   2  -4 48.4840  9.6196   4
   9  -2   4 42.6368  8.2268   2
 -10   2  -4 42.3836  9.4703   4
  10  -2   4 38.1485  8.4335   2
  11  -2   4 -4.3459  5.1449   2
  12  -2   4 -9.6594  5.6989   2
  13   1  -4 8.06619 8.85784   1
  13   1  -4 13.8126  8.6910   2
  12   1  -4 17.9336  7.9394   1
  12   1  -4 29.9525  9.2318   2
  11   1  -4 194.761  17.148   2
  11   1  -4 199.316  16.241   1
 -11  -1   4 187.678  17.690   4
  10   1  -4 2.75874 4.21115   1
  10   1  -4 7.94235 5.64541   2
 -10  -1   4 -4.6054  4.0650   4
   9   1  -4 67.0520  8.1993   1
   9   1  -4 56.1822 10.0190   2
  -9  -1   4 79.5693 10.6681   4
   8   1  -4 6.53364 4.59161   2
   8   1  -4 16.2369  4.4317   1
  -8  -1   4 13.5087  5.1397   4
   7   1  -4 -4.4642  2.7609   2
   7   1  -4 2.26479 2.53067   1
  -7  -1   4 1.11401 3.86115   4
   6   1  -4 272.890  13.098   1
   6   1  -4 234.209  12.263   1
   6   1  -4 245.046  14.044   2
  -6  -1   4 223.710  14.570   4
   5   1  -4 127.934   9.024   2
   5   1  -4 141.810   8.261   1
   5   1  -4 132.016   7.993   1
  -5  -1   4 123.979   9.976   4
   4   1  -4 35.4764  3.7326   1
   4   1  -4 33.3542  3.4665   1
   4   1  -4 33.6086  4.1102   2
  -4  -1   4 32.4332  2.3732   3
  -4  -1   4 36.8448  2.3003   3
  -4  -1   4 32.0862  5.4503   4
   3   1  -4 752.628  21.938   1
   3   1  -4 748.463  22.070   1
   3   1  -4 742.269  24.332   2
  -3  -1   4 743.432  22.885   3
  -3  -1   4 785.063  27.095   4
   2   1  -4 4088.69  104.11   1
   2   1  -4 4217.16  109.29   2
  -2  -1   4 4076.56  115.66   4
  -2  -1   4 4166.94  113.67   3
   1   1  -4 35.8393  2.4775   1
   1   1  -4 30.6773  3.3107   4
   1   1  -4 34.3359  2.2277   2
  -1  -1   4 43.5169  3.5879   3
   0   1  -4 328.547  11.025   1
   0   1  -4 302.924  12.616   4
   0   1  -4 334.123   9.750   2
   0  -1   4 320.587   9.719   2
   0  -1   4 331.960  13.202   3
  -1   1  -4 3287.04   92.24   4
  -1   1  -4 3281.82   85.11   1
   1  -1   4 3316.96   93.15   3
   1  -1   4 3234.61   86.38   2
  -2   1  -4 153.478   8.651   4
  -2   1  -4 164.212   8.568   1
   2  -1   4 159.049   9.107   3
   2  -1   4 159.026   7.387   2
  -3   1  -4 80.8784  6.5247   1
  -3   1  -4 93.3413  7.1321   4
   3  -1   4 86.0693  6.7830   3
   3  -1   4 97.5421  6.3584   2
  -4   1  -4 80.5622  6.9462   1
  -4   1  -4 66.9796  6.7505   4
   4  -1   4 74.8507  6.3668   2
   4  -1   4 73.0636  6.7408   1
   4  -1   4 59.4244  6.0602   3
  -5   1  -4 68.2007  7.4311   4
  -5   1  -4 62.7824  6.8405   1
   5  -1   4 65.1904  6.9138   2
   5  -1   4 79.1878  7.2444   3
   5  -1   4 68.3718  7.2879   1
  -6   1  -4 110.135   9.942   1
  -6   1  -4 101.426   9.618   4
   6  -1   4 91.2257  8.9443   2
   6  -1   4 111.314   9.309   3
   6  -1   4 92.8018  8.9736   1
  -7   1  -4 48.7673  7.1256   4
   7  -1   4 49.7766  8.2855   1
   7  -1   4 53.3645  7.2667   3
   7  -1   4 37.2332  7.0487   2
  -8   1  -4 56.5524  9.6336   4
   8  -1   4 48.1781  9.4219   1
   8  -1   4 54.1699  8.4548   3
   8  -1   4 33.4706  7.6347   2
  -9   1  -4 26.2137  7.3761   4
   9  -1   4 26.0256  6.6621   2
   9  -1   4 11.7135  6.7978   1
 -10   1  -4 48.9466 10.2426   4
  10  -1   4 52.7760 10.0520   2
  11  -1   4 84.7347 11.9182   2
  12  -1   4 24.4178  9.3654   2
  13   0  -4 12.6470  8.0580   1
  13   0  -4 1.20353 7.77735   2
  12   0  -4 15.2020  7.3657   1
  12   0  -4 10.2318  6.8607   2
  11   0  -4 153.392  14.501   1
  11   0  -4 141.865  14.766   2
 -11   0   4 152.560  15.522   4
  10   0  -4 18.1207  6.2592   1
  10   0  -4 18.7071  6.4604   2
 -10   0   4 10.0341  6.2210   4
   9   0  -4 62.1275  8.0657   1
   9   0  -4 61.9070  8.5689   2
  -9   0   4 60.4575  9.0686   4
   8   0  -4 66.3995  7.3214   1
   8   0  -4 70.1783  8.8400   2
  -8   0   4 82.0705  9.3540   4
   7   0  -4 63.7704  6.4625   1
   7   0  -4 76.3709  8.2240   2
   7   0  -4 71.7416  3.7390   3
  -7   0   4 72.7136  8.7693   4
   6   0  -4 113.239   9.132   2
   6   0  -4 123.070   7.890   1
   6   0  -4 117.486   5.284   3
   6   0  -4 104.207   7.911   1
  -6   0   4 119.615   9.824   4
   5   0  -4 22.1347  4.2869   2
   5   0  -4 24.1249  3.3612   1
   5   0  -4 19.9100  2.1238   3
   5   0  -4 28.5629  3.6658   1
  -5   0   4 22.7073  4.8986   4
   4   0  -4 179.019   7.907   1
   4   0  -4 164.919   7.686   1
   4   0  -4 163.514   9.165   2
   4   0  -4 183.140   7.315   3
  -4   0   4 164.287   9.940   4
   3   0  -4 791.371  21.845   1
   3   0  -4 778.920  24.173   3
   3   0  -4 769.052  24.973   2
   3   0  -4 778.010  21.986   1
  -3   0   4 771.240  26.869   4
   2   0  -4 7512.12  187.56   1
   2   0  -4 7563.43  203.73   3
   2   0  -4 7659.18  195.55   2
   2   0  -4 7326.68  187.59   1
   1   0  -4 2009.51   58.03   4
   1   0  -4 1994.17   54.00   2
   1   0  -4 2004.09   51.50   1
  -1   0   4 2050.23   58.23   3
   0   0  -4 3.30307 1.38101   4
   0   0  -4 3.52477 1.06935   1
   0   0  -4 5.47384 1.42308   1
   0   0   4 4.39463 1.14934   2
   0   0   4 2.96601 1.51912   3
  -1   0  -4 439.124  14.733   1
  -1   0  -4 428.112  14.803   1
  -1   0  -4 425.466  16.343   4
   1   0   4 425.913  14.122   2
   1   0   4 420.323  16.540   3
  -2   0  -4 119.578   7.790   4
  -2   0  -4 117.856   7.133   1
   2   0   4 121.681   7.125   1
   2   0   4 112.968   7.465   3
   2   0   4 135.312   6.977   2
  -3   0  -4 142.024   8.775   1
  -3   0  -4 149.470   9.617   4
   3   0   4 130.683   8.354   1
   3   0   4 135.765   8.580   3
   3   0   4 147.946   8.413   2
  -4   0  -4 113.356   9.067   4
  -4   0  -4 122.543   8.858   1
   4   0   4 111.644   8.148   3
   4   0   4 131.213   9.146   1
   4   0   4 116.286   8.177   2
  -5   0  -4 2.40713 2.72417   4
  -5   0  -4 -0.3554  2.2924   1
   5   0   4 0.00343 2.56778   2
   5   0   4 0.39703 1.81200   3
   5   0   4 2.43564 2.87335   1
  -6   0  -4 3.75936 3.41557   4
  -6   0  -4 -3.5266  2.8897   1
   6   0   4 3.96755 3.25018   2
   6   0   4 6.09359 3.14306   3
   6   0   4 10.1852  4.2942   1
  -7   0  -4 5.99686 4.28188   4
   7   0   4 10.4253  4.7819   1
   7   0   4 4.59176 3.65300   2
   7   0   4 12.2658  4.3817   3
  -8   0  -4 289.402  18.882   4
   8   0   4 290.265  16.701   3
   8   0   4 248.803  17.448   2
   8   0   4 265.793  17.961   1
  -9   0  -4 7.43005 5.30017   4
   9   0   4 5.11086 5.10815   2
 -10   0  -4 15.6316  6.6783   4
  10   0   4 3.61803 5.43699   2
 -11   0  -4 76.8524 13.7020   4
  11   0   4 63.4296 11.9015   2
  12   0   4 33.6786  9.6338   2
  13  -1  -4 -2.8182  7.2883   2
  13  -1  -4 -5.8968  7.6990   1
  12  -1  -4 3.11540 6.76659   2
  12  -1  -4 -4.6640  5.0237   1
  11  -1  -4 7.41375 5.19878   1
  11  -1  -4 6.84664 5.74316   2
  10  -1  -4 25.4115  7.1910   2
  10  -1  -4 27.6758  6.8056   1
 -10   1   4 42.4506  8.5150   4
   9  -1  -4 2.67910 3.69327   1
   9  -1  -4 4.42510 4.41992   2
  -9   1   4 1.10535 3.99643   4
   8  -1  -4 0.55246 3.72788   2
   8  -1  -4 0.18871 2.87571   1
  -8   1   4 -3.8384  3.2205   4
   7  -1  -4 92.1044  7.4514   1
   7  -1  -4 103.086   5.724   3
   7  -1  -4 94.9455  8.0806   1
   7  -1  -4 73.4368  8.4329   2
  -7   1   4 82.8269  8.6903   4
   6  -1  -4 212.961   9.258   3
   6  -1  -4 214.138  11.024   1
   6  -1  -4 214.996  10.750   1
   6  -1  -4 226.932  13.070   2
  -6   1   4 221.935  13.039   4
   5  -1  -4 5.32375 2.18185   1
   5  -1  -4 6.66522 1.87510   3
   5  -1  -4 7.54584 2.41352   1
   5  -1  -4 6.50362 2.76624   2
  -5   1   4 6.21724 2.86139   4
   4  -1  -4 168.978   9.207   2
   4  -1  -4 158.553   6.820   1
   4  -1  -4 153.535   6.966   1
   4  -1  -4 142.863   7.195   3
  -4   1   4 153.629   8.922   4
   3  -1  -4 698.972  19.146   1
   3  -1  -4 672.551  19.125   1
   3  -1  -4 691.362  22.501   3
   3  -1  -4 725.118  23.094   2
  -3   1   4 675.443  23.646   4
   2  -1  -4 3490.97   98.13   3
   2  -1  -4 3429.92   97.43   4
   2  -1  -4 3624.08   94.02   2
   1  -1  -4 9.28786 2.18504   4
   1  -1  -4 7.13474 0.93093   1
   1  -1  -4 8.32757 2.03435   3
   1  -1  -4 7.68552 0.99933   1
  -1   1   4 6.49821 1.66194   2
   0  -1  -4 553.973  16.450   1
   0  -1  -4 550.240  16.593   1
   0  -1  -4 543.641  19.655   3
   0  -1  -4 565.027  19.310   4
   0   1   4 544.036  16.285   1
   0   1   4 545.465  17.538   2
  -1  -1  -4 68.8217  4.4870   1
  -1  -1  -4 67.0397  5.3613   4
  -1  -1  -4 60.5771  4.4080   1
   1   1   4 64.0296  5.0782   3
   1   1   4 60.4389  4.3273   1
   1   1   4 61.3538  4.3861   2
  -2  -1  -4 277.701  13.451   4
  -2  -1  -4 251.614  11.727   1
   2   1   4 281.663  11.920   1
   2   1   4 281.709  11.824   2
   2   1   4 268.096  12.520   3
  -3  -1  -4 1293.42   43.38   4
  -3  -1  -4 1322.60   40.65   1
   3   1   4 1380.53   41.37   2
   3   1   4 1283.90   42.27   3
   3   1   4 1296.28   40.09   1
  -4  -1  -4 649.732  24.805   1
  -4  -1  -4 646.964  26.244   4
   4   1   4 634.556  24.294   1
   4   1   4 646.941  24.557   2
   4   1   4 615.999  24.112   3
  -5  -1  -4 83.9553  8.8528   4
  -5  -1  -4 87.9157  8.2816   1
   5   1   4 81.2697  8.1324   1
   5   1   4 99.5652  7.8188   3
   5   1   4 79.3946  7.9334   2
  -6  -1  -4 6.04583 4.00753   1
  -6  -1  -4 -0.1743  3.2833   4
   6   1   4 5.70623 3.23127   3
   6   1   4 0.62448 3.22408   2
   6   1   4 3.34369 3.34779   1
  -7  -1  -4 40.7104  8.4928   4
   7   1   4 73.9672  8.0766   3
   7   1   4 64.1145  8.7970   1
   7   1   4 49.7486  7.2347   2
  -8  -1  -4 2.14264 4.55361   4
   8   1   4 3.43416 4.12153   2
   8   1   4 1.22153 5.28020   1
  -9  -1  -4 -4.0025  4.8790   4
   9   1   4 7.55243 5.30838   2
 -10  -1  -4 10.0073  7.1969   4
  10   1   4 8.92068 5.99418   2
 -11  -1  -4 21.5536  8.6361   4
  11   1   4 19.5629  7.8620   2
  13  -2  -4 36.9159 10.6475   2
  12  -2  -4 0.85096 6.54734   1
  12  -2  -4 5.94164 6.06449   2
  11  -2  -4 0.34065 4.68616   1
  11  -2  -4 9.93794 5.93126   2
  10  -2  -4 75.8795  9.3422   1
  10  -2  -4 92.7356 11.3008   2
 -10   2   4 95.5442 10.9520   4
   9  -2  -4 43.1099  8.7798   2
   9  -2  -4 55.0243  7.4211   1
  -9   2   4 43.2777  8.0756   4
   8  -2  -4 63.8991  5.3215   3
   8  -2  -4 65.2274  7.2916   1
   8  -2  -4 60.2779  8.0249   2
  -8   2   4 75.2581  8.7065   4
   7  -2  -4 47.8777  4.5587   3
   7  -2  -4 54.0550  5.9358   1
   7  -2  -4 60.2641  6.5327   1
   7  -2  -4 45.3497  6.6772   2
  -7   2   4 52.2466  6.8502   4
   6  -2  -4 794.909  29.249   2
   6  -2  -4 729.297  24.746   1
   6  -2  -4 744.200  25.275   3
   6  -2  -4 744.190  25.187   1
  -6   2   4 739.345  27.885   4
   5  -2  -4 81.1779  5.5397   1
   5  -2  -4 88.1151  5.5198   1
   5  -2  -4 72.3167  6.6604   2
   5  -2  -4 88.0128  5.7253   3
  -5   2   4 79.2668  6.6619   4
   4  -2  -4 66.4492  4.7969   3
   4  -2  -4 68.9923  5.6633   2
   4  -2  -4 66.4670  4.1251   1
   4  -2  -4 67.2440  4.0264   1
  -4   2   4 64.2717  5.3005   4
   3  -2  -4 1.70882 0.86991   1
   3  -2  -4 3.47239 1.66616   2
   3  -2  -4 2.53165 1.29984   3
   2  -2  -4 374.387  13.765   4
   2  -2  -4 365.143  10.311   1
   2  -2  -4 381.566  13.878   2
   2  -2  -4 376.888  14.460   3
   1  -2  -4 125.794   7.324   3
   1  -2  -4 125.093   4.885   1
   1  -2  -4 129.524   4.833   1
   1  -2  -4 124.857   6.679   4
  -1   2   4 126.533   6.628   2
   0  -2  -4 154.905   8.125   4
   0  -2  -4 149.217   8.343   3
   0  -2  -4 150.829   6.511   1
   0  -2  -4 161.628   6.846   1
   0   2   4 146.850   7.453   2
   0   2   4 152.078   6.440   1
  -1  -2  -4 52.3669  4.8190   3
  -1  -2  -4 58.0211  4.4689   1
  -1  -2  -4 51.7085  4.0876   1
  -1  -2  -4 51.7348  4.9362   4
   1   2   4 56.1563  4.6794   2
   1   2   4 49.8141  4.0841   1
  -2  -2  -4 262.550  13.190   4
  -2  -2  -4 243.636  11.645   1
   2   2   4 261.683  11.884   2
   2   2   4 248.763  11.381   1
   2   2   4 259.292  12.322   3
  -3  -2  -4 1001.76   33.39   1
  -3  -2  -4 1006.48   36.17   4
   3   2   4 1045.44   34.51   3
   3   2   4 969.930  32.689   1
   3   2   4 1049.59   34.04   2
  -4  -2  -4 678.221  28.600   4
  -4  -2  -4 710.567  26.916   1
   4   2   4 705.366  26.984   2
   4   2   4 704.914  26.385   3
   4   2   4 704.567  26.303   1
  -5  -2  -4 24.6912  5.9207   4
  -5  -2  -4 39.0303  6.9941   1
   5   2   4 33.6277  4.8028   3
   5   2   4 23.1101  5.0165   1
   5   2   4 22.8130  5.5338   2
  -6  -2  -4 5.46351 4.12465   1
  -6  -2  -4 5.75734 3.80250   4
   6   2   4 7.33871 4.03680   2
   6   2   4 10.0620  3.3038   3
   6   2   4 -1.7338  3.2564   1
  -7  -2  -4 41.4318  8.2508   4
   7   2   4 42.8589  6.1340   3
   7   2   4 25.1900  6.8830   2
   7   2   4 32.8834  7.0511   1
  -8  -2  -4 119.269  12.976   4
   8   2   4 111.215  11.750   2
  -9  -2  -4 38.8968  9.7608   4
   9   2   4 26.1771  7.5041   2
 -10  -2  -4 9.64121 7.97340   4
  10   2   4 25.7154  7.6940   2
 -11  -2  -4 -5.9313  7.6603   4
  11   2   4 -8.5003  6.2314   2
  13  -3  -4 52.4194 11.5419   2
  12  -3  -4 12.8465  7.2354   2
  11  -3  -4 -3.8097  4.3666   2
  10  -3  -4 10.0914  4.3865   2
   9  -3  -4 65.2553  8.8057   2
   9  -3  -4 67.0114  8.2375   1
  -9   3   4 76.1598  8.9419   4
   8  -3  -4 2.61275 3.15238   1
   8  -3  -4 2.98030 3.90950   2
   8  -3  -4 1.92732 2.46572   3
  -8   3   4 -1.6116  3.3661   4
   7  -3  -4 -1.2781  2.0375   1
   7  -3  -4 3.00431 2.07731   3
   7  -3  -4 -5.0762  2.2255   1
   7  -3  -4 2.15459 2.99854   2
  -7   3   4 4.96537 3.36028   4
   6  -3  -4 21.4907  3.9101   1
   6  -3  -4 22.4924  3.9651   3
   6  -3  -4 30.7538  5.5304   2
   6  -3  -4 30.8927  4.6159   1
  -6   3   4 29.2958  4.9309   4
   5  -3  -4 288.062  14.473   2
   5  -3  -4 310.570  13.555   3
   5  -3  -4 289.392  11.888   1
  -5   3   4 311.413  13.413   4
   4  -3  -4 31.0653  3.8701   2
   4  -3  -4 29.5974  3.4645   3
   4  -3  -4 24.2391  2.5617   1
  -4   3   4 29.5485  3.5023   4
   3  -3  -4 47.9823  4.3798   3
   3  -3  -4 51.5390  4.5582   2
   3  -3  -4 52.4336  3.8529   4
   3  -3  -4 48.8041  2.9026   1
   2  -3  -4 642.065  17.687   1
   2  -3  -4 623.513  22.521   3
   2  -3  -4 642.192  21.444   2
   2  -3  -4 630.999  20.817   4
   1  -3  -4 53.6114  4.1868   4
   1  -3  -4 56.2028  3.2573   1
   1  -3  -4 48.3325  4.4480   3
   1  -3  -4 47.7793  3.1196   1
  -1   3   4 49.6036  4.3256   2
   0  -3  -4 42.0912  4.3891   4
   0  -3  -4 52.7992  3.9249   1
   0  -3  -4 54.6680  4.9449   3
   0  -3  -4 53.8625  3.8044   1
   0   3   4 48.0273  3.6677   1
   0   3   4 51.6582  4.5357   2
  -1  -3  -4 106.662   6.639   1
  -1  -3  -4 116.891   7.821   4
  -1  -3  -4 110.811   7.510   3
  -1  -3  -4 108.451   6.427   1
   1   3   4 110.803   7.190   2
   1   3   4 117.962   6.750   1
  -2  -3  -4 3.12260 1.87479   3
  -2  -3  -4 2.01357 2.13534   4
  -2  -3  -4 3.68851 2.07970   1
   2   3   4 3.69458 2.28948   2
   2   3   4 3.62116 2.28094   1
  -3  -3  -4 15.8497  4.4101   4
  -3  -3  -4 13.7245  3.5197   1
   3   3   4 12.6218  3.6353   2
   3   3   4 14.8542  3.6809   1
   3   3   4 16.1583  3.3662   3
  -4  -3  -4 134.500  10.877   4
  -4  -3  -4 120.950   9.371   1
   4   3   4 103.197   7.997   3
   4   3   4 131.921   9.682   1
   4   3   4 114.866   9.272   2
  -5  -3  -4 136.079  11.032   1
  -5  -3  -4 147.676  12.299   4
   5   3   4 148.957  11.301   1
   5   3   4 157.209  10.283   3
   5   3   4 150.992  11.492   2
  -6  -3  -4 23.4751  6.3863   4
  -6  -3  -4 23.3202  5.9997   1
   6   3   4 14.4267  4.9057   2
   6   3   4 23.9841  5.5885   1
   6   3   4 19.8831  4.8427   3
  -7  -3  -4 68.5924  9.5931   4
   7   3   4 75.8760  9.3351   1
   7   3   4 65.2028  7.2768   3
   7   3   4 66.9838  9.0604   2
  -8  -3  -4 160.268  15.145   4
   8   3   4 135.764  13.371   2
  -9  -3  -4 25.2099  8.1803   4
   9   3   4 31.4604  8.5207   2
 -10  -3  -4 5.39573 6.68161   4
  10   3   4 -0.9565  5.6340   2
 -11  -3  -4 17.0540  9.5771   4
  11   3   4 11.3540  7.1749   2
  13  -4  -4 55.2918 11.8376   2
  12  -4  -4 56.7606 11.3828   2
  11  -4  -4 37.2098  9.1218   2
  10  -4  -4 -0.6034  3.5593   2
   9  -4  -4 6.89298 3.94201   2
   8  -4  -4 20.4108  4.3801   3
   8  -4  -4 13.6922  4.5588   2
  -8   4   4 16.9362  4.6480   4
   7  -4  -4 7.32427 2.81449   3
   7  -4  -4 7.46518 3.87220   2
   7  -4  -4 8.95332 3.45304   1
  -7   4   4 15.3543  3.8738   4
   6  -4  -4 3.00782 2.24458   1
   6  -4  -4 1.28724 2.45180   2
   6  -4  -4 1.52934 2.04824   3
  -6   4   4 -3.3323  2.1379   4
   5  -4  -4 985.439  33.722   3
   5  -4  -4 959.135  29.705   1
   5  -4  -4 997.445  34.263   2
  -5   4   4 1019.61   31.54   4
   4  -4  -4 184.887  10.640   2
   4  -4  -4 205.347   8.551   1
   4  -4  -4 221.144  11.318   3
  -4   4   4 211.625   9.145   4
   3  -4  -4 10.7621  2.6925   2
   3  -4  -4 13.7861  1.9910   1
   3  -4  -4 9.89811 2.69525   3
   3  -4  -4 12.5005  2.2848   4
   2  -4  -4 828.755  23.485   1
   2  -4  -4 828.975  26.129   4
   2  -4  -4 816.799  28.694   3
  -2   4   4 844.081  27.783   2
   1  -4  -4 1042.08   29.22   1
   1  -4  -4 1034.90   34.37   3
   1  -4  -4 995.490  32.319   4
   1  -4  -4 1033.57   29.00   1
  -1   4   4 1017.08   32.75   2
   0  -4  -4 3.21376 1.81008   3
   0  -4  -4 1.44032 1.45979   1
   0  -4  -4 3.35152 1.56419   1
   0  -4  -4 2.60820 1.66234   4
   0   4   4 1.90027 1.40679   1
   0   4   4 6.45250 2.34985   2
  -1  -4  -4 1017.43   35.14   4
  -1  -4  -4 1029.95   34.90   3
  -1  -4  -4 1046.74   32.25   1
  -1  -4  -4 1057.41   31.68   1
   1   4   4 1043.83   34.00   2
   1   4   4 998.431  31.389   1
  -2  -4  -4 103.189   7.729   3
  -2  -4  -4 101.047   7.493   1
  -2  -4  -4 98.9238  8.3685   4
   2   4   4 106.241   8.052   2
   2   4   4 104.723   7.419   1
  -3  -4  -4 14.6168  4.1594   4
  -3  -4  -4 10.3369  3.3692   1
   3   4   4 12.5927  3.7907   1
   3   4   4 14.2389  3.8874   2
  -4  -4  -4 10.2959  4.2256   1
  -4  -4  -4 4.04995 3.49591   4
   4   4   4 9.69422 3.77476   1
   4   4   4 9.49247 3.76539   2
   4   4   4 6.83531 2.75835   3
  -5  -4  -4 20.0967  5.8962   4
  -5  -4  -4 33.8557  6.6742   1
   5   4   4 31.6791  6.3366   1
   5   4   4 22.6024  4.7169   3
   5   4   4 21.9328  5.7166   2
  -6  -4  -4 16.7108  5.9138   1
  -6  -4  -4 14.5358  5.4563   4
   6   4   4 25.0778  6.5482   1
   6   4   4 9.57773 4.72037   2
   6   4   4 18.1066  4.4293   3
  -7  -4  -4 4.68845 4.89168   4
   7   4   4 2.45533 3.61668   2
  -8  -4  -4 22.7320  7.0627   4
   8   4   4 14.1700  6.1672   2
  -9  -4  -4 43.5758 10.6411   4
   9   4   4 42.6602  9.8374   2
 -10  -4  -4 40.5416 11.8340   4
  10   4   4 43.7607 11.0201   2
 -11  -4  -4 -8.2610  7.9293   4
  11   4   4 1.90442 7.02852   2
  13  -5  -4 24.3464  9.1352   2
  12  -5  -4 12.1389  6.7232   2
  11  -5  -4 81.4908 11.1264   2
  10  -5  -4 4.84863 4.41641   2
   9  -5  -4 41.7767  6.2673   3
   9  -5  -4 29.6185  6.9368   2
   8  -5  -4 232.400  15.771   2
   8  -5  -4 260.186  14.489   3
  -8   5   4 266.325  13.271   4
   7  -5  -4 31.1869  6.1497   2
   7  -5  -4 34.5250  5.0177   3
   7  -5  -4 29.2039  4.9100   1
  -7   5   4 28.6393  4.5597   4
   6  -5  -4 70.5104  6.0766   1
   6  -5  -4 69.5456  7.3552   2
   6  -5  -4 74.9327  7.0697   3
  -6   5   4 76.7271  5.6855   4
   5  -5  -4 53.8555  5.7506   3
   5  -5  -4 46.2044  4.5274   1
   5  -5  -4 50.5070  5.6638   2
  -5   5   4 52.0485  4.3832   4
   4  -5  -4 172.306  10.442   3
   4  -5  -4 181.248  10.411   2
   4  -5  -4 161.035   7.904   1
   3  -5  -4 3.47854 1.72796   2
   3  -5  -4 2.19527 1.36972   1
   3  -5  -4 0.68573 1.34564   3
   3  -5  -4 1.51520 1.45397   4
   2  -5  -4 285.201  10.688   1
   2  -5  -4 282.853  11.563   4
   2  -5  -4 269.635  13.700   3
  -2   5   4 311.051  13.743   2
   1  -5  -4 418.026  18.067   3
   1  -5  -4 423.957  14.779   1
   1  -5  -4 412.541  14.779   1
   1  -5  -4 417.996  16.426   4
  -1   5   4 414.156  17.338   2
  -1   5   4 410.124  14.240   1
   0  -5  -4 272.141  11.683   1
   0  -5  -4 273.849  13.063   4
   0  -5  -4 273.328  11.823   1
   0  -5  -4 285.215  13.820   3
   0   5   4 270.763  11.321   1
   0   5   4 263.829  13.352   2
  -1  -5  -4 2105.07   65.34   4
  -1  -5  -4 2126.19   65.26   3
  -1  -5  -4 2174.65   60.12   1
  -1  -5  -4 2139.52   59.46   1
   1   5   4 2028.86   58.89   1
   1   5   4 2147.77   63.30   2
  -2  -5  -4 517.380  21.660   3
  -2  -5  -4 516.546  23.173   4
  -2  -5  -4 535.386  21.134   1
   2   5   4 518.902  20.561   1
   2   5   4 557.522  22.277   2
  -3  -5  -4 6.62500 2.77340   3
  -3  -5  -4 -3.1844  2.3977   4
  -3  -5  -4 4.63031 2.73675   1
   3   5   4 3.52812 3.08746   2
   3   5   4 6.98168 3.47271   1
  -4  -5  -4 -2.4010  2.9212   1
  -4  -5  -4 2.22263 3.22908   4
   4   5   4 -0.6823  3.5002   1
   4   5   4 4.41460 3.41503   2
   4   5   4 3.97465 2.46659   3
  -5  -5  -4 35.7793  7.0233   1
  -5  -5  -4 42.6146  8.4243   4
   5   5   4 38.4077  7.3788   2
   5   5   4 22.4287  5.8528   1
   5   5   4 46.6846  5.7509   3
  -6  -5  -4 13.4506  5.3688   1
  -6  -5  -4 16.5077  6.0660   4
   6   5   4 23.5746  6.1162   1
   6   5   4 17.4742  4.6326   3
   6   5   4 20.3301  6.5698   2
  -7  -5  -4 25.6082  7.0545   4
   7   5   4 8.54885 5.51464   2
  -8  -5  -4 -0.4340  5.5019   4
   8   5   4 2.50792 4.93310   2
  -9  -5  -4 18.2940  7.2071   4
   9   5   4 0.58711 5.49734   2
 -10  -5  -4 93.9902 16.4330   4
  10   5   4 75.0188 13.9855   2
  13  -6  -4 17.3373  8.8416   2
  12  -6  -4 14.5315  7.0015   2
  11  -6  -4 -6.3125  4.4433   2
  10  -6  -4 45.8764  9.2049   2
   9  -6  -4 60.5640  8.5095   2
   9  -6  -4 74.2208  8.3340   3
   8  -6  -4 60.9272  8.1249   2
   8  -6  -4 52.3230  7.0455   3
   7  -6  -4 178.032  10.930   1
   7  -6  -4 174.052  11.971   3
   7  -6  -4 168.526  12.533   2
  -7   6   4 186.953   8.952   4
   6  -6  -4 271.964  12.811   1
   6  -6  -4 257.814  14.704   3
   6  -6  -4 228.479  14.218   2
  -6   6   4 264.415  10.417   4
   5  -6  -4 74.1610  5.7241   1
   5  -6  -4 81.4731  7.5626   2
   5  -6  -4 68.1208  6.9104   3
  -5   6   4 75.3069  4.5515   4
   4  -6  -4 24.5994  3.4603   1
   4  -6  -4 19.5314  4.2049   2
   4  -6  -4 25.7390  4.9554   3
   4  -6  -4 24.7905  2.5596   4
   3  -6  -4 416.184  14.780   4
   3  -6  -4 421.889  19.148   3
   3  -6  -4 423.608  15.173   1
   3  -6  -4 425.439  18.253   2
   2  -6  -4 16.4881  3.9324   3
   2  -6  -4 9.47563 2.55895   1
   2  -6  -4 18.1213  3.0406   4
  -2   6   4 16.9299  3.7899   2
   1  -6  -4 560.131  23.491   3
   1  -6  -4 588.114  20.055   1
   1  -6  -4 589.989  21.893   4
   1  -6  -4 593.446  20.190   1
  -1   6   4 620.133  19.874   1
  -1   6   4 580.160  22.991   2
   0  -6  -4 4.44769 2.01266   1
   0  -6  -4 5.22838 2.81309   3
   0  -6  -4 8.59619 3.03224   4
   0  -6  -4 7.56525 2.38895   1
   0   6   4 6.34227 2.93047   2
   0   6   4 7.51478 2.21045   1
  -1  -6  -4 261.454  13.188   1
  -1  -6  -4 278.913  14.728   4
  -1  -6  -4 284.402  14.489   3
   1   6   4 255.818  14.119   2
   1   6   4 243.851  12.356   1
  -2  -6  -4 -0.4162  1.8156   3
  -2  -6  -4 1.07961 2.84697   4
  -2  -6  -4 1.76722 2.56748   1
   2   6   4 1.13055 2.71502   1
   2   6   4 2.28644 2.40594   2
  -3  -6  -4 236.655  15.740   4
  -3  -6  -4 240.061  13.824   3
  -3  -6  -4 252.985  14.557   1
   3   6   4 237.953  14.483   2
   3   6   4 251.636  13.976   1
  -4  -6  -4 117.435  10.433   1
  -4  -6  -4 109.897  11.254   4
   4   6   4 139.870  10.928   1
   4   6   4 117.086  10.568   2
  -5  -6  -4 9.80348 5.02650   1
  -5  -6  -4 14.9297  5.5799   4
   5   6   4 13.4964  4.8712   2
   5   6   4 23.1223  5.2575   3
   5   6   4 29.4179  6.4392   1
  -6  -6  -4 22.9532  6.9327   4
   6   6   4 7.69073 4.99783   2
  -7  -6  -4 2.83846 5.10425   4
   7   6   4 6.52402 4.58820   2
  -8  -6  -4 21.3033  7.5795   4
   8   6   4 5.70686 5.43528   2
  -9  -6  -4 0.93431 6.50267   4
   9   6   4 2.60395 5.31286   2
 -10  -6  -4 21.4579 10.2448   4
  10   6   4 20.1431  7.9597   2
  13  -7  -4 -6.1921  7.0502   2
  12  -7  -4 15.6351  7.2177   2
  11  -7  -4 16.9145  6.8253   2
  10  -7  -4 11.2309  5.4919   2
   9  -7  -4 1.82769 3.74459   2
   9  -7  -4 2.57794 3.07440   3
   8  -7  -4 -1.2705  2.4688   3
   8  -7  -4 -4.0691  2.6239   2
   7  -7  -4 103.372   9.705   3
   7  -7  -4 110.302   9.983   2
   6  -7  -4 321.726  17.596   3
   6  -7  -4 331.301  17.674   2
   6  -7  -4 332.641  15.071   1
   5  -7  -4 160.388  11.402   3
   5  -7  -4 166.348   9.398   1
   5  -7  -4 162.014  11.126   2
  -5   7   4 163.950   6.364   4
   4  -7  -4 66.1780  3.9623   4
   4  -7  -4 66.4281  5.4548   1
   4  -7  -4 50.5178  5.9657   2
   4  -7  -4 63.0721  6.8800   3
   3  -7  -4 71.7328  5.5047   1
   3  -7  -4 72.1290  7.2569   3
   3  -7  -4 76.0721  4.9547   4
  -3   7   4 65.7254  6.5459   2
   2  -7  -4 4.05219 1.86548   4
   2  -7  -4 6.17660 2.17015   1
   2  -7  -4 2.54871 1.98355   3
  -2   7   4 6.49523 2.95118   2
   1  -7  -4 247.147  13.854   3
   1  -7  -4 269.219  11.910   1
   1  -7  -4 234.757  12.033   4
   1  -7  -4 234.233  11.472   1
  -1   7   4 240.576  11.088   1
  -1   7   4 238.261  13.524   2
   0  -7  -4 24.9846  4.5061   1
   0  -7  -4 24.2261  5.0739   3
   0  -7  -4 25.3417  4.3160   1
   0  -7  -4 21.0176  4.1854   4
   0   7   4 21.6111  4.8610   2
   0   7   4 24.3706  4.0030   1
  -1  -7  -4 36.1141  5.1195   3
  -1  -7  -4 32.6137  5.4009   1
  -1  -7  -4 32.3304  6.1559   4
   1   7   4 41.0938  5.1583   1
   1   7   4 43.8713  7.1393   2
  -2  -7  -4 46.3753  6.1866   1
  -2  -7  -4 42.6894  7.3662   4
  -2  -7  -4 49.5349  6.0944   3
   2   7   4 42.6858  7.1499   2
   2   7   4 59.0567  6.7775   1
  -3  -7  -4 512.657  23.560   1
  -3  -7  -4 536.613  23.637   3
  -3  -7  -4 561.407  26.714   4
   3   7   4 583.254  23.924   1
   3   7   4 515.114  24.327   2
  -4  -7  -4 120.348   9.871   3
  -4  -7  -4 134.303  11.633   1
  -4  -7  -4 149.386  13.070   4
   4   7   4 129.808  11.381   2
   4   7   4 139.814  11.489   1
  -5  -7  -4 89.4881 10.4414   1
  -5  -7  -4 75.1887 10.6686   4
   5   7   4 99.6938  8.8737   3
   5   7   4 97.7024 10.6222   2
  -6  -7  -4 343.039  23.680   4
   6   7   4 305.804  20.512   2
  -7  -7  -4 74.4311 13.3467   4
   7   7   4 89.1717 11.0475   2
  -8  -7  -4 -1.0801  5.8521   4
   8   7   4 2.57651 5.13678   2
  -9  -7  -4 7.41336 7.31345   4
   9   7   4 -1.2871  5.5290   2
 -10  -7  -4 38.7080 11.7757   4
  10   7   4 11.6033  8.7096   2
  13  -8  -4 11.2407  7.0399   2
  12  -8  -4 7.52041 6.51347   2
  11  -8  -4 39.9733  8.9469   2
  10  -8  -4 43.8589  9.0654   2
  10  -8  -4 53.9584  7.5052   3
   9  -8  -4 8.74854 4.27806   3
   9  -8  -4 11.0637  5.1147   2
   8  -8  -4 26.0606  6.4507   2
   8  -8  -4 29.8346  6.3770   3
   7  -8  -4 2.52626 3.25966   2
   7  -8  -4 9.75274 3.66079   3
   6  -8  -4 71.5713  6.7202   1
   6  -8  -4 61.7284  7.2768   2
   6  -8  -4 59.1603  7.4098   3
   5  -8  -4 287.229  16.453   2
   5  -8  -4 357.069  18.734   3
   5  -8  -4 346.973  15.234   1
   4  -8  -4 87.2198  8.5171   3
   4  -8  -4 79.0943  6.4675   1
   3  -8  -4 41.9937  3.9812   4
   3  -8  -4 59.0388  5.5209   1
   3  -8  -4 50.9418  6.4322   3
  -3   8   4 46.0163  5.6985   2
   2  -8  -4 0.75457 2.15823   1
   2  -8  -4 2.08586 1.99138   4
   2  -8  -4 1.81133 2.57599   3
  -2   8   4 3.50303 2.18569   1
  -2   8   4 0.74231 1.79412   2
   1  -8  -4 336.477  15.238   1
   1  -8  -4 363.890  16.128   4
   1  -8  -4 369.769  18.422   3
   1  -8  -4 333.792  15.124   1
  -1   8   4 342.794  17.483   2
  -1   8   4 343.362  14.807   1
   0  -8  -4 122.181   9.927   3
   0  -8  -4 116.778   9.221   4
   0  -8  -4 123.553   8.824   1
   0  -8  -4 113.855   8.417   1
   0   8   4 124.605   9.985   2
   0   8   4 131.140   8.620   1
  -1  -8  -4 12.0761  4.0005   3
  -1  -8  -4 15.9929  4.2954   1
  -1  -8  -4 21.6680  5.3571   4
   1   8   4 17.9233  5.0647   2
   1   8   4 24.8253  4.8060   1
  -2  -8  -4 21.8495  5.6421   4
  -2  -8  -4 17.3206  4.4782   3
  -2  -8  -4 17.4051  4.7003   1
   2   8   4 18.6116  5.3182   2
   2   8   4 30.2098  5.8866   1
  -3  -8  -4 62.2033  8.3673   4
  -3  -8  -4 61.0253  7.0408   3
  -3  -8  -4 48.1211  7.9395   1
   3   8   4 47.3324  7.1365   2
  -4  -8  -4 14.8721  5.3248   4
  -4  -8  -4 21.0238  5.0999   3
  -4  -8  -4 17.8542  4.9976   1
   4   8   4 18.8343  5.3504   2
  -5  -8  -4 2.62439 4.60499   4
  -5  -8  -4 6.02436 4.15653   1
   5   8   4 -10.008   2.887   2
   5   8   4 5.18319 3.48258   3
  -6  -8  -4 6.53753 5.50531   4
   6   8   4 3.29850 4.44479   2
  -7  -8  -4 169.546  17.989   4
   7   8   4 150.450  14.849   2
  -8  -8  -4 60.2386 13.5143   4
   8   8   4 83.6579 14.1505   2
  -9  -8  -4 25.3378  9.5813   4
   9   8   4 24.4149  9.1751   2
  13  -9  -4 26.5903  9.1875   2
  12  -9  -4 10.7569  6.2557   2
  11  -9  -4 117.168  13.775   2
  10  -9  -4 115.447  11.206   3
  10  -9  -4 116.667  12.520   2
   9  -9  -4 -1.9534  3.1306   3
   9  -9  -4 2.63557 4.15033   2
   8  -9  -4 54.1962  9.2755   3
   8  -9  -4 42.6016  8.1288   2
   7  -9  -4 10.9845  4.4578   2
   7  -9  -4 14.6349  4.6720   3
   6  -9  -4 57.7088  7.6294   3
   6  -9  -4 48.0268  6.9055   2
   5  -9  -4 122.580  10.397   3
   5  -9  -4 88.3671  8.7592   2
   5  -9  -4 100.375   8.326   1
   4  -9  -4 104.110   9.621   3
   4  -9  -4 83.4743  5.1432   4
   4  -9  -4 89.3871  7.4425   1
  -4   9   4 90.4103  8.6968   2
   3  -9  -4 1.29458 2.16809   3
   3  -9  -4 0.39389 1.79685   4
   3  -9  -4 3.37446 2.48875   1
  -3   9   4 -1.2562  1.8543   2
   2  -9  -4 417.380  17.475   4
   2  -9  -4 435.766  17.810   1
   2  -9  -4 418.572  17.751   1
   2  -9  -4 408.697  21.009   3
  -2   9   4 409.677  20.123   2
  -2   9   4 400.814  16.848   1
   1  -9  -4 88.0617  7.4487   1
   1  -9  -4 96.4520  7.9142   1
   1  -9  -4 98.1888  8.0297   4
   1  -9  -4 91.9327  9.0004   3
  -1   9   4 109.458   9.325   2
  -1   9   4 85.5520  7.1178   1
   0  -9  -4 4.46416 2.97754   1
   0  -9  -4 8.16487 3.40581   4
   0  -9  -4 3.52018 2.72121   3
   0   9   4 4.17776 3.28819   2
   0   9   4 1.51746 2.77195   1
  -1  -9  -4 254.026  15.950   4
  -1  -9  -4 250.173  15.250   3
  -1  -9  -4 242.661  14.326   1
   1   9   4 222.381  15.006   2
  -2  -9  -4 2.04202 3.16185   4
  -2  -9  -4 1.69832 2.14891   3
  -2  -9  -4 0.67632 2.86987   1
   2   9   4 8.10386 4.16542   2
  -3  -9  -4 48.2709  6.8554   3
  -3  -9  -4 45.9575  8.2808   1
  -3  -9  -4 56.1320  8.5712   4
   3   9   4 47.2664  8.4247   2
  -4  -9  -4 16.1912  5.0869   3
  -4  -9  -4 11.2237  5.3685   1
  -4  -9  -4 14.7339  5.2491   4
   4   9   4 13.3487  5.5565   2
  -5  -9  -4 3.59070 4.58800   4
   5   9   4 -2.5028  3.4730   2
  -6  -9  -4 86.8884 12.2846   4
   6   9   4 91.3750 11.6439   2
  -7  -9  -4 122.992  16.731   4
   7   9   4 161.185  15.939   2
  -8  -9  -4 15.9050  8.8501   4
   8   9   4 11.6197  7.1657   2
  -9  -9  -4 28.9838 11.4607   4
   9   9   4 29.0014 10.1960   2
  13 -10  -4 -8.6057  5.3836   2
  12 -10  -4 4.04218 5.86323   2
  11 -10  -4 69.0955 12.0938   2
  10 -10  -4 25.7500  7.5313   2
  10 -10  -4 30.9880  7.5032   3
   9 -10  -4 2.88898 4.26664   2
   9 -10  -4 1.55496 3.89113   3
   8 -10  -4 213.704  16.004   3
   8 -10  -4 198.099  15.295   2
   7 -10  -4 11.0520  4.7491   2
   7 -10  -4 20.6141  5.7146   3
   6 -10  -4 157.832  13.059   3
   6 -10  -4 158.898  12.464   2
   5 -10  -4 27.4733  6.7018   3
  -5  10   4 14.2754  4.9704   2
   4 -10  -4 7.77931 2.32295   4
   4 -10  -4 10.7126  3.7867   3
  -4  10   4 8.55436 3.90786   2
   3 -10  -4 46.3365  7.2001   3
   3 -10  -4 64.3120  5.5571   4
  -3  10   4 75.8833  8.3167   2
   2 -10  -4 623.126  24.983   1
   2 -10  -4 672.015  24.954   4
   2 -10  -4 675.005  29.777   3
  -2  10   4 669.226  28.352   2
   1 -10  -4 430.570  22.079   3
   1 -10  -4 434.101  19.560   4
   1 -10  -4 372.998  18.475   1
  -1  10   4 423.130  21.147   2
   0 -10  -4 13.4066  4.7940   3
   0 -10  -4 18.3661  4.7861   4
   0 -10  -4 6.54651 3.44158   1
   0  10   4 17.1041  4.9602   2
  -1 -10  -4 294.617  17.520   4
  -1 -10  -4 203.291  14.461   1
  -1 -10  -4 272.131  16.688   3
   1  10   4 304.210  17.820   2
  -2 -10  -4 7.25384 4.50719   1
  -2 -10  -4 9.31138 3.85595   3
  -2 -10  -4 4.98679 3.86030   4
   2  10   4 2.40838 3.52644   2
  -3 -10  -4 4.68997 4.97752   1
  -3 -10  -4 7.37356 4.30698   4
  -3 -10  -4 4.05141 3.17854   3
   3  10   4 4.64385 4.30843   2
  -4 -10  -4 4.46677 3.51975   3
  -4 -10  -4 -0.5198  4.5615   1
  -4 -10  -4 -1.1421  3.8422   4
   4  10   4 2.16124 4.25585   2
  -5 -10  -4 4.47919 5.17563   4
   5  10   4 0.29398 4.19127   2
  -6 -10  -4 17.0984  7.0529   4
   6  10   4 14.4801  7.1576   2
  -7 -10  -4 11.5823  7.5437   4
   7  10   4 11.9136  6.7194   2
  -8 -10  -4 5.51262 7.90356   4
   8  10   4 2.25901 6.00555   2
  13 -11  -4 9.95336 8.12936   2
  12 -11  -4 14.0540  6.8897   2
  11 -11  -4 1.86600 5.10722   2
  11 -11  -4 -2.5514  3.8913   3
  10 -11  -4 0.07584 4.43457   2
  10 -11  -4 -2.6256  3.8860   3
   9 -11  -4 3.02758 3.93003   2
   9 -11  -4 0.68897 3.57659   3
   8 -11  -4 220.169  16.677   3
   8 -11  -4 210.506  15.865   2
   7 -11  -4 324.778  20.501   3
   7 -11  -4 308.722  19.129   2
   6 -11  -4 144.126  12.564   2
   6 -11  -4 135.895  12.561   3
   5 -11  -4 9.97289 3.68103   3
  -5  11   4 5.88935 3.85713   2
   4 -11  -4 3.33811 3.24155   3
  -4  11   4 5.63094 3.63252   2
   3 -11  -4 0.49879 2.84339   3
   3 -11  -4 3.48863 2.61305   4
  -3  11   4 1.34104 3.26055   2
   2 -11  -4 280.973  14.352   4
   2 -11  -4 298.589  18.492   3
   2 -11  -4 285.183  15.619   1
  -2  11   4 262.799  16.842   2
   1 -11  -4 6.56674 3.26045   4
   1 -11  -4 0.52598 2.81664   3
   1 -11  -4 6.87412 3.66307   1
  -1  11   4 4.12686 3.60073   2
   0 -11  -4 41.3548  7.7201   3
   0 -11  -4 24.4004  5.9179   4
   0 -11  -4 18.2594  5.4742   1
   0  11   4 39.3945  7.8967   2
  -1 -11  -4 83.9036  9.4577   4
  -1 -11  -4 65.9401  8.7026   3
  -1 -11  -4 92.7909  9.8694   1
   1  11   4 76.4093  9.6038   2
  -2 -11  -4 70.6561  8.8752   3
  -2 -11  -4 68.7099  9.3440   4
  -2 -11  -4 69.7308  9.6234   1
   2  11   4 66.4591  8.7723   2
  -3 -11  -4 240.202  16.339   3
  -3 -11  -4 223.735  17.711   4
  -3 -11  -4 194.682  15.677   1
   3  11   4 215.385  16.780   2
  -4 -11  -4 27.6075  7.7894   4
  -4 -11  -4 43.1050  9.3152   1
   4  11   4 50.1226 10.0625   2
  -5 -11  -4 2.01609 5.26893   4
   5  11   4 6.22758 5.70219   2
  -6 -11  -4 -7.1100  5.7117   4
   6  11   4 6.76991 6.35237   2
  -7 -11  -4 9.76894 7.06337   4
   7  11   4 13.0422  8.1146   2
  -8 -11  -4 -1.2007  7.9724   4
   8  11   4 -3.3338  6.3292   2
  12 -12  -4 -11.209   6.085   2
  11 -12  -4 29.7889  8.5860   2
  11 -12  -4 50.2373  9.5440   3
  10 -12  -4 16.3219  6.3630   2
  10 -12  -4 6.38815 4.90523   3
   9 -12  -4 113.442  12.108   3
   9 -12  -4 102.327  11.846   2
   8 -12  -4 70.0240  9.6340   3
   8 -12  -4 74.7239 10.1990   2
   7 -12  -4 41.7995  8.4022   3
   7 -12  -4 38.2725  8.0936   2
   6 -12  -4 166.722  14.376   3
  -6  12   4 140.730  12.812   2
   5 -12  -4 -3.2030  2.5266   3
  -5  12   4 -0.9706  3.5814   2
   4 -12  -4 56.7282  8.6622   3
  -4  12   4 68.5927  8.8758   2
   3 -12  -4 216.190  16.300   3
  -3  12   4 199.726  14.917   2
   2 -12  -4 82.8501  9.9046   3
   2 -12  -4 85.7720  9.0313   1
   2 -12  -4 76.5350  7.5857   4
  -2  12   4 87.6034  9.9565   2
   1 -12  -4 3.32858 3.44699   4
   1 -12  -4 1.73966 3.10458   3
   1 -12  -4 -1.9815  3.3000   1
  -1  12   4 0.09557 3.44592   2
   0 -12  -4 19.9665  6.1537   3
   0 -12  -4 14.0275  4.7132   4
   0 -12  -4 19.2863  5.7236   1
   0  12   4 13.4481  5.4635   2
  -1 -12  -4 3.42410 4.56706   1
  -1 -12  -4 3.94191 3.85140   3
  -1 -12  -4 3.86214 4.08869   4
   1  12   4 3.80355 4.13415   2
  -2 -12  -4 251.646  18.139   4
  -2 -12  -4 220.480  16.141   3
  -2 -12  -4 208.045  16.433   1
   2  12   4 224.262  17.039   2
  -3 -12  -4 305.073  21.984   4
  -3 -12  -4 333.151  20.492   3
  -3 -12  -4 330.485  21.560   1
   3  12   4 345.226  22.283   2
  -4 -12  -4 76.3834 11.5558   4
   4  12   4 84.2750 11.1576   2
  -5 -12  -4 6.07178 6.33982   4
   5  12   4 0.52890 5.55235   2
  -6 -12  -4 28.4118  9.2553   4
   6  12   4 15.0297  7.4329   2
  -7 -12  -4 4.63243 7.33380   4
   7  12   4 34.0263 10.4008   2
  12 -13  -4 -0.1557  5.6700   2
  11 -13  -4 52.7778 10.6772   3
  11 -13  -4 50.3462 11.0269   2
  10 -13  -4 15.6874  5.7675   3
  10 -13  -4 0.71098 5.24129   2
   9 -13  -4 2.09445 4.79066   2
   9 -13  -4 -0.3702  4.1726   3
   8 -13  -4 48.8960  9.3504   3
   8 -13  -4 63.8389 10.8919   2
   7 -13  -4 11.6091  4.6987   3
  -7  13   4 5.08632 4.41371   2
   6 -13  -4 35.2014  7.7262   3
  -6  13   4 23.8908  6.8721   2
   5 -13  -4 153.969  14.317   3
  -5  13   4 188.206  14.741   2
   4 -13  -4 50.7842  9.6634   3
  -4  13   4 51.2776  9.5664   2
   3 -13  -4 106.637   9.974   1
   3 -13  -4 103.792  11.753   3
  -3  13   4 103.160  11.066   2
   2 -13  -4 149.556  14.246   3
   2 -13  -4 147.865  12.178   1
  -2  13   4 160.613  13.602   2
   1 -13  -4 110.334  10.785   1
   1 -13  -4 110.311  11.976   3
   1 -13  -4 115.646  10.225   4
  -1  13   4 120.311  12.025   2
   0 -13  -4 15.8719  6.0047   1
   0 -13  -4 15.1782  5.3289   3
   0 -13  -4 11.8281  4.9047   4
   0  13   4 13.1167  5.7534   2
  -1 -13  -4 8.34466 5.05978   3
  -1 -13  -4 3.59184 5.11056   4
  -1 -13  -4 6.29975 5.42620   1
   1  13   4 9.25322 5.44410   2
  -2 -13  -4 14.6830  6.0273   3
  -2 -13  -4 25.9699  7.9379   4
  -2 -13  -4 25.7410  8.5436   1
   2  13   4 22.0955  7.4517   2
  -3 -13  -4 4.38469 5.19390   4
  -3 -13  -4 6.69739 4.17081   3
  -3 -13  -4 3.99439 5.65679   1
   3  13   4 8.49160 5.92321   2
  -4 -13  -4 59.1199 10.8436   4
   4  13   4 43.4887  9.7294   2
  -5 -13  -4 19.7021  9.0216   4
   5  13   4 51.0403 11.4977   2
  -6 -13  -4 30.9282 10.1597   4
   6  13   4 16.9904  9.3845   2
  -7 -13  -4 -3.6573  7.3181   4
   7  13   4 5.98808 8.36589   2
  12 -14  -4 -0.4346  6.9699   2
  11 -14  -4 32.8258  9.7258   2
  11 -14  -4 47.0293 11.2473   3
  10 -14  -4 6.98029 5.27410   3
  10 -14  -4 0.07551 5.76195   2
   9 -14  -4 8.88149 5.15251   2
   9 -14  -4 10.2115  5.2294   3
   8 -14  -4 80.7361 10.8196   3
  -8  14   4 80.8623 11.2641   2
   7 -14  -4 28.2157  7.7604   3
  -7  14   4 30.1382  7.6590   2
   6 -14  -4 8.75834 4.34313   3
  -6  14   4 1.64801 4.38287   2
   5 -14  -4 115.807  12.946   3
  -5  14   4 87.0233 11.0151   2
   4 -14  -4 0.51299 3.24413   3
  -4  14   4 -2.9454  3.9197   2
   3 -14  -4 7.40344 3.92210   1
   3 -14  -4 -0.6524  3.3162   3
  -3  14   4 2.40357 4.14941   2
   2 -14  -4 72.7527 10.4635   3
   2 -14  -4 66.4057  9.0367   1
  -2  14   4 88.7367 10.6665   2
   1 -14  -4 4.34096 4.08681   4
   1 -14  -4 -4.4206  3.8190   1
   1 -14  -4 -0.2020  3.3150   3
  -1  14   4 2.06210 4.03240   2
   0 -14  -4 7.01338 5.15187   4
   0 -14  -4 4.54386 5.34266   1
   0 -14  -4 3.54701 4.51389   3
   0  14   4 5.92793 5.09086   2
  -1 -14  -4 64.7714 11.5052   1
  -1 -14  -4 74.1960 11.9632   3
  -1 -14  -4 69.7539 10.4691   4
   1  14   4 75.7448 10.5225   2
  -2 -14  -4 25.0294  7.7990   4
  -2 -14  -4 7.45035 5.26755   3
  -2 -14  -4 23.3266  8.2643   1
   2  14   4 13.0244  6.0412   2
  -3 -14  -4 -11.459   4.984   4
   3  14   4 11.2494  5.9142   2
  -4 -14  -4 -3.4255  5.3828   4
   4  14   4 12.4960  6.9311   2
  -5 -14  -4 -0.9528  7.4266   4
   5  14   4 9.79603 7.39152   2
  -6 -14  -4 3.37404 8.00277   4
   6  14   4 8.94101 8.48646   2
  11 -15  -4 -7.8815  5.7006   2
  11 -15  -4 3.72704 5.81923   3
  10 -15  -4 17.5021  7.9860   2
  10 -15  -4 14.2164  7.0509   3
   9 -15  -4 28.0754  8.3449   3
  -9  15   4 31.1783  9.3282   2
   8 -15  -4 154.779  16.113   3
  -8  15   4 165.198  15.956   2
   7 -15  -4 16.6884  5.5270   3
  -7  15   4 5.16054 5.62543   2
   6 -15  -4 12.5951  5.2834   3
  -6  15   4 2.95649 4.39796   2
   5 -15  -4 43.9422  9.7450   3
  -5  15   4 74.7979 10.4938   2
   4 -15  -4 16.1566  5.6527   3
  -4  15   4 9.97124 5.84614   2
   3 -15  -4 8.71914 4.67564   1
   3 -15  -4 6.38936 4.65710   3
  -3  15   4 4.34141 4.19885   2
   2 -15  -4 33.1641  7.7865   1
   2 -15  -4 16.3953  6.3675   3
  -2  15   4 25.2307  7.0301   2
   1 -15  -4 11.2275  4.2705   4
   1 -15  -4 8.63061 5.31738   1
   1 -15  -4 1.38992 4.46315   3
  -1  15   4 -2.3624  4.5361   2
   0 -15  -4 151.836  13.689   4
   0 -15  -4 171.713  15.304   1
   0 -15  -4 189.622  16.823   3
   0  15   4 170.103  15.789   2
  -1 -15  -4 72.5322 10.2320   4
  -1 -15  -4 87.4448 12.2576   1
  -1 -15  -4 107.653  12.676   3
   1  15   4 115.008  13.252   2
  -2 -15  -4 22.6437  7.4105   3
  -2 -15  -4 24.8616  7.7101   4
   2  15   4 17.5538  6.6971   2
  -3 -15  -4 43.2247  9.7178   4
   3  15   4 35.4874 10.1230   2
  -4 -15  -4 -5.5904  6.2405   4
   4  15   4 1.36780 6.23071   2
  -5 -15  -4 4.26925 7.22074   4
   5  15   4 1.59782 7.72996   2
  10 -16  -4 0.15743 5.48219   3
 -10  16   4 -2.7841  7.0095   2
   9 -16  -4 52.5452 10.7758   3
  -9  16   4 41.2058 10.2195   2
   8 -16  -4 100.475  13.191   3
  -8  16   4 84.7493 12.1969   2
   7 -16  -4 67.0979 10.1677   3
  -7  16   4 57.7663 11.0604   2
   6 -16  -4 20.8026  7.7094   3
  -6  16   4 4.67364 5.59337   2
   5 -16  -4 22.6002  7.3855   3
  -5  16   4 12.4369  6.6979   2
   4 -16  -4 1.57665 4.67451   3
   4 -16  -4 -2.8291  4.3362   1
  -4  16   4 -2.0297  4.7711   2
   3 -16  -4 50.3643  9.3436   1
   3 -16  -4 60.6105 12.2587   3
  -3  16   4 69.6836  9.9983   2
   2 -16  -4 4.80972 5.51595   1
   2 -16  -4 1.29539 4.20554   3
  -2  16   4 4.05214 5.01031   2
   1 -16  -4 25.4523  8.0152   3
   1 -16  -4 14.1828  6.6822   1
  -1  16   4 11.4227  6.0157   2
   0 -16  -4 10.6304  5.7232   4
   0 -16  -4 5.05674 6.23174   1
   0 -16  -4 7.87457 5.48283   3
   0  16   4 2.26499 5.51860   2
  -1 -16  -4 44.4435  9.6645   3
  -1 -16  -4 29.4439  8.2417   4
  -1 -16  -4 23.6654  8.2084   1
   1  16   4 32.4738  8.7335   2
  -2 -16  -4 135.496  15.475   4
   2  16   4 150.684  16.270   2
  -3 -16  -4 118.143  15.189   4
   3  16   4 105.418  14.399   2
  -4 -16  -4 80.4462 15.1254   4
   4  16   4 84.4732 15.0243   2
  10 -17  -4 16.9247  6.9089   3
 -10  17   4 29.9647 10.0801   2
   9 -17  -4 8.35658 5.91131   3
[truncated: 775,024 more chars]
