# Supplementary material for: (2,3,5,6-Tetra­fluoro­phenolato)[5,10,15,20-tetra­kis­(4-meth­oxy­phen­yl)porphyrinato]iron(III) cyclo­hexane monosolvate
Source: Acta Crystallogr Sect E Struct Rep Online. 2013 Sep 4;69(Pt 10):m530–1. doi: 10.1107/S1600536813021880 (PMC3790344; doi:10.1107/S1600536813021880)
Supplement: Supplementary file 2 [file e-69-0m530-Isup2.hkl]

#
# h,k,l, Fc-squared, Fo-squared, sigma(Fo-squared), status flag
#
data_I
_shelx_title ' 10042 in P-1'
_shelx_refln_list_code          4
_shelx_F_calc_maximum      263.15
_exptl_crystal_F_000      1078.00
_reflns_d_resolution_high  0.7490

loop_
 _space_group_symop_operation_xyz
 'x, y, z'
 '-x, -y, -z'

_cell_length_a    10.2940
_cell_length_b    15.6170
_cell_length_c    16.0820
_cell_angle_alpha  90.984
_cell_angle_beta  103.010
_cell_angle_gamma 103.869

_shelx_F_squared_multiplier     1.000

loop_
 _refln_index_h
 _refln_index_k
 _refln_index_l
 _refln_F_squared_calc
 _refln_F_squared_meas
 _refln_F_squared_sigma
 _refln_observed_status
   1   0   0      10108.02      10419.08       108.92 o
   2   0   0       3163.01       3091.84        37.94 o
   3   0   0       1181.58        880.44        19.41 o
   4   0   0       1162.68       1062.35        28.16 o
   5   0   0         29.80         95.31        11.01 o
   6   0   0        913.53        779.97        26.89 o
   7   0   0        169.00        299.88        29.08 o
   8   0   0        479.38        465.47        42.67 o
   9   0   0       2358.30       2326.96        85.32 o
  10   0   0        686.29        618.20        47.46 o
  11   0   0         22.99         30.09        24.96 o
  12   0   0          4.12         40.34        36.67 o
 -13   1   0          6.02         10.38        51.59 o
 -12   1   0         18.81         -1.63        34.78 o
 -11   1   0         29.08        -10.30        27.00 o
 -10   1   0         91.56         99.33        24.75 o
  -9   1   0       1140.95       1173.15        75.82 o
  -8   1   0         56.19         41.81        20.67 o
  -7   1   0        347.57        391.12        29.59 o
  -6   1   0        546.63        554.84        26.99 o
  -5   1   0          2.72         27.27         7.39 o
  -4   1   0          0.37         13.52         4.76 o
  -3   1   0         42.12         66.71         6.04 o
  -2   1   0       2148.07       2191.25        31.19 o
  -1   1   0         57.51        130.42         4.35 o
   1   1   0       1284.87       1251.13        17.21 o
   2   1   0       8519.93       7707.49        84.30 o
   3   1   0       1162.01       1452.53        27.11 o
   4   1   0         20.49        108.75        10.50 o
   5   1   0       1819.40       1978.72        51.42 o
   6   1   0        451.92        573.98        23.25 o
   7   1   0          2.76          5.32        10.01 o
   8   1   0        149.85        124.14        24.21 o
   9   1   0        523.67        518.80        42.58 o
  10   1   0        369.40        422.47        47.63 o
  11   1   0        170.30        161.21        34.55 o
  12   1   0        163.22        113.20        46.40 o
 -13   2   0         27.29        -47.62        47.62 o
 -12   2   0          2.20        -19.79        40.71 o
 -11   2   0         78.36        148.98        51.33 o
 -10   2   0        326.73        304.14        38.01 o
  -9   2   0        947.83        908.00        50.30 o
  -8   2   0       1015.37        982.77        48.72 o
  -7   2   0         42.50         39.25        12.31 o
  -6   2   0        160.04         97.22        12.50 o
  -5   2   0        751.43       1043.49        26.37 o
  -4   2   0       1430.03       1427.42        30.77 o
  -3   2   0       2324.82       2049.66        36.38 o
  -2   2   0        140.24        169.59         7.68 o
  -1   2   0       5698.50       5532.36        79.32 o
   0   2   0         12.92         43.81         3.64 o
   1   2   0          1.06         25.15         2.70 o
   2   2   0       1200.73       1502.89        28.66 o
   3   2   0        467.98        344.86        15.20 o
   4   2   0       7281.27       7857.17       112.50 o
   5   2   0       7200.01       7722.97       115.58 o
   6   2   0        232.30        206.59        16.38 o
   7   2   0        172.21        160.26        24.14 o
   8   2   0        151.98        176.48        27.86 o
   9   2   0        246.60        223.39        33.37 o
  10   2   0         22.14         15.46        22.86 o
  11   2   0         31.78         30.50        36.89 o
  12   2   0        362.58        382.71        50.98 o
 -13   3   0         25.14         39.08        52.71 o
 -12   3   0        332.21        333.85        83.03 o
 -11   3   0        508.05        521.42        87.63 o
 -10   3   0        103.44        101.10        39.65 o
  -9   3   0          5.26         -8.61        20.75 o
  -8   3   0       1488.59       1551.57        57.46 o
  -7   3   0       1179.08       1234.10        47.75 o
  -6   3   0         45.27         53.21        11.13 o
  -5   3   0        397.01        725.39        23.84 o
  -4   3   0        674.36        522.73        17.80 o
  -3   3   0       5654.29       5796.60        99.99 o
  -2   3   0       6786.60       7479.52       131.37 o
  -1   3   0       3024.17       3058.51        43.40 o
   0   3   0       4571.15       4677.55        64.15 o
   1   3   0       1774.21       1356.93        26.50 o
   2   3   0        432.43        312.88        12.45 o
   3   3   0        449.87        427.70        16.06 o
   4   3   0         23.59         18.40         5.86 o
   5   3   0        380.08        261.13        15.84 o
   6   3   0        766.26        785.10        41.11 o
   7   3   0        387.10        344.90        35.38 o
   8   3   0        654.53        576.98        42.10 o
   9   3   0        534.47        493.57        48.84 o
  10   3   0          6.61         30.82        24.87 o
  11   3   0        543.65        617.72        56.90 o
  12   3   0         49.04         72.75        44.08 o
 -13   4   0          7.82         46.04        56.82 o
 -12   4   0        402.00        472.08        87.42 o
 -11   4   0        600.74        728.71        91.83 o
 -10   4   0        357.67        474.56        70.68 o
  -9   4   0        951.30        921.00        57.86 o
  -8   4   0       2247.16       2199.53        69.69 o
  -7   4   0        122.71        162.00        19.85 o
  -6   4   0          2.01         -0.69         7.23 o
  -5   4   0         21.24         24.55         7.16 o
  -4   4   0        108.97        119.97         9.70 o
  -3   4   0          5.54          1.31         3.79 o
  -2   4   0      10123.88      10200.44       130.82 o
  -1   4   0        908.27        776.92        18.30 o
   0   4   0       5966.61       5630.86       102.20 o
   1   4   0       3542.78       3242.53        63.10 o
   2   4   0         39.51         72.82         7.76 o
   3   4   0       1637.23       1795.66        39.04 o
   4   4   0        362.67        432.21        18.55 o
   5   4   0         18.41         19.82         8.29 o
   6   4   0        301.08        281.70        21.64 o
   7   4   0         59.54         72.23        21.01 o
   8   4   0       1153.62       1080.23        58.25 o
   9   4   0          5.11        -13.04        19.35 o
  10   4   0         22.03         61.94        34.09 o
  11   4   0        229.91        144.01        45.49 o
  12   4   0         59.37         27.31        40.25 o
 -13   5   0          3.10        -24.22        55.08 o
 -12   5   0         48.34        101.11        51.63 o
 -11   5   0          3.66        -39.84        39.84 o
 -10   5   0         13.45         65.46        37.05 o
  -9   5   0       1483.95       1483.07        74.80 o
  -8   5   0        178.21        217.82        24.75 o
  -7   5   0         89.00         64.33        23.14 o
  -6   5   0         31.22          4.64         9.97 o
  -5   5   0        613.69        636.20        21.41 o
  -4   5   0         34.97         53.51         5.46 o
  -3   5   0       3793.45       3563.30        66.47 o
  -2   5   0        396.04        387.39        13.02 o
  -1   5   0       3374.37       3385.64        84.30 o
   0   5   0       9948.75      10251.82       152.63 o
   1   5   0        418.36        334.42        14.45 o
   2   5   0        407.97        415.79        16.97 o
   3   5   0       3082.30       3281.46        60.76 o
   4   5   0         11.67         33.16         8.92 o
   5   5   0         30.71         27.79        10.94 o
   6   5   0         44.13         43.83        17.66 o
   7   5   0        684.42        690.40        45.80 o
   8   5   0       1732.25       1505.42        71.61 o
   9   5   0        390.63        422.60        48.89 o
  10   5   0        139.40         91.71        33.36 o
  11   5   0        173.54        161.05        85.58 o
 -13   6   0          9.23         11.13        52.56 o
 -12   6   0         22.21         33.62        42.99 o
 -11   6   0        319.64        278.72        66.12 o
 -10   6   0         59.04         43.94        35.23 o
  -9   6   0        438.72        332.73        39.11 o
  -8   6   0         20.77         41.13        20.04 o
  -7   6   0        158.79        210.69        22.25 o
  -6   6   0       1332.50       1364.32        35.16 o
  -5   6   0         15.63         -0.40         8.30 o
  -4   6   0       1986.35       1910.64        47.23 o
  -3   6   0         28.43         16.83        12.56 o
  -2   6   0        836.53        892.24        25.35 o
  -1   6   0       1718.51       1482.70        39.13 o
   0   6   0       1510.86       1470.16        37.61 o
   1   6   0        527.68        459.94        19.82 o
   2   6   0       1944.14       1865.33        43.10 o
   3   6   0       2462.62       2364.50        50.88 o
   4   6   0        810.37        880.69        30.06 o
   5   6   0        519.77        509.69        30.51 o
   6   6   0         31.15         56.32        19.27 o
   7   6   0        282.93        295.42        35.95 o
   8   6   0         32.26         49.92        23.42 o
   9   6   0          9.72          2.91        35.44 o
  10   6   0         99.15         88.53        40.02 o
  11   6   0         65.49         63.49        63.84 o
 -13   7   0         27.18         43.46        58.50 o
 -12   7   0          2.60        -23.52        42.20 o
 -11   7   0         22.61         46.27        48.03 o
 -10   7   0        278.40        336.14        56.00 o
  -9   7   0          8.03         38.16        19.27 o
  -8   7   0         12.61         23.85        18.55 o
  -7   7   0        131.49        114.23        31.05 o
  -6   7   0         98.05        113.62        11.94 o
  -5   7   0       2085.55       2046.37        53.25 o
  -4   7   0       1943.42       1897.40        51.46 o
  -3   7   0        226.16        259.81        11.13 o
  -2   7   0       1863.72       1881.82        43.51 o
  -1   7   0          1.00         11.77         6.12 o
   0   7   0        199.18        217.65        13.67 o
   1   7   0       3300.57       3437.01        63.43 o
   2   7   0        357.83        324.55        19.46 o
   3   7   0        362.93        428.06        21.03 o
   4   7   0       1367.66       1343.04        39.85 o
   5   7   0       2084.96       2004.06        63.25 o
   6   7   0        336.83        340.30        53.87 o
   7   7   0          4.83        -10.94        18.96 o
   8   7   0        588.73        513.07        48.39 o
   9   7   0        381.63        379.27        59.25 o
  10   7   0         18.25         48.24        40.14 o
  11   7   0         23.04         70.71        67.26 o
 -13   8   0          1.33         18.59        49.56 o
 -12   8   0        260.91        173.22        65.53 o
 -11   8   0        371.39        371.57        73.81 o
 -10   8   0        394.90        442.04        49.56 o
  -9   8   0        301.07        338.76        42.00 o
  -8   8   0         56.00         74.51        29.77 o
  -7   8   0       1624.21       1674.13        77.38 o
  -6   8   0        112.38        188.85        29.41 o
  -5   8   0        721.59        712.65        36.16 o
  -4   8   0       2789.34       2727.47        73.60 o
  -3   8   0       3720.63       3843.66        73.00 o
  -2   8   0        753.26        788.03        27.59 o
  -1   8   0       1146.52        882.53        32.46 o
   0   8   0         60.86         80.46        10.49 o
   1   8   0         26.67         44.12         8.89 o
   2   8   0        306.58        328.54        19.62 o
   3   8   0        128.82         94.97        13.88 o
   4   8   0       1084.80       1103.61        37.72 o
   5   8   0       1324.02       1283.79        60.34 o
   6   8   0          4.43        -15.62        17.44 o
   7   8   0          7.48        -20.14        20.14 o
   8   8   0        651.60        632.26        69.83 o
   9   8   0        112.12        195.19        47.42 o
  10   8   0         17.70         78.82        41.68 o
 -13   9   0        171.54        167.28        70.88 o
 -12   9   0        323.86        304.67        72.01 o
 -11   9   0         40.38         38.41        44.29 o
 -10   9   0          0.95        -20.16        20.16 o
  -9   9   0         81.20        117.69        29.51 o
  -8   9   0        300.79        341.59        44.14 o
  -7   9   0        258.26        313.66        49.20 o
  -6   9   0        257.04        215.33        32.34 o
  -5   9   0          4.51         18.98        13.58 o
  -4   9   0       1179.89       1222.27        48.21 o
  -3   9   0       2250.61       2226.34        52.39 o
  -2   9   0       2352.70       2211.27        54.07 o
  -1   9   0       9296.22      10044.21       164.22 o
   0   9   0        508.73        454.32        21.76 o
   1   9   0         32.01         68.53        16.11 o
   2   9   0        344.70        354.99        22.11 o
   3   9   0          2.19          9.79         9.68 o
   4   9   0         21.33         19.16        12.30 o
   5   9   0       1616.55       1653.80        70.83 o
   6   9   0        117.15        101.02        26.81 o
   7   9   0        448.62        525.24        65.99 o
   8   9   0        573.68        542.81        71.10 o
   9   9   0        756.31        734.82        77.74 o
  10   9   0        217.47         83.73        88.98 o
 -12  10   0        346.94        208.87        64.15 o
 -11  10   0        111.15         96.47        32.27 o
 -10  10   0        967.32        924.67        66.97 o
  -9  10   0        141.79        160.77        34.27 o
  -8  10   0        177.85        115.20        36.70 o
  -7  10   0        131.41        112.94        26.51 o
  -6  10   0          3.24         14.74        17.65 o
  -5  10   0        178.24        135.57        25.19 o
  -4  10   0        202.31        213.64        24.43 o
  -3  10   0          0.89         -2.35         7.85 o
  -2  10   0          1.64          4.92         8.28 o
  -1  10   0       1812.73       1744.97        50.35 o
   0  10   0       5082.82       5479.21        96.09 o
   1  10   0       2826.85       2866.82        99.66 o
   2  10   0        231.45        268.26        21.46 o
   3  10   0         46.53         41.17        12.10 o
   4  10   0        291.13        337.60        43.41 o
   5  10   0        934.25        988.31        56.81 o
   6  10   0        220.26        233.00        45.66 o
   7  10   0          5.75         11.51        29.99 o
   8  10   0        196.99        257.44        53.10 o
   9  10   0        327.89        350.38        93.47 o
 -12  11   0        106.25        180.49        63.13 o
 -11  11   0         27.16         13.72        26.71 o
 -10  11   0        830.86        893.94        67.38 o
  -9  11   0          7.05         15.56        19.70 o
  -8  11   0         96.78         89.26        25.55 o
  -7  11   0        589.71        538.38        47.03 o
  -6  11   0        776.61        840.34        56.26 o
  -5  11   0       1056.93       1043.86        68.78 o
  -4  11   0        404.93        397.42        59.77 o
  -3  11   0        162.04        173.57        20.43 o
  -2  11   0        531.43        499.60        27.00 o
  -1  11   0          2.19        -10.07        11.46 o
   0  11   0       1585.74       1487.80        44.18 o
   1  11   0       2748.35       2582.53        62.53 o
   2  11   0         60.15         76.83        14.99 o
   3  11   0       1475.98       1572.19        50.02 o
   4  11   0       1159.88       1015.02        71.54 o
   5  11   0        947.56        999.36        73.86 o
   6  11   0         11.76         56.90        42.93 o
   7  11   0         17.48         67.11        37.56 o
   8  11   0          0.28        -46.43        60.79 o
   9  11   0          0.59         33.29        44.55 o
 -12  12   0         22.18         30.69        54.07 o
 -11  12   0         46.63        125.42        47.38 o
 -10  12   0         44.58         26.82        27.03 o
  -9  12   0        348.35        335.74        48.51 o
  -8  12   0       1052.06        916.59        65.46 o
  -7  12   0        454.68        550.91        49.83 o
  -6  12   0         27.56        -15.09        15.09 o
  -5  12   0        930.63        927.31        60.93 o
  -4  12   0          2.41          2.32        17.18 o
  -3  12   0        408.53        414.60        29.21 o
  -2  12   0        246.26        202.21        25.63 o
  -1  12   0         28.80         37.76        12.89 o
   0  12   0        578.92        590.83        33.06 o
   1  12   0        905.08        880.26        52.40 o
   2  12   0        516.07        511.69        39.78 o
   3  12   0        660.05        557.61        41.22 o
   4  12   0        414.08        524.04        55.31 o
   5  12   0       1208.29       1088.43        80.07 o
   6  12   0        544.08        624.94        65.15 o
   7  12   0          5.02         15.66        33.10 o
   8  12   0          0.76        -17.99        39.48 o
 -12  13   0         30.59         68.23        55.50 o
 -11  13   0         94.65         65.47        31.56 o
 -10  13   0         27.93         24.52        27.59 o
  -9  13   0        257.54        222.30        53.99 o
  -8  13   0        443.11        343.02        48.38 o
  -7  13   0        499.48        439.62        49.32 o
  -6  13   0         54.15        119.55        43.16 o
  -5  13   0       1375.68       1256.02        73.04 o
  -4  13   0        327.57        275.81        46.06 o
  -3  13   0       2540.62       2440.95       103.83 o
  -2  13   0        106.33        148.43        23.09 o
  -1  13   0        139.18        121.42        19.92 o
   0  13   0        602.82        642.63        36.42 o
   1  13   0        283.46        301.57        30.06 o
   2  13   0        861.20        804.59        48.17 o
   3  13   0        279.41        337.83       112.17 o
   4  13   0          4.65         -2.40        25.22 o
   5  13   0        273.20        185.09        44.02 o
   6  13   0        363.16        383.92        99.20 o
   7  13   0        312.91        231.66        55.17 o
   8  13   0         87.88        153.69        70.88 o
 -11  14   0        232.62        233.18        47.34 o
 -10  14   0        143.04        168.58        40.46 o
  -9  14   0         14.91         22.97        24.09 o
  -8  14   0        227.54        321.58        48.33 o
  -7  14   0         83.60         37.04        25.12 o
  -6  14   0          0.54        -13.16        20.23 o
  -5  14   0          0.79         -1.89        27.11 o
  -4  14   0       1379.51       1572.54        86.14 o
  -3  14   0       1954.68       1699.27        87.51 o
  -2  14   0        771.49        697.19        56.94 o
  -1  14   0        114.54        180.59        24.73 o
   0  14   0        151.92        234.07        27.03 o
   1  14   0         10.19         18.91        15.77 o
   2  14   0         12.73         20.39        20.07 o
   3  14   0        102.28         35.43        41.14 o
   4  14   0         13.12         18.73        45.98 o
   5  14   0          0.51        -28.57        28.57 o
   6  14   0         17.52         56.31        38.75 o
   7  14   0         47.51         48.02        43.00 o
 -11  15   0         32.00         31.19        36.44 o
 -10  15   0         13.98         23.13        51.08 o
  -9  15   0         66.50         53.00        51.44 o
  -8  15   0         10.53          0.81        27.05 o
  -7  15   0         40.43         54.23        27.16 o
  -6  15   0        108.36        130.16        32.86 o
  -5  15   0         51.09         48.22        27.97 o
  -4  15   0         84.13         85.52        31.10 o
  -3  15   0          1.28         -0.65        23.37 o
  -2  15   0        512.59        533.05       110.86 o
  -1  15   0        213.75        251.82        30.01 o
   0  15   0          6.33        -13.36        16.57 o
   1  15   0        434.52        455.19        43.64 o
   2  15   0         59.62         34.72        23.82 o
   3  15   0        817.20        928.99        75.19 o
   4  15   0         41.97        -30.08        30.08 o
   5  15   0          1.38         20.49        34.58 o
   6  15   0        110.21         43.21        41.80 o
 -10  16   0        344.50        395.91        93.34 o
  -9  16   0        185.02        267.62        51.60 o
  -8  16   0        198.90        255.11       109.61 o
  -7  16   0         52.14         52.76        27.76 o
  -6  16   0        988.96        888.43        70.38 o
  -5  16   0         82.55         96.25        33.85 o
  -4  16   0         39.85         38.60        31.30 o
  -3  16   0        221.19        241.54        44.17 o
  -2  16   0          1.09          6.73        20.70 o
  -1  16   0        274.69        287.33        49.10 o
   0  16   0        118.85        152.84        30.55 o
   1  16   0        191.82        166.51        31.22 o
   2  16   0          6.93         -7.42        29.07 o
   3  16   0        628.48        615.06        68.33 o
   4  16   0        203.85        243.52        88.47 o
   5  16   0         93.11        117.13        52.73 o
 -10  17   0        137.17        233.71        52.96 o
  -9  17   0        165.31        162.24        43.64 o
  -8  17   0        348.84        272.30        65.06 o
  -7  17   0         23.84         -7.23        38.61 o
  -6  17   0         16.74         12.34        40.60 o
  -5  17   0         71.14        123.32        37.60 o
  -4  17   0          6.57         16.62        28.88 o
  -3  17   0        139.78        148.22        39.79 o
  -2  17   0        539.33        520.27        50.42 o
  -1  17   0         94.90         58.91        47.57 o
   0  17   0        253.30        253.08        43.85 o
   1  17   0         65.24         13.32        25.02 o
   2  17   0         41.63        -21.20        96.89 o
   3  17   0        738.51        831.54        76.02 o
   4  17   0        304.74        280.36        59.21 o
  -9  18   0          0.41        -30.18        30.18 o
  -8  18   0         16.67        -26.99        26.99 o
  -7  18   0         99.49        147.19        49.35 o
  -6  18   0        175.29        184.82        58.14 o
  -5  18   0         10.30         26.97        30.38 o
  -4  18   0        107.40        125.65        37.57 o
  -3  18   0         32.73         57.02        26.59 o
  -2  18   0        132.91        148.77        42.82 o
  -1  18   0        167.13        235.03        48.27 o
   0  18   0         27.83         59.40        37.72 o
   1  18   0         14.73         79.51        49.28 o
   2  18   0        219.04        112.79        49.53 o
   3  18   0         64.43        145.96        48.24 o
  -8  19   0         21.41         46.06        39.75 o
  -7  19   0         22.28         26.81        47.09 o
  -6  19   0          9.49         61.76        38.07 o
  -5  19   0         24.76         18.03        33.94 o
  -4  19   0        206.41        160.34        64.45 o
  -3  19   0        916.37       1195.40       177.12 o
  -2  19   0        622.82        779.45        87.72 o
  -1  19   0        233.64        195.91        45.59 o
   0  19   0         14.70         12.18        34.86 o
   1  19   0          1.61         52.37        53.90 o
   2  19   0        345.92        415.18       100.76 o
  -6  20   0         11.85         -1.46        51.74 o
  -5  20   0          1.00        -13.21        40.11 o
  -4  20   0        119.12        106.99        44.90 o
  -3  20   0        142.18        176.39        48.51 o
  -2  20   0        167.92        172.17        60.33 o
  -1  20   0         52.67        103.75        42.87 o
   0  20   0          6.34         39.99        60.29 o
   0 -20   1         54.56        240.58        74.12 o
   1 -20   1        118.27        152.78        47.05 o
   2 -20   1        196.76        116.19        66.72 o
   3 -20   1        412.38        505.32       107.60 o
   4 -20   1        543.25        354.28        87.36 o
   5 -20   1        218.31        279.54        86.11 o
   6 -20   1        336.60        259.76        80.35 o
  -2 -19   1        111.15         78.41        61.31 o
  -1 -19   1         35.29        -57.19        57.19 o
   0 -19   1         17.18         31.72        34.16 o
   1 -19   1        163.02        212.23        76.15 o
   2 -19   1        369.05        456.09        64.01 o
   3 -19   1        585.02        620.21        70.39 o
   4 -19   1        323.59        397.33        60.39 o
   5 -19   1         93.36        139.96        42.09 o
   6 -19   1         39.49         74.42        50.15 o
   7 -19   1          5.94         76.76        56.66 o
   8 -19   1         43.98        122.36        50.39 o
  -3 -18   1         35.29         12.44        40.32 o
  -2 -18   1        581.82        567.44        71.21 o
  -1 -18   1        197.23        280.22        72.90 o
   0 -18   1        186.00        236.59        46.33 o
   1 -18   1          0.71         37.75        45.86 o
   2 -18   1        204.29        252.15        81.70 o
   3 -18   1         74.14         36.75        33.03 o
   4 -18   1        226.03        253.65        48.81 o
   5 -18   1        414.68        411.66        59.26 o
   6 -18   1         36.54         46.66        32.75 o
   7 -18   1        346.72        399.58        59.63 o
   8 -18   1        221.41        218.58        73.40 o
   9 -18   1         36.29         63.01        54.92 o
  -4 -17   1        445.56        564.20        75.79 o
  -3 -17   1         26.17         91.94        41.68 o
  -2 -17   1        374.65        384.54        60.23 o
  -1 -17   1        232.57        214.08        35.39 o
   0 -17   1        563.86        661.06        60.96 o
   1 -17   1        881.76        835.34        69.48 o
   2 -17   1        193.96        226.59        42.83 o
   3 -17   1         81.30         89.90        34.26 o
   4 -17   1         17.15         39.51        27.02 o
   5 -17   1        122.39        140.01        93.69 o
   6 -17   1         89.65        137.04        39.71 o
   7 -17   1        142.34         83.61        41.84 o
   8 -17   1        129.79        177.46        42.39 o
   9 -17   1        164.73        151.19        43.15 o
  -5 -16   1          1.22         45.85        41.39 o
  -4 -16   1        360.89        492.41        68.11 o
  -3 -16   1        144.93        123.72        38.65 o
  -2 -16   1        281.07        287.97        48.44 o
  -1 -16   1         12.62          8.26        24.83 o
   0 -16   1         23.34         19.13        22.04 o
   1 -16   1       2164.73       2206.60       142.37 o
   2 -16   1       2496.56       2605.22        95.80 o
   3 -16   1        439.47        443.42        56.26 o
   4 -16   1        165.40        194.50        57.30 o
   5 -16   1          3.96        -21.06        21.06 o
   6 -16   1         21.41         -0.71        40.67 o
   7 -16   1        104.75        108.18        34.00 o
   8 -16   1          6.83         37.36        28.75 o
   9 -16   1        344.44        311.90        52.81 o
  10 -16   1        273.66        228.76        71.01 o
  -6 -15   1         26.69        106.33        71.77 o
  -5 -15   1         40.82          2.06        46.41 o
  -4 -15   1         56.36        -23.66        31.29 o
  -3 -15   1         37.38         60.67        56.67 o
  -2 -15   1          8.97          6.37        22.37 o
  -1 -15   1          2.34         14.43        21.10 o
   0 -15   1         23.80         40.48        22.00 o
   1 -15   1          8.20         17.78        17.16 o
   2 -15   1       1561.81       1398.16       179.95 o
   3 -15   1       4379.22       3975.72       147.43 o
   4 -15   1       2264.88       2342.66       281.48 o
   5 -15   1         23.25         39.55        26.99 o
   6 -15   1        440.86        503.49        56.23 o
   7 -15   1        196.29        121.59        31.43 o
   8 -15   1        150.02        231.52        54.39 o
   9 -15   1          9.17         -0.44        24.93 o
  10 -15   1          0.56          1.79        53.66 o
  11 -15   1        147.63        216.27        72.49 o
  -7 -14   1        143.70        129.95        50.39 o
  -6 -14   1         56.22         91.85        37.99 o
  -5 -14   1        206.54        174.73        47.74 o
  -4 -14   1        243.76        287.52        49.55 o
  -3 -14   1         24.48         16.49        29.29 o
  -2 -14   1        411.50        443.13        41.34 o
  -1 -14   1         47.48         45.78        19.80 o
   0 -14   1         80.23         56.44        18.07 o
   1 -14   1        778.70        801.73        81.38 o
   2 -14   1         31.81          9.19        15.21 o
   3 -14   1       1279.18       1209.14        82.07 o
   4 -14   1       1383.96       1373.21       111.05 o
   5 -14   1        124.96        210.63        37.13 o
   6 -14   1        441.78        428.42        54.09 o
   7 -14   1        911.83        853.76        66.19 o
   8 -14   1        266.86        375.70        49.26 o
   9 -14   1          4.48         -4.94        24.86 o
  10 -14   1         15.41         39.32        27.68 o
  11 -14   1        307.16        305.57        53.40 o
  -8 -13   1         38.70        173.17        53.89 o
  -7 -13   1          0.79         -5.67        36.24 o
  -6 -13   1         79.78         95.09        40.76 o
  -5 -13   1        488.92        537.81        62.35 o
  -4 -13   1        297.21        264.12        44.61 o
  -3 -13   1        434.77        410.85        54.35 o
  -2 -13   1       1239.82       1176.24        57.35 o
  -1 -13   1        555.13        583.96        34.99 o
   0 -13   1         17.74         28.40        15.10 o
   1 -13   1        166.75        200.63        25.41 o
   2 -13   1          0.48         15.49        13.70 o
   3 -13   1        347.29        409.86        42.03 o
   4 -13   1        275.93        274.04        76.87 o
   5 -13   1        558.72        520.18        46.71 o
   6 -13   1        148.26        195.11        32.40 o
   7 -13   1       1017.06        990.75       100.16 o
   8 -13   1        849.41        885.44        65.46 o
   9 -13   1        424.27        379.71        50.12 o
  10 -13   1        392.75        396.61        53.33 o
  11 -13   1         16.82         14.28        28.16 o
  12 -13   1         28.09         18.29        53.85 o
  -8 -12   1        111.96        103.69        67.71 o
  -7 -12   1         67.53         28.64        34.45 o
  -6 -12   1        596.46        642.76        65.28 o
  -5 -12   1        947.01        948.76       147.63 o
  -4 -12   1         87.69        114.46        33.51 o
  -3 -12   1        344.07        330.01        34.43 o
  -2 -12   1        679.12        573.07        30.56 o
  -1 -12   1       4809.92       4702.18        93.93 o
   0 -12   1       2913.52       2952.19        69.15 o
   1 -12   1        418.81        495.69        29.93 o
   2 -12   1         88.00         94.52        17.99 o
   3 -12   1        154.86        223.63        24.88 o
   4 -12   1        458.34        473.16        42.63 o
   5 -12   1         44.59         66.21        23.00 o
   6 -12   1         53.02         91.64        25.01 o
   7 -12   1          1.39         40.57        21.39 o
   8 -12   1        986.74        926.79        64.58 o
   9 -12   1        963.40        944.59        67.05 o
  10 -12   1         44.83         49.36        28.85 o
  11 -12   1         12.29         23.69        41.10 o
  12 -12   1          7.12        -32.85        50.01 o
  -9 -11   1          1.16         -3.41        39.06 o
  -8 -11   1        127.99        196.15        90.24 o
  -7 -11   1        516.34        487.30        66.28 o
  -6 -11   1         38.60         57.31        34.05 o
  -5 -11   1        532.14        553.18        58.73 o
  -4 -11   1         41.24         76.73        22.65 o
  -3 -11   1         76.06         83.55        16.79 o
  -2 -11   1         63.13         85.14        14.54 o
  -1 -11   1        653.97        635.79        29.29 o
   0 -11   1       2961.06       3144.59        68.81 o
   1 -11   1        331.46        310.57        25.41 o
   2 -11   1       3432.45       3250.13        75.57 o
   3 -11   1         25.67         10.20         9.76 o
   4 -11   1         18.00         46.34        19.43 o
   5 -11   1         87.57         79.26        32.51 o
   6 -11   1         18.26         18.99        24.17 o
   7 -11   1         26.65         29.57        21.44 o
   8 -11   1        160.16        149.80        33.86 o
   9 -11   1         23.68         30.61        23.18 o
  10 -11   1          8.53         30.00        23.51 o
  11 -11   1        322.75        344.53        90.55 o
  12 -11   1         72.65         38.79        51.15 o
  -9 -10   1        137.27         84.63        43.24 o
  -8 -10   1         21.60        -32.47        32.47 o
  -7 -10   1        543.77        613.78        65.40 o
  -6 -10   1        464.86        421.18        46.89 o
  -5 -10   1        988.09        979.27        68.07 o
  -4 -10   1        212.35        268.89        33.22 o
  -3 -10   1        666.42        707.76        31.42 o
  -2 -10   1       1352.40       1307.29        41.44 o
  -1 -10   1       2399.60       2489.75        69.06 o
   0 -10   1       3975.60       4281.01        80.91 o
   1 -10   1        139.92        112.67        14.86 o
   2 -10   1       1080.15        923.95        34.47 o
   3 -10   1       2983.78       3057.89        93.50 o
   4 -10   1       5414.49       5359.34        99.34 o
   5 -10   1        277.84        317.26        35.91 o
   6 -10   1       1439.85       1329.99        68.68 o
   7 -10   1         24.58         40.93        23.84 o
   8 -10   1       2046.07       1899.31       134.81 o
   9 -10   1         29.42         28.57        22.39 o
  10 -10   1         68.10         75.50        28.86 o
  11 -10   1        284.88        347.64        50.08 o
  12 -10   1         86.09        -15.86        45.10 o
 -10  -9   1         52.75         91.32        81.96 o
  -9  -9   1        635.90        674.55        82.07 o
  -8  -9   1         15.27         22.20        30.42 o
  -7  -9   1         10.50         14.13        22.11 o
  -6  -9   1        111.61        139.37        28.21 o
  -5  -9   1       1471.14       1328.96        62.86 o
  -4  -9   1          6.88         18.60        11.41 o
  -3  -9   1       2623.87       2644.77        65.53 o
  -2  -9   1        168.69        152.66        16.26 o
  -1  -9   1          0.14         13.73         8.06 o
   0  -9   1          3.15         -3.36         6.72 o
   1  -9   1        201.13        286.49        19.21 o
   2  -9   1       2608.46       2726.45        62.17 o
   3  -9   1        210.14        251.75        23.19 o
   4  -9   1        200.89        194.27        14.68 o
   5  -9   1         24.69         15.71        11.73 o
   6  -9   1       2259.06       2260.21       157.27 o
   7  -9   1        463.60        510.89        44.01 o
   8  -9   1       1990.03       1890.75        89.22 o
   9  -9   1        626.51        631.60        52.41 o
  10  -9   1        447.92        498.96        53.40 o
  11  -9   1          7.08        -23.45        41.39 o
  12  -9   1         49.73         18.17        49.57 o
 -10  -8   1         45.05        114.49        49.56 o
  -9  -8   1        156.68        147.97        48.51 o
  -8  -8   1        481.09        506.35        51.76 o
  -7  -8   1          1.20         30.00        22.41 o
  -6  -8   1        186.10        212.31        33.21 o
  -5  -8   1        319.24        381.85        38.68 o
  -4  -8   1         17.99         -1.31        12.39 o
  -3  -8   1       1058.87       1036.03        39.47 o
  -2  -8   1       6321.23       6221.55       102.16 o
  -1  -8   1        792.06        712.53        25.96 o
   0  -8   1        432.59        312.08        18.94 o
   1  -8   1         55.40         28.36         8.46 o
   2  -8   1        382.75        381.26        19.29 o
   3  -8   1         41.01         43.87         8.64 o
   4  -8   1        102.68        115.75        11.37 o
   5  -8   1         13.76          9.90        19.71 o
   6  -8   1        489.00        439.69        37.15 o
   7  -8   1        288.84        285.93        36.91 o
   8  -8   1          3.24         -6.17        18.29 o
   9  -8   1         52.77         84.77        49.56 o
  10  -8   1         16.81          7.09        23.75 o
  11  -8   1        199.59         95.85        53.26 o
  12  -8   1          2.52         25.35        43.43 o
  13  -8   1         18.57         45.82        51.19 o
 -11  -7   1         48.89         32.39        49.26 o
 -10  -7   1        294.64        327.20        70.23 o
  -9  -7   1          3.28         14.01        22.41 o
  -8  -7   1          0.65         -2.97        19.55 o
  -7  -7   1         93.58         94.41        28.70 o
  -6  -7   1       1172.52       1104.85        80.31 o
  -5  -7   1        656.42        609.84        40.10 o
  -4  -7   1          9.07         12.68         8.90 o
  -3  -7   1        353.46        332.52        18.68 o
  -2  -7   1        443.97        419.56        19.54 o
  -1  -7   1         12.24         80.86        10.37 o
   0  -7   1        256.34        167.38        17.90 o
   1  -7   1       3587.95       3533.75        69.22 o
   2  -7   1        795.41        823.33        26.88 o
   3  -7   1         43.46         82.80         9.52 o
   4  -7   1        878.43        778.35        24.62 o
   5  -7   1         56.18         74.60         9.50 o
   6  -7   1         30.43         39.43        10.00 o
   7  -7   1        133.68        141.17        28.53 o
   8  -7   1       1114.77       1012.95        61.15 o
   9  -7   1         10.79         21.63        18.15 o
  10  -7   1        101.09        108.39        30.38 o
  11  -7   1        288.45        358.57        77.33 o
  12  -7   1        122.33        134.99        60.34 o
  13  -7   1         27.39         26.75        52.31 o
 -11  -6   1        172.52        123.45        48.25 o
 -10  -6   1        160.62        216.62        44.01 o
  -9  -6   1        727.53        608.48        52.18 o
  -8  -6   1        218.55        212.01        31.88 o
  -7  -6   1          4.09          1.19        16.76 o
  -6  -6   1        164.58        138.40        24.43 o
  -5  -6   1        289.27        328.72        27.91 o
  -4  -6   1        450.02        442.25        22.36 o
  -3  -6   1        289.13        365.23        17.96 o
  -2  -6   1        120.64        240.11        14.80 o
  -1  -6   1        883.67        826.97        24.65 o
   0  -6   1         94.30        129.68        15.04 o
   1  -6   1         27.13         17.35         5.66 o
   2  -6   1      10342.41      10309.32       155.11 o
   3  -6   1        154.48        118.15        10.56 o
   4  -6   1        386.52        518.50        20.49 o
   5  -6   1       1750.82       1761.55        43.51 o
   6  -6   1        166.97        186.15        17.31 o
   7  -6   1         46.49         21.55        21.83 o
   8  -6   1        918.53        888.94        55.75 o
   9  -6   1        107.52        142.42        28.82 o
  10  -6   1        712.27        918.80        93.24 o
  11  -6   1          7.35         19.86        38.82 o
  12  -6   1        183.24        147.31        58.48 o
  13  -6   1        174.67        191.20        71.14 o
 -11  -5   1         84.46        106.45        37.84 o
 -10  -5   1         42.90         75.41        28.99 o
  -9  -5   1        507.84        539.91        50.19 o
  -8  -5   1        428.07        382.81        41.34 o
  -7  -5   1        256.65        325.64        35.42 o
  -6  -5   1          9.46         11.59        14.90 o
  -5  -5   1        952.20       1001.14        29.92 o
  -4  -5   1        207.10        295.88        16.78 o
  -3  -5   1         43.07         16.10         8.78 o
  -2  -5   1         48.92         34.52        10.26 o
  -1  -5   1       3805.53       4132.24        65.50 o
   0  -5   1         40.63        139.18        10.70 o
   1  -5   1        223.79        216.21        11.76 o
   2  -5   1       3186.22       3259.02        59.12 o
   3  -5   1       3041.20       3322.12        60.60 o
   4  -5   1       4733.61       4797.31        84.03 o
   5  -5   1         33.25         22.64         8.41 o
   6  -5   1         12.48          2.65         9.41 o
   7  -5   1        135.37        156.40        35.33 o
   8  -5   1       2259.77       2265.67        90.36 o
   9  -5   1        864.54        812.22        72.45 o
  10  -5   1         24.09          3.53        30.89 o
  11  -5   1         85.50        123.66        54.61 o
  12  -5   1        378.57        411.09        86.67 o
  13  -5   1        537.87        684.45       100.93 o
 -12  -4   1        344.15        442.77        74.30 o
 -11  -4   1         70.29        121.42        36.72 o
 -10  -4   1          4.47         26.58        25.09 o
  -9  -4   1         63.15         48.33        23.34 o
  -8  -4   1        368.88        395.41        39.00 o
  -7  -4   1       1509.40       1489.58        64.81 o
  -6  -4   1         80.33         70.67        24.49 o
  -5  -4   1         19.92         44.81         7.82 o
  -4  -4   1        703.51        783.52        30.92 o
  -3  -4   1       2382.16       2126.86        42.08 o
  -2  -4   1       3228.75       3133.79        52.62 o
  -1  -4   1      18822.51      17986.04       334.24 o
   0  -4   1       3119.49       2978.87        53.23 o
   1  -4   1       1261.71       1250.43        43.59 o
   2  -4   1       6877.86       7389.33       110.97 o
   3  -4   1       2231.47       1917.09        39.96 o
   4  -4   1        262.86        179.93        12.42 o
   5  -4   1        241.50        237.60        16.17 o
   6  -4   1        220.09        261.79        22.65 o
   7  -4   1       1756.45       1821.57        60.18 o
   8  -4   1        447.33        478.96        35.36 o
   9  -4   1       3145.38       3031.99       147.81 o
  10  -4   1        194.46        133.43        49.27 o
  11  -4   1        335.35        515.30        75.74 o
  12  -4   1         38.88         47.57        46.86 o
  13  -4   1        176.70        -69.81        69.81 o
 -12  -3   1        345.28        440.38        70.12 o
 -11  -3   1         54.88         53.32        28.32 o
 -10  -3   1         32.91         26.51        26.26 o
  -9  -3   1       1808.92       1670.25        75.67 o
  -8  -3   1        311.48        283.41        33.94 o
  -7  -3   1        970.42        972.50        68.71 o
  -6  -3   1          1.05          6.54        11.68 o
  -5  -3   1        380.98        369.39        23.26 o
  -4  -3   1       2380.26       2132.73        35.78 o
  -3  -3   1       1875.71       1746.48        34.75 o
  -2  -3   1      20169.39      21361.42       260.11 o
  -1  -3   1       8496.67       7180.82        86.05 o
   0  -3   1       1710.94       1576.14        42.96 o
   1  -3   1         36.94         47.67         7.20 o
   2  -3   1        143.03        249.14         9.56 o
   3  -3   1         31.47         46.36         6.63 o
   4  -3   1         92.77         91.43        16.39 o
   5  -3   1          2.92         13.78         7.45 o
   6  -3   1        300.85        195.68        18.18 o
   7  -3   1       3002.23       3190.40        85.12 o
   8  -3   1       2629.18       2565.92        78.46 o
   9  -3   1        652.27        558.06        49.95 o
  10  -3   1        153.61        138.20        51.29 o
  11  -3   1         38.99         37.10        41.66 o
  12  -3   1         91.05        110.26        59.05 o
  13  -3   1          0.30         31.47        52.59 o
 -12  -2   1        258.86        309.32        47.41 o
 -11  -2   1        853.79        786.76        58.32 o
 -10  -2   1        604.22        555.24        48.03 o
  -9  -2   1        263.12        246.98        33.13 o
  -8  -2   1          4.68         -2.56        21.44 o
  -7  -2   1        308.07        273.59        34.08 o
  -6  -2   1       1788.87       1795.23        54.02 o
  -5  -2   1        388.00        276.72        12.84 o
  -4  -2   1       6829.14       7409.91        96.27 o
  -3  -2   1        294.31        353.56        10.81 o
  -2  -2   1      10765.93       9258.30        99.78 o
  -1  -2   1       7862.41       9246.07       104.55 o
   0  -2   1       4044.81       3979.61       132.25 o
   1  -2   1       1836.06       1666.47        26.43 o
   2  -2   1        723.18        868.83        21.89 o
   3  -2   1        868.98       1032.59        26.95 o
   4  -2   1       2350.28       2327.35        44.82 o
   5  -2   1          8.42         -2.67         5.69 o
   6  -2   1        520.02        573.96        24.07 o
   7  -2   1        127.12        167.09        19.03 o
   8  -2   1        346.86        332.12        25.65 o
   9  -2   1         86.96        103.34        24.55 o
  10  -2   1        602.48        582.01        54.17 o
  11  -2   1        115.44        154.82        52.62 o
  12  -2   1          4.38         -0.91        45.38 o
  13  -2   1        276.56        361.64        90.14 o
 -12  -1   1         31.20         51.18        37.81 o
 -11  -1   1        385.77        390.08        47.78 o
 -10  -1   1       1233.90       1249.47        66.42 o
  -9  -1   1         85.84        118.43        26.05 o
  -8  -1   1        117.48        105.49        22.29 o
  -7  -1   1       1670.12       1589.22        60.91 o
  -6  -1   1          7.78         56.17        10.91 o
  -5  -1   1        515.78        639.48        24.31 o
  -4  -1   1        518.64        603.57        20.76 o
  -3  -1   1        705.22        510.37        12.89 o
  -2  -1   1      14591.12      13783.82       167.44 o
  -1  -1   1       7784.84       7408.75        78.34 o
   1  -1   1       7244.52       7553.99       105.85 o
   2  -1   1      11863.42      12158.89       137.21 o
   3  -1   1       8982.72       9753.99       128.54 o
   4  -1   1        528.02        718.98        22.40 o
   5  -1   1       1553.39       2118.68        45.81 o
   6  -1   1        364.86        423.61        21.13 o
   7  -1   1        254.33        235.58        22.23 o
   8  -1   1         30.92         44.06        14.05 o
   9  -1   1         56.71         34.50        26.47 o
  10  -1   1       1021.05       1018.39        72.35 o
  11  -1   1        401.16        382.49       104.90 o
  12  -1   1         85.83         81.76        48.82 o
 -13   0   1         23.30         38.35        42.88 o
 -12   0   1         61.36        135.55        40.70 o
 -11   0   1          2.76        -14.76        23.35 o
 -10   0   1        691.23        667.33        67.73 o
  -9   0   1          4.38         -9.58        16.65 o
  -8   0   1        429.85        414.90        34.03 o
  -7   0   1        259.95        253.92        27.58 o
  -6   0   1        122.75         49.56        10.99 o
  -5   0   1        354.16        339.13        17.19 o
  -4   0   1       3409.48       3785.16        62.23 o
  -3   0   1          3.22         48.73         4.66 o
  -2   0   1        322.37        230.48         6.17 o
  -1   0   1       3005.54       3134.68        32.24 o
   1   0   1       9313.76       9052.10        93.95 o
   2   0   1       9550.43      10220.83       129.63 o
   3   0   1        613.14        588.59        17.81 o
   4   0   1        124.10         41.40         7.03 o
   5   0   1       1603.41       1517.71        38.56 o
   6   0   1         25.85         43.41        10.15 o
   7   0   1         13.19          3.35        10.40 o
   8   0   1        862.21        855.87        48.43 o
   9   0   1         42.79         36.25        43.99 o
  10   0   1         22.13         38.39        24.05 o
  11   0   1        151.08        200.10        37.97 o
  12   0   1        138.85          3.20        37.43 o
 -13   1   1         66.49         25.85        58.34 o
 -12   1   1         20.77        -20.35        31.97 o
 -11   1   1        239.59        102.99        37.18 o
 -10   1   1          7.91         -5.07        18.86 o
  -9   1   1         14.46          5.15        14.96 o
  -8   1   1       1545.01       1521.48        68.11 o
  -7   1   1        569.44        500.59        25.03 o
  -6   1   1        347.29        378.04        22.03 o
  -5   1   1         29.11         39.49         6.64 o
  -4   1   1        877.90        663.22        24.54 o
  -3   1   1       3513.41       3889.18        57.36 o
  -2   1   1       1722.64       1706.84        24.87 o
  -1   1   1        641.69        585.72        10.36 o
   0   1   1        620.94        819.78        10.30 o
   1   1   1        870.25        836.17        16.62 o
   2   1   1       2261.89       2335.33        39.30 o
   3   1   1         30.89         41.21         6.55 o
   4   1   1        753.09        998.38        27.31 o
   5   1   1        906.25        807.70        29.31 o
   6   1   1       2183.83       2033.65        57.62 o
   7   1   1        246.10        348.17        33.93 o
   8   1   1          9.06         28.60        17.30 o
   9   1   1        273.07        286.68        37.48 o
  10   1   1        830.08        791.00        64.23 o
  11   1   1          3.04         31.34        46.07 o
  12   1   1        513.35        626.31        93.34 o
 -13   2   1        328.10        297.74        84.61 o
 -12   2   1        154.45        227.57        67.62 o
 -11   2   1        389.61        411.42        55.85 o
 -10   2   1         92.95         76.92        24.04 o
  -9   2   1         75.31        100.91        22.06 o
  -8   2   1       2365.49       2409.68        65.62 o
  -7   2   1          0.59         -2.50         8.68 o
  -6   2   1         38.75         89.08        11.01 o
  -5   2   1          5.10          9.42         5.68 o
  -4   2   1        277.57        290.46        11.83 o
  -3   2   1          9.87         19.50         4.47 o
  -2   2   1       1221.30       1226.69        19.28 o
  -1   2   1         24.76         33.12         3.47 o
   0   2   1       1780.41       1636.31        23.75 o
   1   2   1       2012.97       1943.93        29.76 o
   2   2   1        503.29        426.52        14.45 o
   3   2   1       5664.47       6060.83        89.46 o
   4   2   1       1531.09       1352.26        33.51 o
   5   2   1        692.94        732.47        25.63 o
   6   2   1        607.24        612.02        37.71 o
   7   2   1        174.81        176.45        25.85 o
   8   2   1          3.62        -14.82        14.82 o
   9   2   1        402.37        445.75        46.78 o
  10   2   1       1202.01       1129.51        66.70 o
  11   2   1        271.87        284.28        44.04 o
  12   2   1         39.07        -28.62        61.61 o
 -13   3   1          4.31        -26.09        50.01 o
 -12   3   1        386.36        318.91        73.13 o
 -11   3   1        490.71        426.95        83.99 o
 -10   3   1         67.27        113.03        44.88 o
  -9   3   1        149.27        211.04        35.54 o
  -8   3   1         24.10         38.25        14.80 o
  -7   3   1          6.38         29.87        18.97 o
  -6   3   1        514.21        490.44        20.75 o
  -5   3   1       1151.77       1257.95        31.13 o
  -4   3   1         32.52         49.26         7.47 o
  -3   3   1       3086.22       2985.48        41.66 o
  -2   3   1       2128.06       1829.81        35.16 o
  -1   3   1        797.23        778.88        22.56 o
   0   3   1       1447.43       1485.42        24.43 o
   1   3   1       1360.12       1518.74        29.55 o
   2   3   1       1814.26       1672.14        34.41 o
   3   3   1        493.35        427.09        17.48 o
   4   3   1          5.50          9.88         6.71 o
   5   3   1        544.80        497.10        21.57 o
   6   3   1       1013.15        912.40        31.49 o
   7   3   1         24.87         49.78        17.71 o
   8   3   1        150.80        191.40        34.73 o
   9   3   1         70.72         61.54        25.19 o
  10   3   1         19.62         33.99        34.86 o
  11   3   1        512.43        588.65        76.83 o
  12   3   1         79.61         61.51        45.36 o
 -13   4   1          0.29         19.25        50.64 o
 -12   4   1        474.43        477.06        90.47 o
 -11   4   1        496.66        408.85        78.94 o
 -10   4   1        851.63        823.33        89.56 o
  -9   4   1       1399.09       1460.95       113.49 o
  -8   4   1          3.90         -1.74        18.19 o
  -7   4   1       1777.89       1775.17       105.14 o
  -6   4   1         70.08         70.34        12.30 o
  -5   4   1       3402.44       3711.03        63.28 o
  -4   4   1        897.63        897.03        24.94 o
  -3   4   1         58.66         93.46         9.58 o
  -2   4   1       1318.21       1426.94        31.72 o
  -1   4   1       3287.07       3402.53        68.31 o
   0   4   1        723.67        727.51        18.27 o
   1   4   1       8387.48       8227.98       112.01 o
   2   4   1       1645.22       1665.78        36.00 o
   3   4   1       3635.22       3608.06        63.97 o
   4   4   1        271.84        290.37        17.71 o
   5   4   1        798.59        898.89        30.47 o
   6   4   1         52.12         68.01        18.03 o
   7   4   1          9.63          1.85        14.63 o
   8   4   1        166.78        189.56        29.61 o
   9   4   1         17.96         26.76        22.54 o
  10   4   1         10.90         38.72        30.12 o
  11   4   1        352.45        476.66        97.39 o
 -13   5   1        225.68        220.59        70.89 o
 -12   5   1         17.71         24.56        44.51 o
 -11   5   1        444.69        334.83        73.41 o
 -10   5   1         36.62         86.46        35.84 o
  -9   5   1         72.90         95.62        27.64 o
  -8   5   1        993.66       1090.54        45.85 o
  -7   5   1       1108.88       1183.14        44.21 o
  -6   5   1       2038.81       1921.47        43.06 o
  -5   5   1        529.39        559.73        18.97 o
  -4   5   1        434.77        457.44        20.12 o
  -3   5   1       1104.10        997.05        32.21 o
  -2   5   1       1446.55       1454.50        26.56 o
  -1   5   1       2250.73       2448.73        71.96 o
   0   5   1       1107.81       1074.26        26.01 o
   1   5   1        669.92        563.48        19.17 o
   2   5   1       5325.58       5246.01        83.22 o
   3   5   1       5372.34       5909.44       102.08 o
   4   5   1          5.27         -1.36         7.12 o
   5   5   1         57.78         98.10        13.16 o
   6   5   1        447.99        451.23        38.19 o
   7   5   1         74.63         70.19        20.05 o
   8   5   1        342.63        323.54        39.66 o
   9   5   1         24.75         42.66        25.13 o
  10   5   1          6.41        -29.09        29.09 o
  11   5   1        225.45        277.66        75.91 o
 -13   6   1        158.43         31.03        58.43 o
 -12   6   1         75.23         74.36        46.60 o
 -11   6   1         32.65         99.84        50.19 o
 -10   6   1        289.83        214.97        56.77 o
  -9   6   1         22.94         51.18        20.08 o
  -8   6   1       2991.85       3150.57       112.71 o
  -7   6   1       1173.08       1079.97        40.94 o
  -6   6   1       3296.50       3535.49        63.83 o
  -5   6   1       7530.98       7795.20       130.43 o
  -4   6   1        255.28        233.57        16.87 o
  -3   6   1       3810.24       3824.78        71.56 o
  -2   6   1       1580.24       1509.67        31.59 o
  -1   6   1        209.04        191.27        12.82 o
   0   6   1        199.56        217.45        12.56 o
   1   6   1        231.57        287.97        14.84 o
   2   6   1       1050.62        967.13        29.24 o
   3   6   1       1531.86       1575.69        40.64 o
   4   6   1          2.05          8.69         8.26 o
   5   6   1       1093.39       1130.54        45.28 o
   6   6   1        946.06       1064.06        65.51 o
   7   6   1         84.35        103.86        24.52 o
   8   6   1        334.79        421.39        61.58 o
   9   6   1        286.15        194.81        45.40 o
  10   6   1          9.83         29.57        33.06 o
  11   6   1        292.00        263.06        74.66 o
 -13   7   1         37.64         11.33        52.31 o
 -12   7   1        280.75        255.05        71.29 o
 -11   7   1        231.09        158.91        62.31 o
 -10   7   1        260.68        266.88        39.41 o
  -9   7   1        364.54        367.03        41.70 o
  -8   7   1          2.26         -2.82        31.77 o
  -7   7   1        639.05        796.32        51.30 o
  -6   7   1        244.34        219.61        24.45 o
  -5   7   1        166.13        136.11        15.58 o
  -4   7   1       2849.21       2743.32        61.00 o
  -3   7   1      10948.25      11848.34       157.24 o
  -2   7   1       2166.43       1838.74        38.52 o
  -1   7   1        435.97        412.71        20.26 o
   0   7   1       2181.57       2513.75        54.97 o
   1   7   1        673.42        683.42        24.58 o
   2   7   1        127.91        101.93        12.35 o
   3   7   1       1103.33       1069.72        41.27 o
   4   7   1        174.34        213.02        18.82 o
   5   7   1        636.18        540.75        35.55 o
   6   7   1       4109.78       4320.14       123.75 o
   7   7   1       1167.56       1118.16        62.15 o
   8   7   1        432.51        451.40        87.68 o
   9   7   1        694.24        683.96        70.31 o
  10   7   1         62.45        189.11        49.54 o
 -13   8   1          6.58         74.28        57.83 o
 -12   8   1        803.61        743.39        98.03 o
 -11   8   1       1401.27       1390.94       124.58 o
 -10   8   1        359.23        293.82        42.52 o
  -9   8   1       1466.04       1462.49        77.35 o
  -8   8   1        482.45        424.18        39.67 o
  -7   8   1        597.42        545.33        43.12 o
  -6   8   1          9.30         -0.80        17.17 o
  -5   8   1        691.19        697.44        30.41 o
  -4   8   1        198.32        222.67        26.12 o
  -3   8   1       3289.22       3232.83        60.17 o
  -2   8   1       1307.13       1479.09        44.75 o
  -1   8   1          2.40         52.51        10.19 o
   0   8   1       1362.82       1349.34        36.28 o
   1   8   1       1119.63       1101.39        33.60 o
   2   8   1        374.97        438.92        22.36 o
   3   8   1        120.57        143.02        16.22 o
   4   8   1        566.67        590.96        28.83 o
   5   8   1        965.46        951.39        52.83 o
   6   8   1        483.00        345.59        40.25 o
   7   8   1        128.92        151.65        73.87 o
   8   8   1        127.61         78.83        37.42 o
   9   8   1        208.45        271.58        56.27 o
  10   8   1        166.40        190.92        52.66 o
 -13   9   1         18.81         42.78        55.03 o
 -12   9   1        405.41        310.08        74.10 o
 -11   9   1        804.08        719.64        90.14 o
 -10   9   1        100.73        129.48        33.80 o
  -9   9   1       1859.93       1911.41        92.38 o
  -8   9   1        629.77        668.97        51.27 o
  -7   9   1        169.66        182.95        55.23 o
  -6   9   1        480.30        508.28        41.80 o
  -5   9   1         15.93         38.15        19.76 o
  -4   9   1         33.73         15.18        12.98 o
  -3   9   1        947.54       1127.12        34.19 o
  -2   9   1        487.65        467.99        23.05 o
  -1   9   1       1808.50       1892.49        50.98 o
   0   9   1       1530.56       1594.43        62.79 o
   1   9   1       1647.46       1624.12        44.09 o
   2   9   1        188.89        150.01        16.76 o
   3   9   1        242.78        281.70        23.27 o
   4   9   1        690.73        707.60        32.57 o
   5   9   1        197.76        226.15        32.55 o
   6   9   1        190.51        102.22        33.71 o
   7   9   1        149.32        164.69        39.82 o
   8   9   1        245.48        308.07        55.78 o
   9   9   1         64.77         82.99        84.18 o
  10   9   1        120.16         93.58        49.68 o
 -13  10   1         12.01        -42.02        51.61 o
 -12  10   1         34.04         34.87        48.94 o
 -11  10   1        500.02        548.83        60.76 o
 -10  10   1         24.29         25.96        25.28 o
  -9  10   1        203.39        183.32        33.47 o
  -8  10   1        326.01        278.61        39.69 o
  -7  10   1        394.49        451.92        42.38 o
  -6  10   1       1557.59       1629.73        77.69 o
  -5  10   1        621.33        624.81        45.55 o
  -4  10   1        742.32        697.98       103.48 o
  -3  10   1        967.61       1034.23        34.72 o
  -2  10   1        106.87        118.29        14.83 o
  -1  10   1       1656.05       1714.83        50.31 o
   0  10   1       3151.83       3314.62        68.85 o
   1  10   1       1909.11       1916.54        50.88 o
   2  10   1         15.24         19.27        10.46 o
   3  10   1         60.27         76.20        14.35 o
   4  10   1        283.16        314.54        29.37 o
   5  10   1        137.47        208.60        40.38 o
   6  10   1        237.51        200.19        76.54 o
   7  10   1        302.41        196.04        66.22 o
   8  10   1         78.55        116.56        88.27 o
   9  10   1         41.14         71.84        47.72 o
 -12  11   1          5.50         19.25        50.44 o
 -11  11   1         11.02         43.37        27.42 o
 -10  11   1         14.54         26.94        25.35 o
  -9  11   1         81.00         33.66        27.88 o
  -8  11   1         23.29         39.59        21.87 o
  -7  11   1       1317.52       1136.54        68.19 o
  -6  11   1        872.77        916.53        59.14 o
  -5  11   1       1595.62       1595.58        78.14 o
  -4  11   1       1307.47       1144.82        64.12 o
  -3  11   1       1423.37       1431.04        50.92 o
  -2  11   1        264.04        262.59        25.27 o
  -1  11   1         25.42         44.00        11.42 o
   0  11   1        234.53        299.46        23.24 o
   1  11   1       1071.52       1102.14        39.21 o
   2  11   1       2233.24       2078.63        64.54 o
   3  11   1        415.79        407.71        31.81 o
   4  11   1        807.27        771.81        62.88 o
   5  11   1        770.48        782.25        66.17 o
   6  11   1        149.13        174.58        46.58 o
   7  11   1        137.06        205.90        47.26 o
   8  11   1          4.29        -47.24        47.24 o
   9  11   1          0.10         10.79        65.54 o
 -12  12   1         14.48         50.57        50.32 o
 -11  12   1         77.30         51.74        66.92 o
 -10  12   1         66.84         54.49        27.07 o
  -9  12   1         37.43         72.88        29.10 o
  -8  12   1        128.76        102.20        28.52 o
  -7  12   1       1391.64       1522.63       198.47 o
  -6  12   1        142.09         79.99        34.11 o
  -5  12   1          7.57          8.41        18.21 o
  -4  12   1         28.64         48.51        25.49 o
  -3  12   1        710.06        684.97        36.26 o
  -2  12   1         28.33         26.96        14.56 o
  -1  12   1       2457.71       2079.65        62.21 o
   0  12   1       1726.23       1796.14        58.80 o
   1  12   1        159.55        140.08        21.18 o
   2  12   1         40.65         47.07        15.56 o
   3  12   1         31.86         52.82        39.15 o
   4  12   1        928.05        874.78        69.26 o
   5  12   1        624.98        601.77        65.32 o
   6  12   1        357.27        345.56        55.25 o
   7  12   1        208.76        218.04        54.17 o
   8  12   1          9.37         37.08        42.89 o
 -12  13   1        225.86        149.43        59.79 o
 -11  13   1         94.55         55.05        50.76 o
 -10  13   1        151.86        153.62        64.11 o
  -9  13   1         38.40         86.87        44.28 o
  -8  13   1        389.64        427.59        56.63 o
  -7  13   1         95.37         96.24        27.57 o
  -6  13   1        486.70        523.71        48.71 o
  -5  13   1       2463.66       2217.39       101.18 o
  -4  13   1        463.51        412.25        47.01 o
  -3  13   1       2280.65       2359.18       122.11 o
  -2  13   1        174.28        203.00        26.72 o
  -1  13   1       1459.75       1470.17        66.92 o
   0  13   1       3381.87       3284.87        86.99 o
   1  13   1         53.08         92.02        22.50 o
   2  13   1        125.65        120.84        22.23 o
   3  13   1         21.34         43.11        27.79 o
   4  13   1          8.34        -22.58        32.59 o
   5  13   1        120.78        166.11        43.57 o
   6  13   1        106.54         85.57        92.99 o
   7  13   1        202.09        150.35        95.60 o
 -11  14   1         74.84        165.50        42.32 o
 -10  14   1        194.08        179.91        44.43 o
  -9  14   1        315.21        234.71        47.21 o
  -8  14   1        220.26        178.35        36.85 o
  -7  14   1          9.07         28.38        24.73 o
  -6  14   1       1065.46       1089.02        73.37 o
  -5  14   1         31.51         19.39        35.64 o
  -4  14   1        193.03         93.47        29.16 o
  -3  14   1         77.61         79.98        43.21 o
  -2  14   1         20.04         24.90        17.23 o
  -1  14   1        309.51        263.71        28.39 o
   0  14   1         47.72         47.75        19.74 o
   1  14   1         10.77         15.66        17.46 o
   2  14   1       1336.58       1421.83        91.06 o
   3  14   1        278.34        201.90        70.04 o
   4  14   1          1.43         -8.23        32.59 o
   5  14   1         16.06        -15.48        31.66 o
   6  14   1          0.21        -20.96        42.84 o
   7  14   1         61.05         33.96        43.60 o
 -11  15   1        109.69        108.78        38.59 o
 -10  15   1        258.08        306.88        52.50 o
  -9  15   1        731.57        802.51        96.29 o
  -8  15   1        477.30        432.22        56.88 o
  -7  15   1        424.92        483.11        56.35 o
  -6  15   1        234.31        265.00        45.31 o
  -5  15   1        100.67        126.11        34.01 o
  -4  15   1        208.65        225.97        85.46 o
  -3  15   1       1237.26       1104.95        74.47 o
  -2  15   1         49.41        140.62        27.49 o
  -1  15   1          0.74        -17.64        17.64 o
   0  15   1         64.25         48.45        21.98 o
   1  15   1        722.07        682.11        49.00 o
   2  15   1        533.52        523.44        46.32 o
   3  15   1        192.95        230.29        46.15 o
   4  15   1        131.35        109.73        41.26 o
   5  15   1         87.99         26.38        60.77 o
   6  15   1        235.69        249.06        59.44 o
 -10  16   1         32.69         45.22        33.04 o
  -9  16   1         49.03         60.65        29.71 o
  -8  16   1         55.82        117.11        33.99 o
  -7  16   1        520.98        511.52        57.43 o
  -6  16   1        359.15        372.15        52.75 o
  -5  16   1        507.23        526.55        60.31 o
  -4  16   1         54.37         76.55        29.65 o
  -3  16   1         74.23         87.76        32.11 o
  -2  16   1         21.77          6.22        27.91 o
  -1  16   1         14.37         20.94        20.80 o
   0  16   1         16.69         26.73        20.00 o
   1  16   1        396.76        372.34        59.85 o
   2  16   1         35.93        -28.38        28.38 o
   3  16   1        289.46        342.59        56.23 o
   4  16   1        430.79        421.50        64.13 o
   5  16   1        448.83        440.61        70.10 o
 -10  17   1         22.71         45.75        38.49 o
  -9  17   1          6.58        -28.98        28.98 o
  -8  17   1          3.23         15.72        76.37 o
  -7  17   1         20.19         -2.23        70.11 o
  -6  17   1         17.67         -5.81        29.41 o
  -5  17   1        536.49        469.88        62.23 o
  -4  17   1        269.54        184.67        48.23 o
  -3  17   1        260.03        218.57        34.37 o
  -2  17   1        101.87        103.72        56.39 o
  -1  17   1         20.19          8.49        21.79 o
   0  17   1        782.03        661.97        63.05 o
   1  17   1        477.66        617.43        50.78 o
   2  17   1          1.30        -34.28        68.15 o
   3  17   1        255.05        188.59        80.00 o
   4  17   1        164.76        246.85        55.23 o
  -9  18   1         96.76         40.54        62.04 o
  -8  18   1         96.58         83.65        40.58 o
  -7  18   1          0.74        -28.59        28.59 o
  -6  18   1          7.64         49.46        31.92 o
  -5  18   1          0.71        -26.71        26.71 o
  -4  18   1         54.72        104.92        43.33 o
  -3  18   1        249.74        243.53        37.92 o
  -2  18   1         99.91         74.98        57.75 o
  -1  18   1         35.10        -20.13        28.36 o
   0  18   1       1652.25       1779.16       105.01 o
   1  18   1         36.93         63.73        52.80 o
   2  18   1        167.96        202.44        51.38 o
   3  18   1         39.15         23.39        45.84 o
  -8  19   1        500.59        519.69        73.67 o
  -7  19   1         24.61         -1.01        34.17 o
  -6  19   1         10.32          9.13        33.21 o
  -5  19   1         20.85         82.49        37.02 o
  -4  19   1          0.16        -24.96        24.96 o
  -3  19   1        136.20        188.23        47.06 o
  -2  19   1        420.56        470.89        66.00 o
  -1  19   1          1.70        -27.31        31.98 o
   0  19   1         49.88        -15.47        33.63 o
   1  19   1         39.82         -7.80        49.89 o
   2  19   1         73.20         29.70        62.15 o
  -6  20   1        235.35        204.45        55.13 o
  -5  20   1         94.42        114.70       140.14 o
  -4  20   1          1.39        -33.75        33.75 o
  -3  20   1          3.87         31.66        36.76 o
  -2  20   1          0.17        -18.41        35.87 o
  -1  20   1          0.30          3.64        65.41 o
   0  20   1         62.41         43.42        60.20 o
   1 -20   2        282.20        236.34        74.79 o
   2 -20   2        118.77        141.13        67.51 o
   3 -20   2        247.02        179.99        73.03 o
   4 -20   2        338.56        428.35        98.36 o
   5 -20   2        794.70        611.92       118.10 o
   6 -20   2         68.06         67.94        61.61 o
  -2 -19   2          1.57         98.10        61.91 o
  -1 -19   2         50.67         73.31        59.73 o
   0 -19   2        418.07        429.72        62.15 o
   1 -19   2        222.12        304.44        80.71 o
   2 -19   2          7.58        -42.86        50.46 o
   3 -19   2        134.90        148.74        68.02 o
   4 -19   2          8.97         72.81        53.81 o
   5 -19   2         44.40         70.51        55.48 o
   6 -19   2        415.80        378.99        89.91 o
   7 -19   2          1.14         36.04        53.50 o
  -3 -18   2         95.83        117.25        45.46 o
  -2 -18   2        111.90        149.51        57.67 o
  -1 -18   2        166.02        181.10        62.44 o
   0 -18   2        145.26        129.72        45.69 o
   1 -18   2        733.33        641.73        66.74 o
   2 -18   2        279.15        258.86        48.85 o
   3 -18   2         23.16          6.76        33.15 o
   4 -18   2         14.22         36.62        31.55 o
   5 -18   2          7.11         11.64        40.52 o
   6 -18   2        175.17         97.90        57.36 o
   7 -18   2         13.82         28.71        40.41 o
   8 -18   2          1.85        -27.89        42.65 o
  -4 -17   2          3.62         18.00        38.74 o
  -3 -17   2         20.15         20.62        35.34 o
  -2 -17   2        197.36        244.24        47.33 o
  -1 -17   2         10.57         25.76        24.76 o
   0 -17   2         79.92         75.16        32.30 o
   1 -17   2        508.39        545.06        63.91 o
   2 -17   2        698.05        586.56        59.24 o
   3 -17   2        341.14        253.12        46.63 o
   4 -17   2        322.31        491.03        81.48 o
   5 -17   2          3.48        -20.01        29.92 o
   6 -17   2         28.03         61.50        30.70 o
   7 -17   2          2.05         57.07        38.49 o
   8 -17   2         92.84         88.16        52.94 o
   9 -17   2         79.29        150.47        63.51 o
  -5 -16   2         93.20        127.36        50.30 o
  -4 -16   2          8.45         44.46        68.57 o
  -3 -16   2        120.28        123.69        74.88 o
  -2 -16   2          1.06        -17.42        56.87 o
  -1 -16   2        112.97         70.89        25.08 o
   0 -16   2         11.53          3.77        20.94 o
   1 -16   2        514.61        524.30        56.85 o
   2 -16   2        149.94        100.65        55.58 o
   3 -16   2       1723.95       1589.23        90.39 o
   4 -16   2        730.64        703.72       163.07 o
   5 -16   2         53.05          3.52        46.54 o
   6 -16   2        417.52        546.42        56.72 o
   7 -16   2         21.64         11.24        24.73 o
   8 -16   2          0.09         23.58        46.34 o
   9 -16   2          9.21        -21.18        33.63 o
  10 -16   2        541.40        576.99        89.58 o
  -6 -15   2        188.16        204.14        54.54 o
  -5 -15   2          2.61         41.39        36.60 o
  -4 -15   2        271.84        415.15        59.36 o
  -3 -15   2        152.33        117.46        36.43 o
  -2 -15   2         87.86        104.19        43.45 o
  -1 -15   2        120.80        153.82        28.74 o
   0 -15   2         14.55         -1.85        18.09 o
   1 -15   2         19.59         19.09        18.91 o
   2 -15   2         50.73         49.67        25.32 o
   3 -15   2       1087.09        969.21        67.05 o
   4 -15   2        643.74        747.50        60.60 o
   5 -15   2         57.69         57.20        28.73 o
   6 -15   2       1126.73       1122.33        98.86 o
   7 -15   2        284.23        275.83        75.59 o
   8 -15   2        128.86        229.27        40.68 o
   9 -15   2        410.96        518.35        63.47 o
  10 -15   2        454.99        569.17       104.25 o
  11 -15   2         27.31         12.01        47.17 o
  -7 -14   2         44.63         49.31        44.97 o
  -6 -14   2         28.80          3.91        36.00 o
  -5 -14   2         70.10         85.15        37.28 o
  -4 -14   2        637.45        724.96        65.37 o
  -3 -14   2        197.52        320.86        49.45 o
  -2 -14   2         66.40         94.92        21.97 o
  -1 -14   2         15.78         33.02        18.87 o
   0 -14   2        618.89        634.54        43.90 o
   1 -14   2         36.54         64.14        27.49 o
   2 -14   2         62.84         33.83        18.16 o
   3 -14   2        184.49        181.24        35.60 o
   4 -14   2          5.01         14.53        21.43 o
   5 -14   2       1269.62       1347.70        90.18 o
   6 -14   2        977.86       1023.98        69.91 o
   7 -14   2        261.31        193.20        39.08 o
   8 -14   2        317.37        399.59        53.81 o
   9 -14   2        160.99        113.28        39.22 o
  10 -14   2         20.35        -25.97        25.97 o
  11 -14   2         74.71         97.22        51.58 o
  -8 -13   2        363.27        466.00        75.52 o
  -7 -13   2        134.34        134.01        45.37 o
  -6 -13   2          1.39         31.28        33.59 o
  -5 -13   2        223.40        223.46        45.63 o
  -4 -13   2       1593.83       1578.34        92.12 o
  -3 -13   2        816.52        805.44        62.94 o
  -2 -13   2        495.14        542.31        40.26 o
  -1 -13   2       1090.58       1056.83        53.23 o
   0 -13   2        173.67        185.46        24.29 o
   1 -13   2         79.47        124.47        22.25 o
   2 -13   2       1905.62       2021.39        70.09 o
   3 -13   2         10.72         14.53        19.15 o
   4 -13   2        594.03        533.03        47.52 o
   5 -13   2         15.84        -26.79        49.74 o
   6 -13   2         90.80        104.10        27.18 o
   7 -13   2        271.64        278.42        43.33 o
   8 -13   2        125.46        200.73        59.45 o
   9 -13   2         68.11        106.05        31.40 o
  10 -13   2        201.96        235.36        42.37 o
  11 -13   2        270.94        331.75        54.09 o
  -8 -12   2        132.92        127.05        45.18 o
  -7 -12   2        132.44        140.32        47.23 o
  -6 -12   2         54.93        122.78        38.15 o
  -5 -12   2          1.78         -9.70        40.41 o
  -4 -12   2        427.70        466.51        43.21 o
  -3 -12   2        108.79        100.39        18.57 o
  -2 -12   2       4410.87       4033.22       104.92 o
  -1 -12   2       2509.29       2523.57        63.67 o
   0 -12   2         41.14         47.53        13.75 o
   1 -12   2        103.01        170.32        20.68 o
   2 -12   2         57.40        111.23        16.77 o
   3 -12   2        113.04        124.56        19.13 o
   4 -12   2        533.11        496.04        92.36 o
   5 -12   2        188.33        227.81        41.59 o
   6 -12   2        172.85        176.19        49.59 o
   7 -12   2          5.32        -17.25        17.25 o
   8 -12   2        102.13        109.11        29.61 o
   9 -12   2        184.64        193.93        37.90 o
  10 -12   2        136.48        129.53        62.64 o
  11 -12   2         11.06         58.58        50.10 o
  12 -12   2        189.96         82.28        61.84 o
  -9 -11   2        102.23        174.88        84.43 o
  -8 -11   2         82.82        175.32        45.94 o
  -7 -11   2        253.16        359.56       115.84 o
  -6 -11   2        541.48        526.56        48.02 o
  -5 -11   2        625.70        640.35        73.77 o
  -4 -11   2       1507.61       1583.45       124.38 o
  -3 -11   2       2526.59       2508.77        71.15 o
  -2 -11   2        309.55        325.06        25.32 o
  -1 -11   2        196.59        219.03        20.30 o
   0 -11   2        403.03        473.52        24.69 o
   1 -11   2        801.88        672.15        31.75 o
   2 -11   2        120.87        149.89        17.71 o
   3 -11   2       1396.39       1482.40        54.25 o
   4 -11   2       1028.91       1089.77        79.03 o
   5 -11   2        554.53        559.56        44.85 o
   6 -11   2        199.96        182.00        32.26 o
   7 -11   2         81.93         95.57        25.99 o
   8 -11   2        194.70        156.27        32.65 o
   9 -11   2          1.61        -10.35        22.88 o
  10 -11   2          4.71         27.26        23.70 o
  11 -11   2        105.06        200.28        40.87 o
  12 -11   2        276.17        265.60        72.31 o
 -10 -10   2          0.65         -0.26        56.67 o
  -9 -10   2         64.14        104.75        57.62 o
  -8 -10   2        202.22        202.76        48.57 o
  -7 -10   2         15.95         65.24        26.34 o
  -6 -10   2        162.16        158.59        30.86 o
  -5 -10   2        243.85        244.54        33.18 o
  -4 -10   2        762.39        774.94        46.71 o
  -3 -10   2          6.81         14.26         9.82 o
  -2 -10   2         48.80         51.29        12.22 o
  -1 -10   2        850.80        846.97        31.87 o
   0 -10   2        685.98        786.57        33.29 o
   1 -10   2        825.63        837.02        34.02 o
   2 -10   2        148.25        158.99        17.29 o
   3 -10   2        139.72        135.78        16.06 o
   4 -10   2       3982.29       3774.16        79.00 o
   5 -10   2        314.60        377.43        37.84 o
   6 -10   2         83.45        108.01        24.42 o
   7 -10   2        486.41        409.64        39.43 o
   8 -10   2         64.41         53.55        35.62 o
   9 -10   2         70.54         69.40        26.72 o
  10 -10   2        575.48        544.50        55.28 o
  11 -10   2          1.29        -25.23        25.23 o
  12 -10   2         33.98         -3.25        51.98 o
 -10  -9   2          9.39         79.44        44.18 o
  -9  -9   2         80.29         74.77        40.56 o
  -8  -9   2        116.93        163.46        39.11 o
  -7  -9   2        495.81        517.78        64.61 o
  -6  -9   2          3.63         26.88        20.54 o
  -5  -9   2         51.44         48.81        20.05 o
  -4  -9   2        509.08        507.45        28.87 o
  -3  -9   2       2334.14       2210.54        54.48 o
  -2  -9   2       1569.83       1530.57        42.68 o
  -1  -9   2       1842.86       2022.43        48.74 o
   0  -9   2       2075.36       1930.50        51.77 o
   1  -9   2       1903.10       2008.30        87.05 o
   2  -9   2        420.90        458.65        23.04 o
   3  -9   2         42.10         57.49         9.72 o
   4  -9   2        375.67        383.40        20.71 o
   5  -9   2       1758.91       1568.79        49.11 o
   6  -9   2       1976.53       1796.53        79.87 o
   7  -9   2        115.09        136.30        50.16 o
   8  -9   2        723.67        783.52        55.81 o
   9  -9   2        813.87        743.44        56.31 o
  10  -9   2        740.00        739.65        60.29 o
  11  -9   2        104.25         75.45        51.06 o
  12  -9   2          7.20         38.02        52.50 o
 -10  -8   2         48.15         38.53        40.00 o
  -9  -8   2         56.71          5.63        26.32 o
  -8  -8   2         54.36        105.45        29.80 o
  -7  -8   2        720.11        768.82        51.62 o
  -6  -8   2        582.28        579.43        42.88 o
  -5  -8   2          1.58         19.30        16.92 o
  -4  -8   2       1542.04       1452.12        42.13 o
  -3  -8   2         78.81        100.08        12.86 o
  -2  -8   2         37.87         32.09         9.10 o
  -1  -8   2       1428.15       1282.23        48.50 o
   0  -8   2        606.56        681.57        35.61 o
   1  -8   2       1340.96       1476.74        41.36 o
   2  -8   2        846.72        856.73        30.27 o
   3  -8   2        157.90        202.70        19.18 o
   4  -8   2        683.17        759.73        52.40 o
   5  -8   2         11.39         26.25        11.70 o
   6  -8   2       2702.07       2772.28       101.46 o
   7  -8   2         33.97         50.36        19.55 o
   8  -8   2        762.79        667.57        86.73 o
   9  -8   2       1165.23       1128.29        70.13 o
  10  -8   2        612.99        564.30        53.91 o
  11  -8   2        850.97        760.22        93.80 o
  12  -8   2         95.89        113.41        56.80 o
 -11  -7   2        156.87        265.72       103.51 o
 -10  -7   2        205.92        190.98        41.14 o
  -9  -7   2        338.09        438.73        48.94 o
  -8  -7   2        760.14        632.98        49.09 o
  -7  -7   2       1568.08       1407.17       113.52 o
  -6  -7   2          1.65        -10.73        14.60 o
  -5  -7   2          2.24          0.77        13.72 o
  -4  -7   2         34.57         30.49         9.05 o
  -3  -7   2        357.07        372.98        19.25 o
  -2  -7   2        188.47        364.49        18.07 o
  -1  -7   2        696.43        932.03        30.01 o
   0  -7   2        762.90        981.15        31.34 o
   1  -7   2       7302.61       7263.85       119.73 o
   2  -7   2       8863.72       8995.85       223.88 o
   3  -7   2         92.91        101.35        12.26 o
   4  -7   2        449.57        553.47        33.04 o
   5  -7   2        503.29        493.96        22.46 o
   6  -7   2        566.77        546.73        25.30 o
   7  -7   2          7.77          5.22        21.72 o
   8  -7   2          7.96         26.47        19.28 o
   9  -7   2       1103.22       1065.32        66.10 o
  10  -7   2        269.17        267.74        42.67 o
  11  -7   2        357.48        325.86        71.52 o
  12  -7   2        416.96        425.70        85.05 o
 -11  -6   2         38.24         61.52        33.65 o
 -10  -6   2        168.32        192.90        57.74 o
  -9  -6   2        747.53        691.57        51.77 o
  -8  -6   2        796.80        780.42        78.98 o
  -7  -6   2        328.55        410.38        39.56 o
  -6  -6   2        876.29        906.39        65.23 o
  -5  -6   2       1048.09       1026.75        40.89 o
  -4  -6   2        280.02        198.80        14.65 o
  -3  -6   2        162.93        222.84        15.19 o
  -2  -6   2       2179.92       2114.84        58.88 o
  -1  -6   2        216.54        307.73        14.88 o
   0  -6   2       2862.46       2499.03        58.16 o
   1  -6   2       3278.79       3384.18        64.47 o
   2  -6   2       4795.87       5086.54       102.95 o
   3  -6   2       3204.15       3286.46        96.03 o
   4  -6   2       3810.23       3804.75        72.82 o
   5  -6   2        836.37        934.66        31.36 o
   6  -6   2        115.52         83.53        13.64 o
   7  -6   2        243.21        217.37        23.45 o
   8  -6   2         20.78         53.20        20.97 o
   9  -6   2       1057.13        996.30        64.05 o
  10  -6   2        162.34        195.22        38.02 o
  11  -6   2         11.93        -36.75        36.75 o
  12  -6   2        219.19        303.55        74.19 o
  13  -6   2         15.38         97.32        58.53 o
 -11  -5   2          3.86         24.14        29.99 o
 -10  -5   2        432.03        417.11        54.16 o
  -9  -5   2         17.75         -2.08        20.18 o
  -8  -5   2        509.81        597.28        73.43 o
  -7  -5   2        247.04        166.90        28.23 o
  -6  -5   2        387.53        361.96        34.06 o
  -5  -5   2       4037.98       3885.25       101.88 o
  -4  -5   2       1266.95       1364.25        36.55 o
  -3  -5   2       5099.29       4629.69        75.42 o
  -2  -5   2       1115.64       1271.73        30.48 o
  -1  -5   2       5659.50       5921.99        86.82 o
   0  -5   2          2.70         27.64         6.11 o
   1  -5   2          1.28         18.60         5.79 o
   2  -5   2        126.18        153.65        13.70 o
   3  -5   2      10698.40      10797.56       178.97 o
   4  -5   2      10401.58      11623.62       184.05 o
   5  -5   2         38.12         29.04         8.65 o
   6  -5   2        813.15        783.43        31.57 o
   7  -5   2        815.12        794.49        51.81 o
   8  -5   2          9.32          0.56        13.66 o
   9  -5   2         74.96         51.71        23.03 o
  10  -5   2        133.75        127.70        47.03 o
  11  -5   2         60.41        105.38        48.41 o
  12  -5   2         97.48         97.12        51.68 o
  13  -5   2         28.39        136.29        67.37 o
 -12  -4   2          3.21         16.99        37.06 o
 -11  -4   2          6.70         -6.77        28.08 o
 -10  -4   2        959.11        938.38        61.46 o
  -9  -4   2          3.01        -12.02        28.79 o
  -8  -4   2        249.92        295.62        35.41 o
  -7  -4   2          8.48         31.82        17.28 o
  -6  -4   2        141.14        120.47        20.05 o
  -5  -4   2       2996.05       3018.26        70.86 o
  -4  -4   2        718.02        538.29        24.91 o
  -3  -4   2         67.24        110.37         9.34 o
  -2  -4   2        389.09        332.12        13.30 o
  -1  -4   2      29599.45      28497.32       529.70 o
   0  -4   2         16.08         13.02         5.56 o
   1  -4   2       9225.48       9468.39       222.31 o
   2  -4   2        109.76        111.28        12.46 o
   3  -4   2        182.40        270.35        22.63 o
   4  -4   2        516.34        600.34        22.86 o
   5  -4   2        546.63        490.50        35.83 o
   6  -4   2       1261.98       1168.46        39.35 o
   7  -4   2        319.60        347.65        28.04 o
   8  -4   2       2541.50       2425.28        77.52 o
   9  -4   2       5722.72       5649.21       315.52 o
  10  -4   2          8.39         -5.17        33.82 o
  11  -4   2        107.95         -5.74        40.63 o
  12  -4   2        134.44        143.62        56.46 o
  13  -4   2         44.99         61.07        61.91 o
 -12  -3   2         23.85         26.90        34.84 o
 -11  -3   2         18.98        -24.40        24.40 o
 -10  -3   2        810.64        883.05        58.37 o
  -9  -3   2        373.70        408.40        43.44 o
  -8  -3   2        295.49        294.42        39.88 o
  -7  -3   2        346.70        400.85        33.79 o
  -6  -3   2        169.57        157.66        19.27 o
  -5  -3   2       2128.00       2017.85        53.39 o
  -4  -3   2       1757.58       2024.84        43.90 o
  -3  -3   2        515.70        438.39        12.85 o
  -2  -3   2       8975.97       9612.18       113.90 o
  -1  -3   2        684.13        953.95        20.80 o
   0  -3   2       5765.19       5074.63        77.82 o
   1  -3   2       9275.18       9072.78       138.23 o
   2  -3   2       9764.15       9162.87       134.27 o
   3  -3   2          0.85         -0.61         4.73 o
   4  -3   2        911.31        784.82        26.52 o
   5  -3   2       2189.12       2322.70        68.20 o
   6  -3   2       1043.68       1216.04        40.02 o
   7  -3   2        671.28        645.45        64.79 o
   8  -3   2       1569.25       1528.18        72.50 o
   9  -3   2       1363.17       1381.35        59.45 o
  10  -3   2        360.49        402.32        77.46 o
  11  -3   2         37.70         49.97        42.72 o
  12  -3   2         47.77         48.97        48.35 o
 -12  -2   2         76.07        130.88        60.01 o
 -11  -2   2         23.01         -0.84        25.33 o
 -10  -2   2        643.45        586.48        65.87 o
  -9  -2   2         44.08         44.78        20.24 o
  -8  -2   2        616.31        644.12        42.51 o
  -7  -2   2       1128.47       1157.15        60.04 o
  -6  -2   2         66.03         91.70        12.89 o
  -5  -2   2       4634.79       4703.38        80.15 o
  -4  -2   2        259.30        317.88        15.94 o
  -3  -2   2        153.65        214.00        11.14 o
  -2  -2   2      33522.64      32901.50       327.94 o
  -1  -2   2       1599.93       1043.63        19.81 o
   0  -2   2        102.54        115.64         4.92 o
   1  -2   2       9060.87       9111.97       114.02 o
   2  -2   2      13314.18      12604.02       178.10 o
   3  -2   2       1537.82       1499.92        35.72 o
   4  -2   2         25.94         52.81        10.35 o
   5  -2   2        150.69        279.70        17.03 o
   6  -2   2        734.82        992.00        32.73 o
   7  -2   2        264.45        264.27        31.30 o
   8  -2   2         41.87         51.95        19.33 o
   9  -2   2        100.15         87.93        36.55 o
  10  -2   2        600.20        591.71        55.01 o
  11  -2   2        231.00        283.19        64.56 o
  12  -2   2        241.75        311.47        78.81 o
 -13  -1   2         24.10        153.51        72.83 o
 -12  -1   2        340.94        323.20        54.08 o
 -11  -1   2        132.83        192.16        34.14 o
 -10  -1   2          7.66          0.67        19.44 o
  -9  -1   2        472.99        458.70        42.28 o
  -8  -1   2        302.07        359.79        41.09 o
  -7  -1   2       1742.31       1717.58        62.90 o
  -6  -1   2        904.44        728.29        27.49 o
  -5  -1   2        507.95        651.73        23.70 o
  -4  -1   2        266.63        433.58        22.05 o
  -3  -1   2       1584.50       1523.05        30.59 o
  -2  -1   2       2671.89       3347.90        39.83 o
  -1  -1   2       1837.75       2141.64        26.09 o
   0  -1   2         75.04         90.36         5.90 o
   1  -1   2       4453.86       4412.22        67.31 o
   2  -1   2       4934.65       4360.65        63.55 o
   3  -1   2        819.88        752.49        27.39 o
   4  -1   2         45.11        125.06        11.61 o
   5  -1   2         69.78         80.04        11.30 o
   6  -1   2       2222.83       1988.22        48.76 o
   7  -1   2       1374.94       1354.48        46.22 o
   8  -1   2        623.32        610.18        33.56 o
   9  -1   2        115.90        125.24        25.78 o
  10  -1   2          0.26         27.59        22.29 o
  11  -1   2        201.27        119.46        46.08 o
  12  -1   2        147.57         77.71        49.39 o
 -13   0   2          6.81         68.28        38.61 o
 -12   0   2        316.34        338.85        56.82 o
 -11   0   2         17.30          2.28        23.33 o
 -10   0   2        608.44        555.11        44.27 o
  -9   0   2         70.33        113.02        23.86 o
  -8   0   2        338.70        306.90        51.86 o
  -7   0   2        408.93        361.06        20.05 o
  -6   0   2        448.88        529.70        18.43 o
  -5   0   2       1341.46       1179.42        26.35 o
  -4   0   2        151.56        222.18         9.61 o
  -3   0   2        873.74        898.95        17.86 o
  -2   0   2       3926.37       3586.01        41.21 o
  -1   0   2       1858.85       2259.75        28.70 o
   0   0   2       3466.95       3609.49        47.71 o
   1   0   2        174.11        222.85         7.51 o
   2   0   2         55.78         57.75         6.31 o
   3   0   2       1632.70       1598.76        46.77 o
   4   0   2       3498.31       3428.91        61.51 o
   5   0   2        545.30        393.39        19.45 o
   6   0   2          7.18         -1.01         8.73 o
   7   0   2       1193.15       1150.93        43.08 o
   8   0   2          5.67        -14.18        18.20 o
   9   0   2        385.23        375.15        40.99 o
  10   0   2       1456.01       1434.79        72.30 o
  11   0   2        101.26         74.60        29.60 o
  12   0   2          7.06        -26.72        46.15 o
 -13   1   2          2.15         38.75        55.43 o
 -12   1   2          5.62         33.75        32.19 o
 -11   1   2        141.21        254.61        45.61 o
 -10   1   2        843.74        887.68        67.62 o
  -9   1   2         95.90        121.66        23.95 o
  -8   1   2          2.48         14.17        14.57 o
  -7   1   2          4.37         15.22         8.68 o
  -6   1   2        750.06        693.49        21.88 o
  -5   1   2        725.02        792.03        25.59 o
  -4   1   2         88.01         75.01         6.78 o
  -3   1   2       1707.76       1797.42        28.54 o
  -2   1   2       3255.69       3252.30        45.12 o
  -1   1   2        361.40        379.65        14.14 o
   0   1   2        131.25        131.79         7.03 o
   1   1   2        940.92        759.01        17.18 o
   2   1   2        513.65        514.97        24.30 o
   3   1   2        668.78        593.91        19.70 o
   4   1   2        341.39        296.55        15.85 o
   5   1   2       5243.39       5715.17        94.83 o
   6   1   2        189.58        224.97        18.18 o
   7   1   2        157.57        107.41        18.30 o
   8   1   2        297.42        253.51        33.05 o
   9   1   2        649.77        606.89        47.23 o
  10   1   2        820.09        792.61        56.47 o
  11   1   2        516.24        487.20        63.49 o
  12   1   2          1.99         39.68        50.09 o
 -13   2   2        147.96        254.72        71.00 o
 -12   2   2         47.70        -38.93        41.06 o
 -11   2   2          3.54         -1.45        31.50 o
 -10   2   2        391.76        360.06        44.94 o
  -9   2   2        170.41        187.08        27.17 o
  -8   2   2         74.53        107.39        17.51 o
  -7   2   2        839.52        826.08        42.33 o
  -6   2   2         13.30         34.89         8.05 o
  -5   2   2         21.29         24.24         5.70 o
  -4   2   2        130.40         91.61         8.69 o
  -3   2   2         29.24         89.55         7.04 o
  -2   2   2        857.45        882.24        23.31 o
  -1   2   2      24913.69      25167.00       295.76 o
   0   2   2       2900.62       3099.30        40.59 o
   1   2   2       5129.44       5461.22       111.81 o
   2   2   2       2890.86       2962.99        50.40 o
   3   2   2       1715.71       1466.90        34.22 o
   4   2   2        139.33        164.60        13.43 o
   5   2   2       2064.85       2093.48        48.91 o
   6   2   2        388.25        431.67        22.38 o
   7   2   2          5.84         -4.88        11.42 o
   8   2   2        532.03        497.47        40.67 o
   9   2   2        515.84        548.44        45.53 o
  10   2   2        311.65        265.01        39.75 o
  11   2   2        526.20        603.64        70.72 o
  12   2   2         16.44         55.84       159.51 o
 -13   3   2          8.97         22.64        51.86 o
 -12   3   2         79.71         54.04        49.39 o
 -11   3   2        135.36        130.77        48.72 o
 -10   3   2       2125.61       2062.91       145.06 o
  -9   3   2        668.66        640.76        50.62 o
  -8   3   2       2027.28       1834.34        77.42 o
  -7   3   2       1067.46       1144.87        34.37 o
  -6   3   2        445.81        451.40        17.96 o
  -5   3   2       1466.66       1600.85        35.30 o
  -4   3   2         99.79        144.50        11.32 o
  -3   3   2         42.50         57.33         8.36 o
  -2   3   2       1726.65       1932.73        28.02 o
  -1   3   2       1275.10       1049.74        20.54 o
   0   3   2        147.13        130.57         7.38 o
   1   3   2        244.28        221.86        11.13 o
   2   3   2       1888.26       1775.42        37.13 o
   3   3   2       1235.37       1242.84        36.27 o
   4   3   2       1781.34       1918.99        44.79 o
   5   3   2        105.25        191.80        16.30 o
   6   3   2        301.59        363.73        29.58 o
   7   3   2        112.89         79.08        19.76 o
   8   3   2        649.36        669.70        54.89 o
   9   3   2         60.86        113.84        29.05 o
  10   3   2        238.74        143.23        42.62 o
  11   3   2        312.70        354.29        60.57 o
 -13   4   2         32.69         -9.33        48.93 o
 -12   4   2         86.07        169.81        61.66 o
 -11   4   2        100.97         39.38        38.64 o
 -10   4   2       2505.23       2340.95       153.93 o
  -9   4   2       2716.24       2491.81        95.67 o
  -8   4   2        370.06        440.38        29.60 o
  -7   4   2        217.61        182.96        27.03 o
  -6   4   2       2994.93       2842.15        55.06 o
  -5   4   2        282.90        278.83        15.98 o
  -4   4   2         10.86         29.46         6.40 o
  -3   4   2       4090.95       4175.65        54.59 o
  -2   4   2       3536.58       3810.46        50.25 o
  -1   4   2       4147.95       4198.90        61.29 o
   0   4   2       2854.36       3004.16        44.47 o
   1   4   2        158.61        158.23        10.72 o
   2   4   2       5962.87       6268.07       134.70 o
   3   4   2        880.22        852.45        27.10 o
   4   4   2        478.46        456.97        21.44 o
   5   4   2        142.87        181.47        17.24 o
   6   4   2       1391.31       1386.56        42.32 o
   7   4   2        202.38        207.45        29.95 o
   8   4   2         74.51         53.40        21.56 o
   9   4   2          1.05          6.69        24.79 o
  10   4   2          0.26          7.58        29.51 o
  11   4   2        217.25        283.49        75.31 o
 -13   5   2        198.89        136.96        61.54 o
 -12   5   2         19.59         25.51        43.80 o
 -11   5   2        379.11        306.15        69.22 o
 -10   5   2         21.04          9.03        32.36 o
  -9   5   2         73.28         33.13        24.11 o
  -8   5   2        211.36        155.66        21.12 o
  -7   5   2        414.43        428.23        27.14 o
  -6   5   2       3198.91       3289.98        68.19 o
  -5   5   2       9476.79       9983.55       154.07 o
  -4   5   2       2271.14       2360.04        50.46 o
  -3   5   2         91.32        111.39        12.30 o
  -2   5   2        167.97        169.01         8.93 o
  -1   5   2        364.80        437.80        15.21 o
   0   5   2          4.31         16.47         4.22 o
   1   5   2         10.31          6.19         6.47 o
   2   5   2       4093.19       4171.81        71.87 o
   3   5   2       2054.27       1884.80        60.26 o
   4   5   2        881.40        949.43        32.43 o
   5   5   2       2172.33       1940.44        50.55 o
   6   5   2        188.07        208.70        19.31 o
   7   5   2         16.88         26.72        18.50 o
   8   5   2        170.53        158.71        38.93 o
   9   5   2         44.24         28.29        29.90 o
  10   5   2          0.04         14.15        33.96 o
  11   5   2          0.03         32.23        40.06 o
 -13   6   2        197.12        172.63        68.96 o
 -12   6   2        118.69        100.67        55.56 o
 -11   6   2        180.65        186.38        59.71 o
 -10   6   2        671.71        853.21        92.35 o
  -9   6   2        113.50        124.32        26.58 o
  -8   6   2          0.38         -9.97        14.48 o
  -7   6   2        316.93        408.34        24.20 o
  -6   6   2        396.88        424.49        23.52 o
  -5   6   2       1539.46       1609.87        43.52 o
  -4   6   2       1858.50       1912.04        45.95 o
  -3   6   2        131.01        176.44         7.87 o
  -2   6   2        154.05        259.88        26.71 o
  -1   6   2       1883.70       1969.22        39.62 o
   0   6   2         35.04         58.87         8.31 o
   1   6   2         19.65         16.05         6.85 o
   2   6   2       1292.63       1389.78        36.86 o
   3   6   2       2351.24       2483.97        65.25 o
   4   6   2       1198.73       1033.23        39.42 o
   5   6   2        666.57        732.07        36.87 o
   6   6   2         94.78         99.46        24.17 o
   7   6   2        602.31        581.38        54.82 o
   8   6   2        839.71        799.72        69.42 o
   9   6   2        879.55        823.05        87.35 o
  10   6   2        107.94        102.18        42.44 o
  11   6   2         23.15         18.31        38.55 o
 -13   7   2        180.02        222.44        70.38 o
 -12   7   2        125.04        101.97        51.35 o
 -11   7   2        250.85        197.25        62.12 o
 -10   7   2       1228.45       1194.22        70.80 o
  -9   7   2        117.89         95.78        25.47 o
  -8   7   2        364.76        352.73        36.39 o
  -7   7   2         62.12         39.97        24.49 o
  -6   7   2          1.50         12.87        10.83 o
  -5   7   2        643.87        649.60        27.94 o
  -4   7   2       4914.94       5109.82        93.09 o
  -3   7   2        112.91         71.09        12.47 o
  -2   7   2        681.40        800.38        23.53 o
  -1   7   2        174.38         95.65        10.02 o
   0   7   2       2970.54       3566.71        64.38 o
   1   7   2       1124.71       1330.53        46.13 o
   2   7   2       6007.50       6348.63       103.79 o
   3   7   2         10.90         17.10        12.02 o
   4   7   2        303.86        323.34        23.37 o
   5   7   2         14.59         17.68        13.68 o
   6   7   2        824.09        891.73        78.82 o
   7   7   2       1454.76       1336.78        85.35 o
   8   7   2          5.84        -35.64        35.64 o
   9   7   2        358.04        337.05        55.43 o
  10   7   2          7.58         19.73        37.18 o
 -13   8   2        148.73         71.05        67.03 o
 -12   8   2         38.43         64.25        43.55 o
 -11   8   2        229.62        219.03        61.32 o
 -10   8   2        606.96        526.91        49.97 o
  -9   8   2        649.83        615.98        50.25 o
  -8   8   2        397.58        387.77        40.68 o
  -7   8   2        414.29        428.24        38.00 o
  -6   8   2        456.46        509.44        40.22 o
  -5   8   2         59.57         86.39        18.82 o
  -4   8   2        719.90        750.78        29.93 o
  -3   8   2         89.56         99.63        15.28 o
  -2   8   2        230.06        153.65        12.24 o
  -1   8   2        210.12        233.09        17.38 o
   0   8   2      10342.44      10129.79       146.19 o
   1   8   2       1840.11       1827.97        47.73 o
   2   8   2        718.75        658.41        27.34 o
   3   8   2        249.06        250.18        21.65 o
   4   8   2        988.61        994.78        37.46 o
   5   8   2        115.87         76.04        18.83 o
   6   8   2        362.02        365.99        52.39 o
   7   8   2        575.65        566.69        62.30 o
   8   8   2         46.08          7.24        31.68 o
   9   8   2        261.67        221.52        54.52 o
  10   8   2         40.45         55.06        41.65 o
 -13   9   2        126.86         57.83        54.49 o
 -12   9   2        159.72        135.06        56.24 o
 -11   9   2        743.34        689.03        90.80 o
 -10   9   2         35.80          0.46        22.33 o
  -9   9   2        239.84        243.75        39.05 o
  -8   9   2        497.11        447.12        60.15 o
  -7   9   2       1198.98       1173.13       100.60 o
  -6   9   2       1017.33        900.80        54.41 o
  -5   9   2          6.78          4.12        12.65 o
  -4   9   2        286.66        341.63        30.08 o
  -3   9   2        441.51        550.48        26.53 o
  -2   9   2         33.90         32.28         8.01 o
  -1   9   2         63.72         88.27        11.88 o
   0   9   2       1412.64       1516.88        41.24 o
   1   9   2       1815.69       1590.66        44.07 o
   2   9   2       1119.79       1049.85        36.59 o
   3   9   2         10.60         10.24        10.54 o
   4   9   2       1851.26       1714.10        51.88 o
   5   9   2        883.97        691.86        59.36 o
   6   9   2        662.46        545.88        60.04 o
   7   9   2        768.40        731.40        75.35 o
   8   9   2         92.20        160.39        50.21 o
   9   9   2         71.86         56.44        65.99 o
 -13  10   2          2.24        -49.71        49.71 o
 -12  10   2          5.67         14.90        44.46 o
 -11  10   2        388.13        361.59        51.92 o
 -10  10   2       1452.49       1535.06       137.96 o
  -9  10   2         87.98         80.82        26.56 o
  -8  10   2        499.56        522.96        46.96 o
  -7  10   2        368.66        397.10        55.54 o
  -6  10   2       1195.76       1263.57        68.13 o
  -5  10   2       1673.23       1544.26        75.01 o
  -4  10   2        507.79        445.36        68.38 o
  -3  10   2        135.56        118.46        12.77 o
  -2  10   2       1786.41       1772.44        52.82 o
  -1  10   2       1070.72       1122.43        35.73 o
   0  10   2        149.78        156.44        16.59 o
   1  10   2         44.42         39.66        11.43 o
   2  10   2        514.23        461.21        26.95 o
   3  10   2       1123.89       1177.00        47.70 o
   4  10   2        997.80        947.24        44.36 o
   5  10   2        114.48        169.06        36.87 o
   6  10   2         34.72         13.86        40.37 o
   7  10   2        637.89        546.38        69.35 o
   8  10   2         28.13         71.59        39.61 o
   9  10   2          0.66         38.26        43.44 o
 -12  11   2          0.98          3.39        41.07 o
 -11  11   2         78.88         71.64        41.10 o
 -10  11   2        778.23        735.44       143.77 o
  -9  11   2         51.86         66.90        25.79 o
  -8  11   2          0.83        -10.66        18.60 o
  -7  11   2        161.53        170.90        30.85 o
  -6  11   2       1307.26       1246.20        70.86 o
  -5  11   2         72.41        105.63        25.44 o
  -4  11   2         27.29         26.98        17.43 o
  -3  11   2        758.88        655.91        49.42 o
  -2  11   2       1530.24       1443.67        54.84 o
  -1  11   2       1814.89       1751.27        54.80 o
   0  11   2       1401.02       1438.06        49.98 o
   1  11   2          0.76         11.80        11.54 o
   2  11   2         55.71         31.46        14.59 o
   3  11   2        128.22        112.79        20.86 o
   4  11   2          7.26          5.98        31.68 o
   5  11   2         16.11         -5.40        40.48 o
   6  11   2         20.96        -26.50        47.85 o
   7  11   2        301.57        256.57        51.11 o
   8  11   2         69.79         72.22        55.12 o
 -12  12   2         25.05         43.80        52.00 o
 -11  12   2        504.43        567.08        57.74 o
 -10  12   2        921.98        891.22        68.98 o
  -9  12   2        100.66         42.59        26.70 o
  -8  12   2         40.40         17.55        38.20 o
  -7  12   2          6.04         12.01        25.75 o
  -6  12   2          0.62         -6.23        16.64 o
  -5  12   2        460.86        387.87        44.34 o
  -4  12   2        618.21        594.66        50.83 o
  -3  12   2       1332.76       1597.35        81.47 o
  -2  12   2        352.21        407.23        31.72 o
  -1  12   2       4511.69       4250.36       112.58 o
   0  12   2       1563.70       1245.51        50.43 o
   1  12   2         37.25         37.93        15.40 o
   2  12   2        315.27        342.39        32.30 o
   3  12   2        395.28        419.21        34.75 o
   4  12   2         13.02         24.30        25.06 o
   5  12   2          3.29        -25.22        26.71 o
   6  12   2         49.95         34.10        36.87 o
   7  12   2         66.32         56.95        43.15 o
   8  12   2        691.98        802.46        90.26 o
 -12  13   2         25.89         25.30        49.75 o
 -11  13   2        925.36       1154.80       197.78 o
 -10  13   2        551.01        534.26        64.31 o
  -9  13   2       1005.36        859.01        65.93 o
  -8  13   2        155.16        166.18        34.39 o
  -7  13   2         74.86         58.76        24.73 o
  -6  13   2         49.99          6.00        26.01 o
  -5  13   2         31.81         26.40        24.07 o
  -4  13   2        618.90        718.72        59.15 o
  -3  13   2         74.86         30.56        53.95 o
  -2  13   2         23.18          5.91        11.84 o
  -1  13   2       3169.63       2721.65        76.31 o
   0  13   2       1825.26       1804.78        62.18 o
   1  13   2         26.83         31.48        16.70 o
   2  13   2        265.36        348.12        34.46 o
   3  13   2        333.82        380.68        40.97 o
   4  13   2        757.77        815.23        69.93 o
   5  13   2          2.11         -9.64        27.26 o
   6  13   2          1.02         16.28        37.81 o
   7  13   2        161.47        102.25        85.20 o
 -12  14   2        131.26         98.79        62.19 o
 -11  14   2         63.22         17.72        34.91 o
 -10  14   2          1.14         27.78        24.92 o
  -9  14   2        709.82        632.81        59.36 o
  -8  14   2        924.93        967.60       102.85 o
  -7  14   2        169.28        137.57        35.07 o
  -6  14   2        799.09        780.62        62.95 o
  -5  14   2          3.22         -7.43        21.61 o
  -4  14   2       1094.68       1128.05        74.08 o
  -3  14   2          1.45         12.36        20.02 o
  -2  14   2       1034.63       1064.97        56.18 o
  -1  14   2        300.09        447.11        34.02 o
   0  14   2         21.92         -0.90        28.33 o
   1  14   2          1.17         13.53        15.68 o
   2  14   2       1833.39       1862.64        69.09 o
   3  14   2        159.50        141.80        39.28 o
   4  14   2         21.13         -2.31        30.32 o
   5  14   2         15.52        -45.58        45.58 o
   6  14   2          3.92         -4.30        38.93 o
 -11  15   2         28.13         35.46        63.08 o
 -10  15   2         93.33        101.51        58.41 o
  -9  15   2        471.47        420.24        59.72 o
  -8  15   2        258.49        211.26        42.73 o
  -7  15   2         84.57         90.76        31.59 o
  -6  15   2        664.85        533.79        99.66 o
  -5  15   2       1641.46       1536.43        91.31 o
  -4  15   2        535.03        503.92        61.30 o
  -3  15   2         22.38         30.92        25.18 o
  -2  15   2        406.96        479.67        41.48 o
  -1  15   2         77.47         75.35        26.38 o
   0  15   2          3.37         20.42        17.75 o
   1  15   2          3.13         24.58        18.00 o
   2  15   2        940.16       1005.73        61.29 o
   3  15   2         57.08          9.02        29.62 o
   4  15   2        112.44        132.12        41.31 o
   5  15   2         62.86        109.07        48.04 o
   6  15   2         82.16         10.76        43.73 o
 -11  16   2       1136.80        902.46       116.24 o
 -10  16   2        214.54        247.58        51.10 o
  -9  16   2         73.09         53.13        39.06 o
  -8  16   2          8.47         23.16        29.08 o
  -7  16   2        150.14        170.80        40.62 o
  -6  16   2        536.61        620.84        61.25 o
  -5  16   2        442.47        454.96        60.54 o
  -4  16   2        447.38        529.29        55.30 o
  -3  16   2       1000.35       1009.22        69.01 o
  -2  16   2        615.36        686.98        50.36 o
  -1  16   2        128.80        101.81        28.09 o
   0  16   2         19.51         15.03        19.58 o
   1  16   2         87.54         42.44        26.34 o
   2  16   2         27.15        -29.57        29.57 o
   3  16   2         17.49         34.69        35.02 o
   4  16   2        154.77        237.06        53.32 o
   5  16   2        835.12        838.88        93.60 o
 -10  17   2        626.56        716.72        78.95 o
  -9  17   2        181.19        257.02        53.71 o
  -8  17   2          0.61        -33.10        33.10 o
  -7  17   2         79.90         79.44        31.13 o
  -6  17   2         84.26         80.42        34.28 o
  -5  17   2         38.29         21.07        29.79 o
  -4  17   2         75.25         71.28        67.80 o
  -3  17   2        828.40        875.54        85.48 o
  -2  17   2         50.87         35.79        22.01 o
  -1  17   2        527.62        538.67        49.09 o
   0  17   2        553.67        611.17        60.46 o
   1  17   2         15.95         15.98        26.20 o
   2  17   2        664.68        721.09       102.85 o
   3  17   2        285.83        438.29        82.42 o
   4  17   2          0.73         28.61        79.29 o
  -9  18   2         79.88        113.25        43.22 o
  -8  18   2        335.59        347.12        59.40 o
  -7  18   2        532.20        471.37        67.94 o
  -6  18   2          9.19         38.87        32.30 o
  -5  18   2          7.18         24.81        29.15 o
  -4  18   2         20.89         33.86        32.79 o
  -3  18   2        252.21        273.08        39.79 o
  -2  18   2         39.04         64.25        28.77 o
  -1  18   2        814.60        802.66        72.42 o
   0  18   2        373.83        370.51        57.24 o
   1  18   2         45.81         57.49        55.84 o
   2  18   2       1123.15       1258.53        97.38 o
   3  18   2          4.12         23.62        90.08 o
  -8  19   2        162.65        201.65        51.96 o
  -7  19   2        146.85        105.46        45.69 o
  -6  19   2         98.71        101.38        38.97 o
  -5  19   2        199.66        215.28        49.53 o
  -4  19   2        133.02         90.73        33.39 o
  -3  19   2          0.16         -8.51        43.88 o
  -2  19   2         23.79        -15.74        43.09 o
  -1  19   2        101.12         73.49        60.74 o
   0  19   2         31.76         36.96        35.71 o
   1  19   2         75.74         83.55        52.56 o
  -6  20   2        171.61        127.57        60.41 o
  -5  20   2        633.77        535.40        59.44 o
  -4  20   2        408.84        574.28        61.98 o
  -3  20   2         85.74         86.76        41.32 o
  -2  20   2        130.32        133.55        45.40 o
  -1  20   2         47.31         68.80        41.24 o
   1 -20   3        192.43        293.73        81.03 o
   2 -20   3         89.46         46.85        61.68 o
   3 -20   3        193.23        208.83        81.07 o
   4 -20   3        120.07        174.30        69.61 o
   5 -20   3        174.42        142.21        70.60 o
   0 -19   3        180.32        109.38        57.52 o
   1 -19   3       1212.52       1336.98       136.28 o
   2 -19   3        830.74        826.29       114.52 o
   3 -19   3         73.35         84.33        55.53 o
   4 -19   3          8.52         40.65        49.07 o
   5 -19   3         73.40         46.39        56.92 o
   6 -19   3        253.60        267.19        81.36 o
   7 -19   3          0.33        -45.15        45.15 o
  -3 -18   3         30.42        181.38        68.01 o
  -2 -18   3         20.04         27.20        39.56 o
  -1 -18   3         38.20         14.21        47.38 o
   0 -18   3         98.76         82.00        47.00 o
   1 -18   3        213.43        186.95        62.57 o
   2 -18   3        542.65        344.15        75.95 o
   3 -18   3         87.32         63.44        53.96 o
   4 -18   3          6.62         47.96        44.73 o
   5 -18   3        522.68        277.14        74.06 o
   6 -18   3        135.22        123.13        61.44 o
   7 -18   3          0.02         47.79        43.57 o
  -5 -17   3         39.47         38.51        50.04 o
  -4 -17   3        466.51        480.47        90.75 o
  -3 -17   3         23.16         83.70        40.13 o
  -2 -17   3          0.32         27.66        30.95 o
  -1 -17   3         54.37         61.01        26.46 o
   0 -17   3         10.92         11.81        29.15 o
   1 -17   3         19.85         -5.91        28.31 o
   2 -17   3         16.68         36.97        30.18 o
   3 -17   3        387.01        328.63        74.36 o
   4 -17   3         49.02         89.64        49.56 o
   5 -17   3        295.50        461.44        90.44 o
   6 -17   3         95.31        170.18        63.42 o
   7 -17   3        215.19        241.97        60.65 o
   8 -17   3         45.72        -36.96        36.96 o
   9 -17   3         36.77         24.45        45.26 o
  -5 -16   3        736.82       1113.05        91.85 o
  -4 -16   3         47.38         76.31        39.05 o
  -3 -16   3          1.52        -28.37        29.53 o
  -2 -16   3         16.72         49.25        30.90 o
  -1 -16   3        111.23        110.97        28.24 o
   0 -16   3          5.08         -8.92        36.17 o
   1 -16   3         17.82         33.81        26.60 o
   2 -16   3          8.96         32.77        25.38 o
   3 -16   3        570.63        619.73        59.44 o
   4 -16   3        570.05        663.88        60.91 o
   5 -16   3         82.90         77.73        30.34 o
   6 -16   3        229.69        226.10        60.39 o
   7 -16   3        220.52        246.57        70.45 o
   8 -16   3        202.72        328.07        79.00 o
   9 -16   3         62.27        133.82        49.71 o
  10 -16   3         10.46        -40.35        40.35 o
  -6 -15   3        279.64        478.71        70.76 o
  -5 -15   3        619.15        594.05        70.75 o
  -4 -15   3        323.40        394.47        59.56 o
  -3 -15   3        296.17        341.58       120.94 o
  -2 -15   3         73.72         12.01        49.53 o
  -1 -15   3        250.99        371.29        40.85 o
   0 -15   3         44.05         84.59        22.93 o
   1 -15   3        463.03        468.57        41.39 o
   2 -15   3        167.49        165.15        34.59 o
   3 -15   3          0.57        -10.41        19.48 o
   4 -15   3        115.47        143.92        45.22 o
   5 -15   3          0.57          2.85        41.32 o
   6 -15   3        413.05        351.56        48.70 o
   7 -15   3        416.44        485.05        70.13 o
   8 -15   3        137.59        232.97        64.74 o
   9 -15   3        219.62        252.21        66.40 o
  10 -15   3         42.34        110.11        54.74 o
  -7 -14   3        126.01        156.84        50.33 o
  -6 -14   3        121.50         76.58        41.49 o
  -5 -14   3        143.35        170.53        42.00 o
  -4 -14   3         24.61         36.62        29.49 o
  -3 -14   3        658.40        722.33        62.30 o
  -2 -14   3         18.06        -10.23        19.87 o
  -1 -14   3         15.77         14.91        18.71 o
   0 -14   3        115.83        130.49        29.23 o
   1 -14   3        574.31        515.15        60.66 o
   2 -14   3        364.92        323.35        33.89 o
   3 -14   3        242.94        282.49        58.62 o
   4 -14   3        202.79        211.31        39.61 o
   5 -14   3          0.58          9.98        20.42 o
   6 -14   3        412.53        471.22        51.29 o
   7 -14   3        158.76        137.73        47.83 o
   8 -14   3         77.25        140.40        40.48 o
   9 -14   3        269.83        323.00        71.23 o
  10 -14   3         63.67        139.07        51.30 o
  11 -14   3         35.44        -44.18        44.18 o
  -8 -13   3        404.96        442.94        74.36 o
  -7 -13   3        188.92        262.83       101.62 o
  -6 -13   3          5.46        -28.08        28.08 o
  -5 -13   3         37.26         36.72        36.35 o
  -4 -13   3        369.70        306.26        73.50 o
  -3 -13   3        121.99        150.64        76.07 o
  -2 -13   3        338.65        353.75        37.11 o
  -1 -13   3       1500.49       1410.72        56.58 o
   0 -13   3         50.47         68.07        16.22 o
   1 -13   3       1556.27       1504.14        64.29 o
   2 -13   3        347.90        331.18        31.75 o
   3 -13   3        472.45        450.32        51.41 o
   4 -13   3       1662.09       1396.14        74.81 o
   5 -13   3        362.58        389.60        47.84 o
   6 -13   3       1074.28        991.44        66.07 o
   7 -13   3        148.86        165.88        38.82 o
   8 -13   3          5.55         16.56        22.05 o
   9 -13   3         30.92         26.71        25.50 o
  10 -13   3         74.67        109.93        51.54 o
  11 -13   3        227.66        326.67        81.75 o
  -8 -12   3        565.72        610.87        79.01 o
  -7 -12   3        757.45        827.85        74.73 o
  -6 -12   3        737.51        804.58        70.08 o
  -5 -12   3         99.94        131.35        43.92 o
  -4 -12   3        215.11        309.51        37.56 o
  -3 -12   3        134.95        145.99        21.99 o
  -2 -12   3        194.57        202.39        24.05 o
  -1 -12   3       1058.97       1002.30        38.57 o
   0 -12   3       1831.32       1746.43        71.35 o
   1 -12   3          4.19          9.04        11.61 o
   2 -12   3        185.01        186.08        21.99 o
   3 -12   3        188.30        171.26        23.43 o
   4 -12   3        273.23        300.92        38.78 o
   5 -12   3        165.55        147.23        29.88 o
   6 -12   3       1172.71       1195.98        68.67 o
   7 -12   3        143.97        107.25        35.30 o
   8 -12   3         12.63         62.03        23.55 o
   9 -12   3          4.29        -24.32        24.32 o
  10 -12   3          5.27         68.70        33.30 o
  11 -12   3          9.71        -46.74        46.74 o
  -9 -11   3          2.06          4.76        56.46 o
  -8 -11   3         81.76         84.24        40.86 o
  -7 -11   3        493.68        477.63        47.53 o
  -6 -11   3       1736.59       1807.00        81.08 o
  -5 -11   3       1359.86       1220.00        63.79 o
  -4 -11   3          2.70         34.16        18.53 o
  -3 -11   3       2216.33       2163.99        73.54 o
  -2 -11   3         16.98         26.97        13.23 o
  -1 -11   3         22.87         37.60        11.38 o
   0 -11   3        339.85        403.15        29.05 o
   1 -11   3         58.40        157.76        25.96 o
   2 -11   3        288.94        328.86        24.36 o
   3 -11   3       1657.02       1688.72        62.82 o
   4 -11   3       2318.69       2277.31        81.09 o
   5 -11   3        714.97        826.46        55.89 o
   6 -11   3        899.21        873.90        56.15 o
   7 -11   3        113.30        153.53        30.09 o
   8 -11   3         83.32         22.55        24.22 o
   9 -11   3        433.52        503.81        55.74 o
  10 -11   3        119.21        129.24        37.67 o
  11 -11   3         50.81         30.83        32.58 o
  12 -11   3          0.49        -42.46        45.32 o
 -10 -10   3        301.71        285.59        64.52 o
  -9 -10   3         94.38         42.50        40.10 o
  -8 -10   3          0.35        -22.57        24.26 o
  -7 -10   3          1.13          8.51        22.36 o
  -6 -10   3          5.31         14.75        20.34 o
  -5 -10   3        216.58        194.06        29.92 o
  -4 -10   3        121.45        110.00        23.95 o
  -3 -10   3       1379.41       1477.89        50.23 o
  -2 -10   3       2924.56       2931.67        65.36 o
  -1 -10   3        684.92        761.95        29.89 o
   0 -10   3        980.59        857.69        34.90 o
   1 -10   3          1.36         -3.03         8.92 o
   2 -10   3        621.66        607.49        28.27 o
   3 -10   3        105.20        109.36        14.89 o
   4 -10   3         20.39         35.85        11.06 o
   5 -10   3       1145.25       1080.10        60.14 o
   6 -10   3         20.52         43.84        18.95 o
   7 -10   3        371.04        399.03        49.64 o
   8 -10   3        552.88        467.37        48.58 o
   9 -10   3       1583.26       1418.76       115.17 o
  10 -10   3        285.32        324.68        48.59 o
  11 -10   3         25.15        -20.37        29.48 o
  12 -10   3         27.51        -48.95        48.95 o
 -10  -9   3        272.38        275.86        58.34 o
  -9  -9   3          8.50        -21.46        26.58 o
  -8  -9   3        406.23        383.27        45.49 o
  -7  -9   3        106.97        110.49        27.90 o
  -6  -9   3         58.69         58.39        21.70 o
  -5  -9   3         86.22         53.05        23.08 o
  -4  -9   3        432.66        498.24        27.75 o
  -3  -9   3        408.72        456.04        23.27 o
  -2  -9   3       3432.60       3429.67        69.31 o
  -1  -9   3        427.57        415.00        21.25 o
   0  -9   3       1773.19       2027.30        53.70 o
   1  -9   3       2236.22       2070.32        53.40 o
   2  -9   3         98.23        149.18        18.14 o
   3  -9   3        149.68        197.32        17.46 o
   4  -9   3        473.78        499.05        25.18 o
   5  -9   3        179.81        192.61        24.32 o
   6  -9   3         10.33         32.81        17.35 o
   7  -9   3       1113.20       1086.42        64.71 o
   8  -9   3        150.56        127.61        29.76 o
   9  -9   3        655.19        608.86        52.91 o
  10  -9   3        223.35        217.12        39.39 o
  11  -9   3         68.87        169.75        58.02 o
  12  -9   3        356.95        339.94        79.82 o
 -10  -8   3         15.29         -1.96        29.06 o
  -9  -8   3        117.48        112.97        48.14 o
  -8  -8   3       1993.75       1817.54       120.76 o
  -7  -8   3          7.73         25.26        20.10 o
  -6  -8   3        381.34        295.45        56.16 o
  -5  -8   3       2039.78       1893.36        71.24 o
  -4  -8   3        522.44        521.96        39.14 o
  -3  -8   3        177.45        196.39        21.73 o
  -2  -8   3        395.06        359.61        19.15 o
  -1  -8   3        169.20        193.77        15.20 o
   0  -8   3        338.75        278.12        17.81 o
   1  -8   3       3718.50       3882.15        77.80 o
   2  -8   3       5319.53       5522.94       100.16 o
   3  -8   3         14.46         24.73        11.87 o
   4  -8   3         51.36         38.17        15.01 o
   5  -8   3       1864.96       1934.59        50.34 o
   6  -8   3         26.44         26.14        20.12 o
   7  -8   3       1551.69       1573.56       136.60 o
   8  -8   3        528.94        451.60        46.47 o
   9  -8   3        173.86        186.66        36.36 o
  10  -8   3        213.42        221.41        42.52 o
  11  -8   3         87.29         45.21        47.24 o
  12  -8   3        124.95        131.88        66.81 o
 -11  -7   3        206.47        171.51        41.80 o
 -10  -7   3         35.55         30.00        28.22 o
  -9  -7   3         80.17        108.77        29.21 o
  -8  -7   3       1183.44       1145.91        63.09 o
  -7  -7   3       1930.03       1925.23        82.54 o
  -6  -7   3       1876.04       1866.42        72.37 o
  -5  -7   3        452.06        416.43        46.66 o
  -4  -7   3        143.79        141.94        20.73 o
  -3  -7   3       1967.38       1927.14        45.25 o
  -2  -7   3         16.14         42.18         8.56 o
  -1  -7   3        277.76        375.32        17.58 o
   0  -7   3       3147.77       3501.10       118.00 o
   1  -7   3       5005.20       5410.64        95.81 o
   2  -7   3       3022.21       3083.88        84.41 o
   3  -7   3       3103.79       2980.03        74.71 o
   4  -7   3        489.49        444.92        21.27 o
   5  -7   3       1144.73       1148.02        36.58 o
   6  -7   3        156.91        168.96        17.82 o
   7  -7   3        393.15        415.98        41.01 o
   8  -7   3       1112.51       1159.33       146.90 o
   9  -7   3          5.75         25.28        22.17 o
  10  -7   3          2.83         11.10        26.43 o
  11  -7   3         50.09         49.25        49.48 o
  12  -7   3        261.04        177.54        67.11 o
 -11  -6   3         16.60        -29.08        47.48 o
 -10  -6   3        121.90        103.45        32.85 o
  -9  -6   3          5.13         26.07        22.67 o
  -8  -6   3        284.51        319.24        38.75 o
  -7  -6   3        398.69        363.90        38.58 o
  -6  -6   3       1383.79       1441.43        61.21 o
  -5  -6   3       1116.38       1117.77        56.69 o
  -4  -6   3        144.00        157.11        13.03 o
  -3  -6   3       4943.08       4613.99        77.88 o
  -2  -6   3        105.64        139.51        12.50 o
  -1  -6   3       1504.71       1353.17        36.44 o
   0  -6   3       1210.22       1007.39        47.75 o
   1  -6   3        460.79        536.32        28.19 o
   2  -6   3        392.81        355.74        20.85 o
   3  -6   3       2172.90       2261.26        50.47 o
   4  -6   3        905.46        959.54        37.94 o
   5  -6   3       4209.09       4610.94        89.56 o
   6  -6   3        697.26        737.87        31.25 o
   7  -6   3         43.35         27.36        14.32 o
   8  -6   3        229.76        268.81        64.48 o
   9  -6   3        189.06        224.46        49.70 o
  10  -6   3          0.72          1.69        35.83 o
  11  -6   3          4.37         44.44        42.98 o
  12  -6   3         29.39         73.41        52.57 o
 -12  -5   3        146.14        160.48        41.84 o
 -11  -5   3        343.16        344.30        49.88 o
 -10  -5   3        668.22        560.30        52.07 o
  -9  -5   3        136.93        164.39        34.69 o
  -8  -5   3        211.14        198.96        31.06 o
  -7  -5   3         80.24         65.35        21.29 o
  -6  -5   3         12.10         32.59        15.40 o
  -5  -5   3       1441.59       1423.27        46.21 o
  -4  -5   3       1307.02       1350.85        36.23 o
  -3  -5   3        142.03        165.40        12.24 o
  -2  -5   3       2795.49       2588.34        48.11 o
  -1  -5   3         57.92         58.57         8.26 o
   0  -5   3         16.25         10.56         4.96 o
   1  -5   3          0.97          9.57         4.98 o
   2  -5   3       2016.10       2053.69        43.77 o
   3  -5   3         43.02         47.51         8.40 o
   4  -5   3       2150.34       2098.84        49.52 o
   5  -5   3       2048.51       1974.54        50.51 o
   6  -5   3        899.40        828.27        33.36 o
   7  -5   3        284.65        339.05        28.26 o
   8  -5   3        153.43        213.01        45.49 o
   9  -5   3         17.95         27.53        39.08 o
  10  -5   3        155.88        203.29        57.19 o
  11  -5   3         73.79         81.03        48.75 o
  12  -5   3         28.21        -45.88        45.88 o
 -12  -4   3        257.28        232.14        47.12 o
 -11  -4   3        154.41        245.88        41.38 o
 -10  -4   3        560.98        532.95        50.86 o
  -9  -4   3          3.24        -14.00        18.59 o
  -8  -4   3        164.36        172.86        28.18 o
  -7  -4   3        758.70        720.07        43.84 o
  -6  -4   3        398.77        422.63        33.56 o
  -5  -4   3         92.79        117.32        14.14 o
  -4  -4   3        445.31        450.97        20.00 o
  -3  -4   3        242.48        338.41        12.75 o
  -2  -4   3        397.40        367.03        14.41 o
  -1  -4   3        399.56        425.19        16.17 o
   0  -4   3        565.91        487.42        16.40 o
   1  -4   3        430.12        419.14        16.05 o
   2  -4   3        932.96        901.12        25.01 o
   3  -4   3       1020.43       1231.20        32.88 o
   4  -4   3        766.53        726.75        26.41 o
   5  -4   3       1049.61       1090.48        36.12 o
   6  -4   3        192.31        245.11        20.84 o
   7  -4   3       1338.00       1143.72        48.69 o
   8  -4   3          1.11         -5.41        17.48 o
   9  -4   3       2137.46       2100.14        81.58 o
  10  -4   3        479.03        421.14        77.66 o
  11  -4   3         32.75        123.54        51.70 o
  12  -4   3         91.78        220.62        65.70 o
 -12  -3   3         90.28        117.85        44.11 o
 -11  -3   3         16.74         38.16        27.88 o
 -10  -3   3          3.14         16.09        23.58 o
  -9  -3   3        141.39        176.42        37.05 o
  -8  -3   3       1787.57       1667.58        68.62 o
  -7  -3   3        985.43        911.57        46.82 o
  -6  -3   3         11.94        -13.97        22.49 o
  -5  -3   3        669.95        800.13        27.89 o
  -4  -3   3         83.34         76.83         9.85 o
  -3  -3   3          0.37         14.16         3.95 o
  -2  -3   3       1897.85       1996.65        32.65 o
  -1  -3   3      17949.49      19767.10       270.35 o
   0  -3   3       2480.45       2448.42        45.87 o
   1  -3   3       3596.44       3626.76        52.39 o
   2  -3   3       2618.69       2588.30        49.34 o
   3  -3   3       1068.83        860.60        23.52 o
   4  -3   3       6960.51       8148.86       133.03 o
   5  -3   3        493.00        508.37        24.89 o
   6  -3   3        996.17       1167.65        40.94 o
   7  -3   3         42.64         80.17        17.39 o
   8  -3   3       2442.48       2141.84        74.89 o
   9  -3   3         48.10         91.22        23.44 o
  10  -3   3        468.36        461.24        81.90 o
  11  -3   3         25.58         36.01        43.83 o
  12  -3   3         96.92        174.80        67.29 o
 -12  -2   3          0.13         23.56        30.76 o
 -11  -2   3         23.96         16.31        25.27 o
 -10  -2   3         76.96        100.05        28.30 o
  -9  -2   3         87.44        183.42        35.73 o
  -8  -2   3        853.12        856.75        47.73 o
  -7  -2   3       4194.26       3996.78       105.73 o
  -6  -2   3       1748.83       1938.25        47.71 o
  -5  -2   3        897.54        974.52        30.20 o
  -4  -2   3       1185.49       1021.58        29.52 o
  -3  -2   3       6037.79       6012.97        69.85 o
  -2  -2   3      15660.57      15985.73       177.08 o
  -1  -2   3      18069.24      16984.96       231.20 o
   0  -2   3        238.39        226.39        12.03 o
   1  -2   3        736.04        597.25        12.02 o
   2  -2   3       4137.58       3541.33        62.43 o
   3  -2   3      15712.00      16464.37       236.35 o
   4  -2   3        699.88        496.36        22.38 o
   5  -2   3        979.62       1049.95        36.30 o
   6  -2   3       3051.22       3012.60        64.14 o
   7  -2   3         44.68         63.94        15.18 o
   8  -2   3       1769.18       1666.36        73.03 o
   9  -2   3         13.62         -4.38        28.01 o
  10  -2   3          0.35         22.28        67.76 o
  11  -2   3         10.93        -13.29        38.33 o
  12  -2   3        571.60        440.03        93.50 o
 -13  -1   3          6.00         25.31        42.99 o
 -12  -1   3         39.70        -10.63        32.92 o
 -11  -1   3         24.22         17.16        24.27 o
 -10  -1   3       1125.17       1053.09        59.67 o
  -9  -1   3          4.94         25.81        17.20 o
  -8  -1   3        179.18        165.17        25.33 o
  -7  -1   3       1532.55       1651.31        60.68 o
  -6  -1   3       2412.30       2499.11        54.17 o
  -5  -1   3         34.80         79.22        10.04 o
  -4  -1   3        225.04        211.36        12.71 o
  -3  -1   3       5297.68       5205.62        60.61 o
  -2  -1   3       2278.30       2544.27        38.77 o
  -1  -1   3       6879.64       6899.72       111.85 o
   0  -1   3       3081.81       3093.82        43.11 o
   1  -1   3       4060.60       4042.46        77.67 o
   2  -1   3        530.00        735.13        33.56 o
   3  -1   3         36.27         49.46         7.30 o
   4  -1   3          1.71         45.70         8.51 o
   5  -1   3       2549.23       2322.13        51.68 o
   6  -1   3       1444.66       1429.69        41.45 o
   7  -1   3        184.27        161.82        20.85 o
   8  -1   3        465.94        437.98        31.11 o
   9  -1   3        103.79        103.32        26.66 o
  10  -1   3        251.14        252.97        38.12 o
  11  -1   3         24.21         56.36        42.79 o
  12  -1   3         43.09         66.94        54.58 o
 -13   0   3         36.53         31.70        43.21 o
 -12   0   3        164.26        227.97        47.58 o
 -11   0   3        130.91        163.41        34.50 o
 -10   0   3       1617.39       1479.00        68.80 o
  -9   0   3        207.14        288.48        33.59 o
  -8   0   3         50.81         42.45        23.19 o
  -7   0   3        249.66        235.48        19.76 o
  -6   0   3        117.18        153.09        10.65 o
  -5   0   3       1546.85       1644.30        34.55 o
  -4   0   3         16.22         30.83         8.00 o
  -3   0   3       8232.16       8256.83       107.20 o
  -2   0   3      48112.77      50864.90       590.59 o
  -1   0   3      39603.43      40599.99       535.78 o
   0   0   3       1445.21       1285.97        22.97 o
   1   0   3       5020.95       5610.54        69.58 o
   2   0   3        629.65        408.20        16.04 o
   3   0   3        184.89        222.45        12.88 o
   4   0   3         35.59         44.68         9.32 o
   5   0   3        102.28        100.62        12.51 o
   6   0   3         23.87         30.28        10.66 o
   7   0   3       1589.27       1619.51        93.79 o
   8   0   3         85.05         84.23        23.55 o
   9   0   3         42.48         31.25        22.79 o
  10   0   3        133.50        103.24        30.41 o
  11   0   3         13.52          1.72        31.46 o
  12   0   3         98.84         18.45        51.55 o
 -13   1   3         23.94         -6.35        39.73 o
 -12   1   3        157.35        157.36        42.23 o
 -11   1   3        216.31        249.52        44.15 o
 -10   1   3        486.86        508.10        45.35 o
  -9   1   3         82.67        128.06        23.51 o
  -8   1   3       1388.34       1381.78        56.93 o
  -7   1   3       2341.51       2294.41        50.18 o
  -6   1   3         88.28         90.76        10.42 o
  -5   1   3       1616.33       1744.72        36.60 o
  -4   1   3       2867.37       2922.54        48.40 o
  -3   1   3        444.97        394.67        12.09 o
  -2   1   3      69245.72      73453.41       948.32 o
  -1   1   3        125.16         90.51         5.54 o
   0   1   3         76.81        122.54         5.50 o
   1   1   3       9214.06      10255.63       119.18 o
   2   1   3       2830.39       2444.22        44.19 o
   3   1   3       1143.77       1032.98        28.09 o
   4   1   3        838.27        893.61        48.60 o
   5   1   3         91.81        117.11        13.82 o
   6   1   3        271.89        319.63        21.85 o
   7   1   3        378.99        435.47        45.25 o
   8   1   3         95.40        131.53        26.68 o
   9   1   3        519.60        446.56        44.06 o
  10   1   3        162.68        189.61        65.01 o
  11   1   3          5.66          7.41        33.38 o
  12   1   3        249.74        201.12        69.84 o
 -13   2   3          6.35         45.72        50.53 o
 -12   2   3          2.84          9.20        45.78 o
 -11   2   3          1.59        -27.67        27.67 o
 -10   2   3          1.46        -15.55        25.05 o
  -9   2   3        429.30        489.70        36.32 o
  -8   2   3        661.39        694.40        57.49 o
  -7   2   3       4244.33       4285.54        99.25 o
  -6   2   3       1558.53       1526.93        73.45 o
  -5   2   3        218.30        290.76        15.02 o
  -4   2   3       4426.98       4376.91        65.72 o
  -3   2   3        155.24        205.89         8.95 o
  -2   2   3        193.76        162.02         7.66 o
  -1   2   3       8974.89       8964.97       111.97 o
   0   2   3      12022.99      12671.96       142.14 o
   1   2   3      12136.09      11210.02       131.00 o
   2   2   3       4741.20       4797.34        74.45 o
   3   2   3       9477.69      10765.49       148.82 o
   4   2   3       2595.09       2454.04        66.70 o
   5   2   3         13.42         26.99         9.22 o
   6   2   3        138.93        178.99        18.07 o
   7   2   3         82.34         94.02        17.84 o
   8   2   3         91.47        119.01        25.02 o
   9   2   3         74.17         73.05        25.41 o
  10   2   3        866.79        928.77        75.30 o
  11   2   3          4.25         13.87        33.11 o
 -13   3   3        319.29        219.46        71.41 o
 -12   3   3          8.18         47.27        42.82 o
 -11   3   3       1179.54       1095.77       110.12 o
 -10   3   3         46.74         58.12        36.66 o
  -9   3   3        800.18        820.92        45.69 o
  -8   3   3        950.31       1085.94        53.04 o
  -7   3   3        639.47        555.40        23.42 o
  -6   3   3        488.39        504.46        21.15 o
  -5   3   3        933.28        871.84        27.80 o
  -4   3   3       1918.48       1928.44        41.58 o
  -3   3   3       2906.85       3004.74        53.28 o
  -2   3   3        528.99        471.01        18.15 o
  -1   3   3        980.22        955.74        22.60 o
   0   3   3         24.78         71.03         6.08 o
   1   3   3       4294.01       4529.54        62.98 o
   2   3   3       2739.89       2964.90        54.02 o
   3   3   3       6423.29       6024.09        95.44 o
   4   3   3       1352.30       1322.74        37.28 o
   5   3   3       3168.80       2978.06        71.23 o
   6   3   3         51.60         48.61        11.72 o
   7   3   3        139.84        166.21        26.32 o
   8   3   3        136.18        142.68        29.04 o
   9   3   3        171.22        175.61        39.59 o
  10   3   3         31.99         56.34        58.30 o
  11   3   3         49.24         30.21        50.97 o
 -13   4   3       1040.76        980.30       118.02 o
 -12   4   3        321.70        406.03        81.60 o
 -11   4   3         64.11         32.05        38.31 o
 -10   4   3         58.17         26.72        37.33 o
  -9   4   3       1243.49       1307.17       105.20 o
  -8   4   3         77.20         22.85        14.35 o
  -7   4   3        895.16        902.63        45.37 o
  -6   4   3        284.78        340.95        19.31 o
  -5   4   3        186.29        179.78        14.33 o
  -4   4   3        241.57        243.43        15.02 o
  -3   4   3         87.50         90.77         8.43 o
  -2   4   3      16367.66      16603.01       231.31 o
  -1   4   3      10685.30      10871.62       126.06 o
   0   4   3        893.08        916.85        20.94 o
   1   4   3          1.42         13.34         4.67 o
   2   4   3       3403.58       3096.05        57.70 o
   3   4   3          6.56          8.37         6.81 o
   4   4   3         84.12        104.27        15.03 o
   5   4   3       6136.92       6129.41       106.92 o
   6   4   3       1964.57       2019.79        61.25 o
   7   4   3        207.34        202.18        30.18 o
   8   4   3        119.64        139.05        37.03 o
   9   4   3        387.21        311.92        51.77 o
  10   4   3         38.08         38.71        42.85 o
  11   4   3         46.26         18.08        35.76 o
 -13   5   3          2.24         34.72        52.32 o
 -12   5   3         71.26         29.27        45.21 o
 -11   5   3        210.26        311.51        67.61 o
 -10   5   3         54.66         89.54        41.66 o
  -9   5   3        878.24        916.58        91.98 o
  -8   5   3        387.19        359.08        38.45 o
  -7   5   3        815.73        761.41        30.68 o
  -6   5   3        367.05        348.49        19.45 o
  -5   5   3        575.95        500.87        20.18 o
  -4   5   3       4656.12       5108.05        85.94 o
  -3   5   3         85.34        124.51        12.27 o
  -2   5   3       7599.93       7484.71       116.32 o
  -1   5   3          4.95         20.59         4.55 o
   0   5   3        206.52        268.40        12.01 o
   1   5   3       3052.96       3084.96        71.76 o
   2   5   3        474.43        423.12        20.12 o
   3   5   3         73.21         97.09        12.34 o
   4   5   3        653.08        788.08        32.86 o
   5   5   3        302.59        392.88        24.22 o
   6   5   3       1445.22       1473.95        46.96 o
   7   5   3        112.09        127.65        27.10 o
   8   5   3        111.16        125.72        35.53 o
   9   5   3         73.23        121.44        38.19 o
  10   5   3          0.91         -0.95        32.29 o
  11   5   3         12.28         24.96        38.48 o
 -13   6   3          7.97         62.68        50.86 o
 -12   6   3         12.12         67.37        56.23 o
 -11   6   3        115.69         57.33        44.78 o
 -10   6   3        261.63        209.70        56.69 o
  -9   6   3        501.22        420.66        40.90 o
  -8   6   3       1602.94       1805.79        80.54 o
  -7   6   3          2.03          7.56         9.36 o
  -6   6   3        472.05        466.54        20.81 o
  -5   6   3        118.13        162.03        18.77 o
  -4   6   3       1961.88       1787.37        39.75 o
  -3   6   3        447.22        365.65        17.86 o
  -2   6   3       2328.17       2337.74        43.53 o
  -1   6   3       2073.00       2015.42        37.03 o
   0   6   3       5194.96       5069.61        73.54 o
   1   6   3       3447.10       3301.37        62.02 o
   2   6   3        331.15        295.89        18.27 o
   3   6   3        321.33        362.29        20.91 o
   4   6   3        882.37        759.41        30.89 o
   5   6   3        567.97        597.03        29.74 o
   6   6   3         41.01         18.97        19.93 o
   7   6   3         16.74         15.13        28.36 o
   8   6   3        520.95        532.47        74.74 o
   9   6   3        478.05        452.01        63.38 o
  10   6   3        167.30        141.55        45.39 o
 -13   7   3          1.34          1.59        45.09 o
 -12   7   3          6.83         56.63        42.82 o
 -11   7   3        134.39        123.52        48.07 o
 -10   7   3        202.29        208.77        35.20 o
  -9   7   3        130.35        158.29        29.63 o
  -8   7   3         61.36         68.62        21.04 o
  -7   7   3         15.21         19.53        14.15 o
  -6   7   3        215.29        222.35        24.08 o
  -5   7   3        346.08        369.86        27.28 o
  -4   7   3         12.21         16.48        16.94 o
  -3   7   3       1226.14       1224.10        33.32 o
  -2   7   3       5132.71       6051.50        91.47 o
  -1   7   3         64.57        129.05        11.03 o
   0   7   3       1120.29        880.50        27.64 o
   1   7   3       3758.38       3836.84        85.31 o
   2   7   3       4631.82       5087.94        90.07 o
   3   7   3       3829.05       3628.93        74.48 o
   4   7   3        826.24        937.88        35.99 o
   5   7   3        237.19        292.82        24.58 o
   6   7   3        511.95        458.65        53.16 o
   7   7   3         69.69         78.43        31.40 o
   8   7   3        144.86        135.27        57.29 o
   9   7   3          6.82        -30.20        30.20 o
  10   7   3        330.06        245.47        58.61 o
 -13   8   3        253.98        379.47        89.36 o
 -12   8   3         18.19         23.94        45.41 o
 -11   8   3        419.46        424.05        79.54 o
 -10   8   3         13.02         24.11        21.90 o
  -9   8   3        291.01        304.35        42.82 o
  -8   8   3        590.80        536.45        99.17 o
  -7   8   3         20.10         40.81        17.58 o
  -6   8   3         35.65         75.16        16.04 o
  -5   8   3        435.98        385.98        27.72 o
  -4   8   3       2848.98       3009.68        80.07 o
  -3   8   3        267.26        305.98        18.81 o
  -2   8   3        214.72        238.44        19.66 o
  -1   8   3        297.01        423.44        17.67 o
   0   8   3         89.90        114.81        13.05 o
   1   8   3        949.39        887.11        31.16 o
   2   8   3        173.43        128.21        15.23 o
   3   8   3        566.56        534.29        27.28 o
   4   8   3       1043.40       1219.53        42.89 o
   5   8   3         80.92         83.48        20.27 o
   6   8   3        271.89        242.81        64.09 o
   7   8   3          8.99         23.88        25.50 o
   8   8   3         35.07         48.49        32.82 o
   9   8   3        101.98        188.02        46.56 o
  10   8   3         93.78         92.37        49.25 o
 -13   9   3        210.44        236.29        74.92 o
 -12   9   3        381.92        359.34        80.95 o
 -11   9   3        423.17        472.98        85.19 o
 -10   9   3        519.89        464.05        91.19 o
  -9   9   3         27.79         39.50        24.21 o
  -8   9   3        793.26        792.69        55.34 o
  -7   9   3          6.13          9.15        16.01 o
  -6   9   3         32.54         41.81        26.64 o
  -5   9   3         63.68         79.48        15.82 o
  -4   9   3       2254.59       2344.93        97.10 o
  -3   9   3       1277.19       1147.23        38.58 o
  -2   9   3       1593.41       1770.36        42.54 o
  -1   9   3        168.23        139.30        13.30 o
   0   9   3        933.48        923.50        35.52 o
   1   9   3         66.07         70.13        12.92 o
   2   9   3         82.63         71.67        13.46 o
   3   9   3        469.70        469.69        30.99 o
   4   9   3        610.97        655.66        42.69 o
   5   9   3        128.53        151.72        35.11 o
   6   9   3       4869.37       4647.57       259.53 o
   7   9   3        159.04        154.97        40.84 o
   8   9   3        539.72        720.98        84.15 o
   9   9   3        287.92        238.80        56.41 o
 -13  10   3         65.02         17.04        49.19 o
 -12  10   3         17.26         85.84        48.01 o
 -11  10   3        431.37        480.09        85.38 o
 -10  10   3        787.86        761.06       100.16 o
  -9  10   3        251.13        240.53        39.06 o
  -8  10   3         19.65          5.70        17.27 o
  -7  10   3        150.32         93.47        24.29 o
  -6  10   3        189.07        177.72        31.20 o
  -5  10   3        244.19        189.80        48.88 o
  -4  10   3        597.29        561.38        26.44 o
  -3  10   3       1000.14       1024.60        58.97 o
  -2  10   3        977.33        894.93        41.04 o
  -1  10   3       2397.69       2732.90       121.48 o
   0  10   3       1740.47       1707.29        53.61 o
   1  10   3         58.30         61.80        13.78 o
   2  10   3         31.86         41.63        13.84 o
   3  10   3          0.01         -8.07        12.61 o
   4  10   3        289.54        385.21        31.94 o
   5  10   3        144.45        245.99        99.41 o
   6  10   3        117.82         81.67        33.82 o
   7  10   3          6.34          4.55        28.29 o
   8  10   3        253.07        278.52        57.34 o
   9  10   3         42.75         29.79        45.02 o
 -13  11   3         12.77        -46.24        47.92 o
 -12  11   3        254.42        136.22        65.21 o
 -11  11   3         33.53         33.09        26.06 o
 -10  11   3         89.45         74.83        31.58 o
  -9  11   3          1.79          1.02        33.87 o
  -8  11   3        216.31        198.53        36.81 o
  -7  11   3         44.52         47.97        21.90 o
  -6  11   3        870.71        786.52        56.80 o
  -5  11   3         92.33        111.82        25.92 o
  -4  11   3          8.92         29.30        16.62 o
  -3  11   3       2009.02       1693.36        81.35 o
  -2  11   3       1291.58       1501.87        59.11 o
  -1  11   3       1437.88       1246.33        45.74 o
   0  11   3       1562.28       1378.95        49.98 o
   1  11   3          3.96        -10.53        11.23 o
   2  11   3       1458.68       1370.53        70.25 o
   3  11   3        622.73        528.03        34.83 o
   4  11   3         45.14        120.39        32.41 o
   5  11   3          1.18        -11.46        24.49 o
   6  11   3          0.39         29.19        29.51 o
   7  11   3          1.70         -0.95        31.73 o
   8  11   3         24.67        137.82        47.51 o
 -12  12   3        266.92        258.00        76.44 o
 -11  12   3         20.17        -24.83        24.83 o
 -10  12   3        503.61        543.59        58.74 o
  -9  12   3        671.60        476.76        54.67 o
  -8  12   3          6.78        -18.54        30.53 o
  -7  12   3        410.33        352.55        48.26 o
  -6  12   3        220.41        265.06        41.82 o
  -5  12   3        122.98        155.80        31.42 o
  -4  12   3        533.17        547.53        61.76 o
  -3  12   3       1114.10        872.99       101.80 o
  -2  12   3        292.54        190.81        21.56 o
  -1  12   3       2008.72       2018.50        62.30 o
   0  12   3         91.20         94.94        18.52 o
   1  12   3         67.47        126.32        20.23 o
   2  12   3       2513.55       2339.86        79.15 o
   3  12   3       3120.80       2999.95        88.48 o
   4  12   3        367.28        445.45        60.34 o
   5  12   3         65.52         70.93        34.80 o
   6  12   3         79.09        110.62        39.20 o
   7  12   3          7.12         40.31        69.96 o
 -12  13   3          1.04          0.92        48.41 o
 -11  13   3        137.11         74.37        53.84 o
 -10  13   3        474.56        517.81        54.20 o
  -9  13   3        161.01        114.18        32.84 o
  -8  13   3         47.02         74.86        27.28 o
  -7  13   3        218.21        162.46        34.16 o
  -6  13   3         50.41         50.44        23.32 o
  -5  13   3          5.19         26.74        20.52 o
  -4  13   3        134.05        199.60        37.48 o
  -3  13   3        240.52        311.06        45.36 o
  -2  13   3       1146.73       1324.66        60.92 o
  -1  13   3          3.65         13.54        13.03 o
   0  13   3         18.99          8.97        20.88 o
   1  13   3        294.52        281.26        30.63 o
   2  13   3        242.22        300.35        39.05 o
   3  13   3        511.62        522.57        69.88 o
   4  13   3        905.43        845.46        72.79 o
   5  13   3          1.52          6.30        28.30 o
   6  13   3         16.90         19.93        36.09 o
   7  13   3        123.94         79.88        65.20 o
 -12  14   3        365.48        319.08        79.79 o
 -11  14   3          0.23        -21.53        28.54 o
 -10  14   3         74.75        124.59        42.92 o
  -9  14   3        259.00        305.96        48.53 o
  -8  14   3       1121.33       1260.15        88.57 o
  -7  14   3         77.86         68.68        26.25 o
  -6  14   3        631.24        591.24        56.29 o
  -5  14   3       2941.64       2784.61       121.30 o
  -4  14   3        124.58        136.51        33.42 o
  -3  14   3          7.23         17.71        20.38 o
  -2  14   3         73.68         79.46        22.44 o
  -1  14   3        767.53        855.29        43.79 o
   0  14   3         64.46         64.76        18.51 o
   1  14   3         25.61         15.08        16.50 o
   2  14   3          3.69         14.79        18.65 o
   3  14   3        260.38        149.79        39.29 o
   4  14   3        173.28        221.70        46.90 o
   5  14   3        123.04         62.69        49.34 o
   6  14   3         12.74         21.01        41.02 o
 -11  15   3        107.27        132.33        41.84 o
 -10  15   3         51.12         53.71        57.18 o
  -9  15   3        314.80        303.59        66.37 o
  -8  15   3          1.34         -5.93        22.53 o
  -7  15   3        105.64        103.76        31.04 o
  -6  15   3       1382.03       1334.03        98.66 o
  -5  15   3       1425.16       1184.06       259.68 o
  -4  15   3        774.76        816.89        65.42 o
  -3  15   3          2.34         13.08        18.26 o
  -2  15   3        207.50        127.92        52.97 o
  -1  15   3        253.75        247.79        29.33 o
   0  15   3        410.94        449.95        38.20 o
   1  15   3        717.87        775.24        46.24 o
   2  15   3          7.31          2.07        22.70 o
   3  15   3          4.33         39.65        31.56 o
   4  15   3         67.72         82.05        39.72 o
   5  15   3        131.86        158.15        49.86 o
 -11  16   3         74.09        -16.71        54.91 o
 -10  16   3        137.86        201.31        47.54 o
  -9  16   3        241.60        324.01        75.64 o
  -8  16   3        154.82        121.60        39.50 o
  -7  16   3        349.20        359.36        55.58 o
  -6  16   3        475.48        457.00        81.19 o
  -5  16   3         54.37         89.08        32.92 o
  -4  16   3        743.42        747.50        65.59 o
  -3  16   3        745.33        665.65        69.86 o
  -2  16   3         26.02         23.98        20.67 o
  -1  16   3        146.43        111.68        36.91 o
   0  16   3         38.41         33.88        20.57 o
   1  16   3        951.81       1004.02        62.48 o
   2  16   3        127.36        174.39        40.66 o
   3  16   3         30.31         21.88        33.39 o
   4  16   3         22.21         34.79        37.77 o
   5  16   3         19.16        -43.24        43.24 o
 -10  17   3         16.95         -2.94        34.33 o
  -9  17   3        133.88        105.77        38.30 o
  -8  17   3         38.20        109.89        43.16 o
  -7  17   3          1.61         17.52        25.53 o
  -6  17   3         69.03         60.46        38.00 o
  -5  17   3        177.55        135.86        40.67 o
  -4  17   3          0.34        -20.29        20.29 o
  -3  17   3         20.95        -20.82        20.82 o
  -2  17   3          0.92         56.81        26.11 o
  -1  17   3        110.94         92.54        29.27 o
   0  17   3         37.23          4.88        23.95 o
   1  17   3        663.37        645.07        57.19 o
   2  17   3       1135.71       1428.18       370.46 o
   3  17   3        581.73        490.43        71.44 o
   4  17   3          2.64        -38.95        38.95 o
  -9  18   3          5.13          1.55       110.45 o
  -8  18   3        130.48        100.95        40.20 o
  -7  18   3        184.36        150.48        40.82 o
  -6  18   3        102.82        132.42        45.66 o
  -5  18   3         47.69         36.39        35.94 o
  -4  18   3         23.39         31.94        25.22 o
  -3  18   3          9.68        -31.19        31.19 o
  -2  18   3         63.70         64.05        33.24 o
  -1  18   3         96.61         88.02        31.83 o
   0  18   3         18.31         35.64        33.24 o
   1  18   3         25.45          1.55        52.01 o
   2  18   3        294.79        390.46        66.36 o
  -8  19   3         57.07         -7.81        34.38 o
  -7  19   3         30.34        124.75        69.85 o
  -6  19   3        247.16        184.55        46.70 o
  -5  19   3        363.85        308.54        45.95 o
  -4  19   3        562.21        733.21        61.54 o
  -3  19   3         56.78         29.44        35.23 o
  -2  19   3         50.12         53.30        40.33 o
  -1  19   3        497.74        401.30        64.33 o
   0  19   3        201.37        172.45        60.07 o
   1  19   3        113.02          2.35        56.36 o
  -6  20   3        130.64        162.08        67.86 o
  -5  20   3        337.21        387.52        51.11 o
  -4  20   3        987.30       1018.70        71.25 o
  -3  20   3         74.19         98.75        36.95 o
  -2  20   3        121.28         43.64        61.04 o
  -1  20   3        549.24        599.27       150.66 o
   1 -20   4        460.64        389.30        95.86 o
   2 -20   4        130.95        203.69        75.98 o
   3 -20   4        612.78        542.80       108.26 o
   4 -20   4        389.93        326.38        88.15 o
   5 -20   4        146.45        276.61        85.10 o
   1 -19   4        252.86        301.27        82.59 o
   2 -19   4        351.21        332.49        83.50 o
   3 -19   4        325.56        248.27        79.31 o
   4 -19   4        220.98        261.84        78.07 o
   5 -19   4          5.21         18.83        42.30 o
   6 -19   4         90.70         98.64        57.47 o
   7 -19   4          0.57         17.11        52.33 o
  -3 -18   4        219.23        255.63        75.14 o
  -2 -18   4         10.22         95.89        59.62 o
   0 -18   4        391.05        440.79        87.35 o
   1 -18   4         41.21         15.33        45.99 o
   2 -18   4          1.23        -35.46        36.43 o
   3 -18   4         22.38        -39.13        39.13 o
   4 -18   4        152.54        148.77        62.75 o
   5 -18   4        323.21        317.88        85.09 o
   6 -18   4         90.49        124.37        59.00 o
   7 -18   4         68.81        163.26        63.04 o
   8 -18   4         15.11         -0.62        47.84 o
  -4 -17   4        240.86        294.81        84.18 o
  -3 -17   4        515.18        612.83       105.28 o
  -2 -17   4        203.62         79.82        59.27 o
  -1 -17   4        278.05        195.93        64.50 o
   0 -17   4        473.12        427.97        84.62 o
   1 -17   4          1.75         34.55        36.08 o
   2 -17   4          1.27        -36.27        36.27 o
   3 -17   4          0.42         40.23        43.44 o
   4 -17   4          1.81         22.55        37.84 o
   5 -17   4        762.72        844.22       105.59 o
   6 -17   4          3.67          5.25        45.40 o
   7 -17   4        383.44        423.35        90.97 o
   8 -17   4        347.85        323.68        79.29 o
   9 -17   4        112.59        135.03        55.47 o
  -5 -16   4        261.35        260.26        53.70 o
  -4 -16   4        163.04        198.83        48.06 o
  -3 -16   4         98.09        -21.20        31.35 o
  -2 -16   4        344.76        410.80        55.46 o
  -1 -16   4        674.77        735.60        51.88 o
   0 -16   4        348.98        405.76        98.37 o
   1 -16   4         69.52         78.17        30.66 o
   2 -16   4          3.90         63.79        39.00 o
   3 -16   4        133.08         64.31        42.90 o
   4 -16   4         48.76         43.40        41.67 o
   5 -16   4        683.45        594.74        92.52 o
   6 -16   4          0.64          1.91        40.57 o
   7 -16   4        610.12        816.69        98.32 o
   8 -16   4        356.11        357.23        80.58 o
   9 -16   4         21.85         13.28        41.25 o
  -6 -15   4          3.57         15.84        37.82 o
  -5 -15   4          5.10        111.81        84.14 o
  -4 -15   4         79.57         68.46        48.15 o
  -3 -15   4         42.40         45.00        35.23 o
  -2 -15   4        113.33         82.61        33.15 o
  -1 -15   4        573.78        567.53        44.02 o
   0 -15   4        350.77        298.71        43.30 o
   1 -15   4        702.80        720.92        53.96 o
   2 -15   4        946.44        991.09        65.61 o
   3 -15   4        209.96        290.24        43.64 o
   4 -15   4         89.65         85.54        45.11 o
   5 -15   4          2.59         -6.48        30.48 o
   6 -15   4         52.66         62.48        35.30 o
   7 -15   4         47.55        104.81        42.61 o
   8 -15   4        105.25        189.35        61.39 o
   9 -15   4         14.30         57.89        48.68 o
  10 -15   4         69.40        127.77        56.50 o
  -7 -14   4        275.90        392.03        67.54 o
  -6 -14   4        323.21        302.22        55.35 o
  -5 -14   4        167.09        214.50        44.62 o
  -4 -14   4        291.81        248.31        71.25 o
  -3 -14   4          4.04         21.03        28.53 o
  -2 -14   4         40.60         66.14        22.71 o
  -1 -14   4        962.71        916.48        67.32 o
   0 -14   4          6.37         -1.70        16.32 o
   1 -14   4       1281.92       1043.62        73.89 o
   2 -14   4       3224.15       3272.01        97.80 o
   3 -14   4        837.76        893.63        91.13 o
   4 -14   4        804.38        934.41        63.53 o
   5 -14   4       1523.81       1401.48        79.81 o
   6 -14   4        113.52        112.07        33.12 o
   7 -14   4        131.01        127.09        46.83 o
   8 -14   4          1.43         78.65        39.68 o
   9 -14   4        107.21        124.40        49.67 o
  10 -14   4         16.64         81.97        50.11 o
  -8 -13   4         59.21         43.57        45.47 o
  -7 -13   4        227.28        243.85        50.06 o
  -6 -13   4          1.89        -45.16        45.16 o
  -5 -13   4         61.83         65.97        33.62 o
  -4 -13   4       2156.04       1911.20        91.30 o
  -3 -13   4          1.45         13.18        20.94 o
  -2 -13   4         71.71         90.07        20.05 o
  -1 -13   4         53.14         61.89        17.64 o
   0 -13   4        209.73        180.49        22.40 o
   1 -13   4         31.82         37.71        14.58 o
   2 -13   4        250.41        233.45        27.73 o
   3 -13   4         51.33         16.55        19.13 o
   4 -13   4         88.52         61.66        25.75 o
   5 -13   4       3333.76       3328.08       124.12 o
   6 -13   4       1434.78       1574.13        83.44 o
   7 -13   4        997.24        888.94       132.77 o
   8 -13   4         73.59         48.50        35.27 o
   9 -13   4         16.82          8.70        36.03 o
  10 -13   4         14.64          8.81        37.91 o
  11 -13   4         83.93        111.84        57.09 o
  -9 -12   4         10.93         30.67        59.69 o
  -8 -12   4         36.59         93.80        41.17 o
  -7 -12   4        972.77       1051.60       183.77 o
  -6 -12   4        371.00        540.57        83.92 o
  -5 -12   4         98.67        127.82        36.98 o
  -4 -12   4       1614.33       1528.18        69.87 o
  -3 -12   4       1030.97       1031.61        55.04 o
  -2 -12   4       1077.15       1013.76        44.16 o
  -1 -12   4       1082.02       1120.03        45.07 o
   0 -12   4        276.00        302.87        26.22 o
   1 -12   4        495.79        515.85        30.19 o
   2 -12   4        103.30        107.91        31.45 o
   3 -12   4        470.89        397.14        33.15 o
   4 -12   4        106.85        104.82        28.34 o
   5 -12   4       3086.30       3207.64       117.79 o
   6 -12   4        395.18        407.46        42.74 o
   7 -12   4       3775.41       3680.32       135.56 o
   8 -12   4        661.79        629.40        64.59 o
   9 -12   4         34.27         32.49        35.48 o
  10 -12   4         27.56         88.89        42.25 o
  11 -12   4          1.70         42.70        42.92 o
  -9 -11   4        111.51         79.16        46.13 o
  -8 -11   4        110.09        148.01        42.12 o
  -7 -11   4         26.74         40.67        29.40 o
  -6 -11   4         19.89         23.70        22.43 o
  -5 -11   4          4.69         35.43        21.26 o
  -4 -11   4         29.83         37.10        21.68 o
  -3 -11   4        443.94        422.07        30.10 o
  -2 -11   4       1113.61       1100.02        59.71 o
  -1 -11   4        348.49        370.71        24.23 o
   0 -11   4        391.45        390.28        25.72 o
   1 -11   4        563.37        774.45        34.59 o
   2 -11   4         79.42         61.25        13.24 o
   3 -11   4         13.00         -3.81        10.92 o
   4 -11   4        412.43        479.17        28.60 o
   5 -11   4        201.14        212.76        32.61 o
   6 -11   4        446.95        403.66        43.02 o
   7 -11   4        158.47        193.84        34.86 o
   8 -11   4        216.93        224.85        38.47 o
   9 -11   4         66.86         37.36        27.83 o
  10 -11   4        335.28        411.28        55.80 o
  11 -11   4        108.77         81.26        53.69 o
 -10 -10   4        151.34        119.19       108.41 o
  -9 -10   4        422.76        593.38        96.23 o
  -8 -10   4        113.76         71.36        31.42 o
  -7 -10   4        307.32        354.14        43.58 o
  -6 -10   4        885.27        872.33        54.26 o
  -5 -10   4        156.79        167.69        28.18 o
  -4 -10   4        381.82        396.25        38.76 o
  -3 -10   4        929.75        933.23        39.39 o
  -2 -10   4       2330.87       2461.55        58.52 o
  -1 -10   4       1083.91       1077.61        38.57 o
   0 -10   4        521.77        576.28        28.77 o
   1 -10   4       1649.12       1307.89        48.25 o
   2 -10   4       3893.02       3931.77       152.46 o
   3 -10   4       1980.50       1978.61        95.60 o
   4 -10   4        628.25        711.91        31.95 o
   5 -10   4         10.74         17.23        22.85 o
   6 -10   4         28.16         73.40        26.16 o
   7 -10   4         18.71         28.33        22.62 o
   8 -10   4         61.53         49.18        24.18 o
   9 -10   4        558.93        491.76        51.56 o
  10 -10   4         87.73        154.75        39.05 o
  11 -10   4        160.25        226.36        51.24 o
 -10  -9   4         96.65        117.06        42.45 o
  -9  -9   4         40.41         52.33        29.28 o
  -8  -9   4         36.73         43.65        27.16 o
  -7  -9   4        199.52        249.67        53.07 o
  -6  -9   4        223.66        184.83        31.44 o
  -5  -9   4         22.16         20.73        17.54 o
  -4  -9   4       2175.92       2013.30        72.25 o
  -3  -9   4        640.56        754.61        56.81 o
  -2  -9   4         42.83         39.87        14.68 o
  -1  -9   4         11.03         18.86        10.25 o
   0  -9   4        129.62         95.66        13.47 o
   1  -9   4       2067.85       2286.67        83.57 o
   2  -9   4       3993.03       3871.32        80.78 o
   3  -9   4        558.10        538.93        27.70 o
   4  -9   4       3436.60       3237.60        72.95 o
   5  -9   4       1668.69       1715.92        62.18 o
   6  -9   4        389.29        426.50        45.65 o
   7  -9   4        152.15        126.66        27.44 o
   8  -9   4        547.13        505.05        47.84 o
   9  -9   4        148.34        197.12        37.41 o
  10  -9   4         67.39        151.43        34.59 o
  11  -9   4         55.77        104.78        35.36 o
  12  -9   4        305.91        372.05        83.69 o
 -11  -8   4         51.08         -4.46        44.38 o
 -10  -8   4          4.30         36.91        29.45 o
  -9  -8   4          1.71         25.00        37.87 o
  -8  -8   4         23.36         20.73        37.78 o
  -7  -8   4         63.50         65.24        23.16 o
  -6  -8   4        277.78        238.60        37.91 o
  -5  -8   4       1540.49       1507.90       103.44 o
  -4  -8   4       1024.59        938.61        35.70 o
  -3  -8   4         19.30         12.44         8.44 o
  -2  -8   4       1094.17       1126.85        33.87 o
  -1  -8   4         48.27         25.27         8.66 o
   0  -8   4       1406.84       1631.17        48.36 o
   1  -8   4         45.72         50.99        11.83 o
   2  -8   4        179.47        204.28        16.48 o
   3  -8   4        492.51        443.91        36.28 o
   4  -8   4       3251.97       3370.33       110.46 o
   5  -8   4       1558.78       1506.78        45.19 o
   6  -8   4        204.19        192.98        30.11 o
   7  -8   4        840.10        704.18        50.64 o
   8  -8   4        257.48        283.02        50.26 o
   9  -8   4         17.57          4.85        31.54 o
  10  -8   4         33.87         42.24        30.90 o
  11  -8   4         31.34         21.68        45.61 o
  12  -8   4          2.32          5.87        50.24 o
 -11  -7   4         26.54        -12.91        59.16 o
 -10  -7   4         23.11          1.10        26.78 o
  -9  -7   4         11.11        -11.86        22.00 o
  -8  -7   4          1.55         -7.90        28.17 o
  -7  -7   4        739.63        775.67        92.32 o
  -6  -7   4        796.55        658.42        42.26 o
  -5  -7   4        126.51        118.90        21.30 o
  -4  -7   4          7.72          2.36         8.35 o
  -3  -7   4       1068.27       1301.30        35.96 o
  -2  -7   4       1323.64       1335.84        35.43 o
  -1  -7   4        136.31        236.62        16.67 o
   0  -7   4        609.02        686.69        28.19 o
   1  -7   4        208.76        231.39        16.24 o
   2  -7   4        268.39        351.12        18.68 o
   3  -7   4         62.89         56.55        10.19 o
   4  -7   4       1394.11       1296.10        38.91 o
   5  -7   4          2.00         -2.47         8.69 o
   6  -7   4          2.18         -4.44         9.93 o
   7  -7   4       1885.99       1805.35        82.65 o
   8  -7   4          2.38         30.74        21.75 o
   9  -7   4        219.14        299.87        43.93 o
  10  -7   4        251.61        279.88        51.27 o
  11  -7   4          3.54          4.93        45.96 o
  12  -7   4         45.98        123.05        57.09 o
 -11  -6   4         52.57         53.12        35.31 o
 -10  -6   4         19.07        -11.34        25.85 o
  -9  -6   4        405.13        395.14        44.34 o
  -8  -6   4         86.27        120.95        30.45 o
  -7  -6   4         52.15         47.75        20.19 o
  -6  -6   4         30.54         70.95        19.58 o
  -5  -6   4       2707.84       2450.28        76.55 o
  -4  -6   4         40.86         38.08        10.31 o
  -3  -6   4       3498.45       3395.98        92.68 o
  -2  -6   4       3753.60       3622.45        87.95 o
  -1  -6   4        151.17        155.96        13.28 o
   0  -6   4       1545.59       1430.23        36.67 o
   1  -6   4       1307.27       1250.53        33.56 o
   2  -6   4       1043.50       1075.79        36.22 o
   3  -6   4         28.12         27.93         9.31 o
   4  -6   4        617.15        595.09        25.40 o
   5  -6   4        929.40        954.57        34.59 o
   6  -6   4         11.63         13.13        10.51 o
   7  -6   4         24.50          6.93        12.80 o
   8  -6   4         25.39         37.89        25.50 o
   9  -6   4        139.92        165.57        33.97 o
  10  -6   4          1.67          0.17        25.26 o
  11  -6   4          1.21        -10.09        38.47 o
  12  -6   4        180.15        186.87        74.08 o
 -12  -5   4         12.07         21.38        42.77 o
 -11  -5   4        458.65        381.72        50.52 o
 -10  -5   4        355.85        395.04        45.13 o
  -9  -5   4         42.18         68.82        30.16 o
  -8  -5   4         79.08        117.48        25.17 o
  -7  -5   4        243.30        283.33        33.04 o
  -6  -5   4        249.47        212.06        27.07 o
  -5  -5   4       1485.14       1474.00        54.89 o
  -4  -5   4        995.02       1033.14        34.01 o
  -3  -5   4       2920.41       3217.04        57.76 o
  -2  -5   4         13.88          9.21         5.49 o
  -1  -5   4         82.49        133.13        11.90 o
   0  -5   4       4837.32       4559.78        78.91 o
   1  -5   4       3636.01       3565.21        75.98 o
   2  -5   4       7000.45       7029.92       113.01 o
   3  -5   4       2080.74       2103.89        52.47 o
   4  -5   4        139.48        166.18        18.68 o
   5  -5   4         79.57         40.18        10.77 o
   6  -5   4        469.09        489.18        35.11 o
   7  -5   4        235.82        284.01        31.57 o
   8  -5   4          1.39        -21.47        21.47 o
   9  -5   4        163.68        152.22        35.31 o
  10  -5   4        157.84        232.89        55.31 o
  11  -5   4        575.62        480.93        92.15 o
  12  -5   4        240.63        354.12        83.11 o
 -12  -4   4        329.57        312.83        49.59 o
 -11  -4   4         15.26         -7.73        27.41 o
 -10  -4   4        412.91        449.80        48.20 o
  -9  -4   4          5.64         48.87        20.02 o
  -8  -4   4        190.08        187.51        28.54 o
  -7  -4   4        657.40        595.19        39.75 o
  -6  -4   4         83.73         98.69        25.99 o
  -5  -4   4         93.26         61.08        11.21 o
  -4  -4   4        552.11        618.93        15.99 o
  -3  -4   4       6918.68       7762.64       110.67 o
  -2  -4   4        219.79        249.89        16.55 o
  -1  -4   4         32.57         97.69         8.92 o
   0  -4   4       3184.30       3252.51        98.38 o
   1  -4   4        353.42        316.88        13.03 o
   2  -4   4       6878.69       6626.47       106.56 o
   3  -4   4       4022.15       3458.68        67.52 o
   4  -4   4       4187.44       3877.02        96.90 o
   5  -4   4       1319.45       1321.56        47.67 o
   6  -4   4        289.64        354.79        23.96 o
   7  -4   4        155.66        155.90        23.09 o
   8  -4   4          5.93         22.28        20.19 o
   9  -4   4          0.61         17.76        18.91 o
  10  -4   4        204.96        166.51        49.15 o
  11  -4   4         17.75          9.59        43.72 o
  12  -4   4         46.89        -14.63        48.86 o
 -12  -3   4         58.31        106.13        44.80 o
 -11  -3   4        721.95        664.44        55.95 o
 -10  -3   4         10.71         21.16        22.01 o
  -9  -3   4         40.18         37.66        23.56 o
  -8  -3   4        606.46        598.47        41.24 o
  -7  -3   4        160.37        135.30        28.45 o
  -6  -3   4        268.38        245.18        27.27 o
  -5  -3   4       1974.38       1841.98        43.79 o
  -4  -3   4       2560.06       2553.21        49.72 o
  -3  -3   4        447.13        396.01        13.28 o
  -2  -3   4        194.64        157.69         9.38 o
  -1  -3   4       1110.12       1173.06        27.43 o
   0  -3   4       1986.43       1855.43        46.43 o
   1  -3   4        184.54        211.54         7.83 o
   2  -3   4       2318.60       2414.98        52.47 o
   3  -3   4         30.23         62.24        10.10 o
   4  -3   4        709.28        594.47        25.15 o
   5  -3   4       3315.80       3320.57        73.68 o
   6  -3   4       8201.77       8161.87       145.43 o
   7  -3   4       1391.46       1214.88        53.03 o
   8  -3   4        149.75        256.67        30.37 o
   9  -3   4         52.72         44.36        18.11 o
  10  -3   4        113.00         93.23        45.59 o
  11  -3   4          5.63        -39.54        39.54 o
  12  -3   4          0.71        -33.56        47.78 o
 -12  -2   4          3.71        -12.69        27.52 o
 -11  -2   4       1465.48       1284.56        95.17 o
 -10  -2   4          0.97         15.12        20.34 o
  -9  -2   4         30.17         39.93        20.38 o
  -8  -2   4         34.03         45.34        17.15 o
  -7  -2   4        967.17       1155.12        65.36 o
  -6  -2   4       1979.53       1926.21        53.18 o
  -5  -2   4       1634.49       1682.98        45.39 o
  -4  -2   4       2793.78       2724.83        56.85 o
  -3  -2   4        100.32         57.74         6.33 o
  -2  -2   4         60.96         54.55         6.78 o
  -1  -2   4       9352.87       9468.70       153.37 o
   0  -2   4        494.31        460.60        19.07 o
   1  -2   4        735.07        785.19        27.30 o
   2  -2   4        310.88        327.88        15.09 o
   3  -2   4        155.87        214.88        14.47 o
   4  -2   4        175.97        172.52        18.49 o
   5  -2   4          5.73         13.05         9.82 o
   6  -2   4       2122.06       2312.96        62.87 o
   7  -2   4        194.56        217.88        55.98 o
   8  -2   4         17.83         21.58        16.66 o
   9  -2   4        337.08        339.32        46.84 o
  10  -2   4        229.24        300.66        47.18 o
  11  -2   4         47.63        -32.56        38.54 o
  12  -2   4          0.20        -42.70        42.70 o
 -13  -1   4         40.52         82.16        46.48 o
 -12  -1   4        118.72        177.75        45.10 o
 -11  -1   4       1484.30       1456.12        73.51 o
 -10  -1   4          2.74         10.54        24.55 o
  -9  -1   4        554.06        511.20        43.39 o
  -8  -1   4         87.59         92.85        20.30 o
  -7  -1   4          2.82         -3.20        14.60 o
  -6  -1   4       1591.73       1842.62        66.86 o
  -5  -1   4        974.42        993.26        32.66 o
  -4  -1   4        187.78        258.24         9.56 o
  -3  -1   4       5621.46       5641.00        78.57 o
  -2  -1   4      29673.66      31000.87       413.58 o
  -1  -1   4        312.56        268.94        15.64 o
   0  -1   4       2822.06       2433.67        36.84 o
   1  -1   4      24166.56      24564.06       333.43 o
   2  -1   4        949.28       1191.61        31.28 o
   3  -1   4        864.61        673.93        25.88 o
   4  -1   4        464.13        533.52        23.12 o
   5  -1   4        438.09        516.98        23.90 o
   6  -1   4        842.37        760.94        31.27 o
   7  -1   4        324.48        358.25        27.67 o
   8  -1   4        357.38        364.55        32.49 o
   9  -1   4        180.61        164.08        32.89 o
  10  -1   4        322.65        381.85        53.75 o
  11  -1   4        674.29        634.82        89.29 o
  12  -1   4        149.07        182.93        70.16 o
 -13   0   4         37.47         51.12        42.87 o
 -12   0   4         99.16         94.61        37.61 o
 -11   0   4       1137.31       1119.31        64.50 o
 -10   0   4        162.70        116.70        27.30 o
  -9   0   4        451.83        461.27        36.93 o
  -8   0   4        569.46        541.54        36.18 o
  -7   0   4        577.31        532.31        21.34 o
  -6   0   4        824.36        870.00        24.94 o
  -5   0   4        157.31        171.80        10.81 o
  -4   0   4       1273.12       1293.97        31.58 o
  -3   0   4       5477.62       5834.23        79.57 o
  -2   0   4      52936.66      56281.18       723.97 o
  -1   0   4      15498.11      15083.33       206.84 o
   0   0   4          4.53         30.12         4.27 o
   1   0   4       3293.01       3208.47        50.99 o
   2   0   4       1448.83        916.32        24.39 o
   3   0   4        865.42       1057.25        29.20 o
   4   0   4        671.96        891.35        28.97 o
   5   0   4          7.49          6.43         7.89 o
   6   0   4         23.79         27.07        12.50 o
   7   0   4         43.16         60.57        15.78 o
   8   0   4       2341.93       2057.20        70.36 o
   9   0   4         51.02         46.82        27.56 o
  10   0   4          1.74         67.50        45.00 o
  11   0   4        397.78        523.23        67.32 o
  12   0   4         85.05        252.31        72.17 o
 -13   1   4          1.42        -32.33        39.65 o
 -12   1   4          4.88        -10.11        30.22 o
 -11   1   4          6.48         53.52        28.88 o
 -10   1   4        209.14        241.07        38.04 o
  -9   1   4          1.62         20.08        17.32 o
  -8   1   4          2.52         -7.91        13.93 o
  -7   1   4        677.52        698.27        32.12 o
  -6   1   4       1578.37       1626.43        37.33 o
  -5   1   4         29.20         48.43         7.82 o
  -4   1   4       1147.24       1160.78        25.58 o
  -3   1   4       4807.14       5185.98        71.11 o
  -2   1   4      26571.94      26368.51       417.30 o
  -1   1   4         14.75         56.60         4.35 o
   0   1   4       3823.70       4121.99        53.49 o
   1   1   4        731.06        476.54        14.16 o
   2   1   4       1576.44       2040.66        41.01 o
   3   1   4       9496.87       9864.80       139.05 o
   4   1   4       4922.68       4784.65        82.99 o
   5   1   4        655.03        653.80        27.41 o
   6   1   4         35.10         22.46        11.34 o
   7   1   4        444.13        446.53        51.50 o
   8   1   4          1.94         17.65        19.81 o
   9   1   4          0.30         11.47        43.28 o
  10   1   4         73.25         70.53        34.51 o
  11   1   4        180.10        153.67        43.56 o
 -13   2   4        249.76        276.57        79.77 o
 -12   2   4         41.33         26.17        33.33 o
 -11   2   4         32.79         34.29        35.95 o
 -10   2   4        704.69        655.87        45.07 o
  -9   2   4        301.21        363.48        34.76 o
  -8   2   4        479.22        491.89        26.03 o
  -7   2   4        312.25        388.39        19.77 o
  -6   2   4       5472.94       5609.67        88.11 o
  -5   2   4        611.87        621.40        19.95 o
  -4   2   4        515.25        499.70        15.60 o
  -3   2   4         32.30         17.83         4.97 o
  -2   2   4       2467.16       2794.23        47.71 o
  -1   2   4        682.39        949.00        19.44 o
   0   2   4       1100.30       1145.72        21.94 o
   1   2   4        539.78        399.44        13.69 o
   2   2   4       2190.71       1909.31        40.33 o
   3   2   4       7455.00       7601.94       114.25 o
   4   2   4       4628.59       5255.37        90.47 o
   5   2   4        269.75        220.01        23.53 o
   6   2   4         46.75         39.53        12.23 o
   7   2   4        282.74        278.14        28.35 o
   8   2   4        886.11        861.43        65.25 o
   9   2   4        269.19        240.67        47.65 o
  10   2   4        131.52        136.76        60.21 o
  11   2   4          0.61        -36.22        36.22 o
 -13   3   4        298.83        392.72        86.47 o
 -12   3   4        133.01         96.24        54.21 o
 -11   3   4          4.20        -28.54        32.71 o
 -10   3   4         59.89         75.60        32.86 o
  -9   3   4        530.46        521.53        37.39 o
  -8   3   4          4.23         11.12        11.58 o
  -7   3   4          0.65          2.68        12.08 o
  -6   3   4        218.17        199.96        15.18 o
  -5   3   4       2387.80       2246.98        49.56 o
  -4   3   4        157.88        209.87        12.09 o
  -3   3   4        484.82        374.82        14.00 o
  -2   3   4       4906.23       4762.91        76.26 o
  -1   3   4        429.63        385.97        12.52 o
   0   3   4        428.30        380.64        12.67 o
   1   3   4        720.92        837.79        21.43 o
   2   3   4         16.43         24.10         7.09 o
   3   3   4        165.40        110.30        12.32 o
   4   3   4       1109.81        899.67        36.88 o
   5   3   4       1089.67       1114.62        37.61 o
   6   3   4        103.03        157.88        18.25 o
   7   3   4        476.40        515.63        32.42 o
   8   3   4       1134.96       1105.09        91.79 o
   9   3   4        186.89        213.92        44.21 o
  10   3   4         26.25         14.60        32.27 o
  11   3   4         73.80        103.35        43.02 o
 -13   4   4        291.57        414.24        88.69 o
 -12   4   4        491.23        425.24        85.28 o
 -11   4   4        292.87        278.77        68.34 o
 -10   4   4          1.37         -4.52        26.67 o
  -9   4   4         21.91         51.64        29.53 o
  -8   4   4        175.25        131.54        19.57 o
  -7   4   4         49.84         74.42        12.78 o
  -6   4   4         13.66          4.36         8.64 o
  -5   4   4       7033.06       7415.27       120.43 o
  -4   4   4       1519.76       1546.81        46.00 o
  -3   4   4         99.93         92.23         8.83 o
  -2   4   4       6760.14       6216.93        98.48 o
  -1   4   4       7397.74       7685.43       104.94 o
   0   4   4         30.64         21.91         5.02 o
   1   4   4       7769.28       7737.56       101.31 o
   2   4   4        946.69        771.34        26.10 o
   3   4   4        119.03         96.87        14.12 o
   4   4   4         69.20         59.07        11.70 o
   5   4   4        180.23        196.47        20.32 o
   6   4   4         79.24        126.25        17.59 o
   7   4   4         18.26         25.51        21.79 o
   8   4   4        100.70        137.19        34.80 o
   9   4   4        337.98        322.80        54.12 o
  10   4   4        250.05        317.10        60.42 o
  11   4   4         14.52        -21.52        39.40 o
 -13   5   4        227.47        182.40        68.44 o
 -12   5   4        127.39         90.94        50.37 o
 -11   5   4        532.11        610.51        83.36 o
 -10   5   4         25.13         36.33        33.09 o
  -9   5   4        280.77        279.59        45.54 o
  -8   5   4       1712.82       1915.36        67.90 o
  -7   5   4        160.78        231.56        18.98 o
  -6   5   4        554.99        549.60        24.12 o
  -5   5   4        293.78        378.32        18.60 o
  -4   5   4       1470.52       1272.76        40.39 o
  -3   5   4          5.14         14.13         5.44 o
  -2   5   4       2035.77       2151.51        51.61 o
  -1   5   4       3248.31       3116.72        48.17 o
   0   5   4       2106.15       2045.43        37.94 o
   1   5   4      14789.86      15887.12       189.29 o
   2   5   4       3921.00       3966.51        72.72 o
   3   5   4         11.18         25.21        11.13 o
   4   5   4          1.99         11.79        10.15 o
   5   5   4        193.21        291.11        23.63 o
   6   5   4        110.49        137.13        18.83 o
   7   5   4        114.75        126.17        63.90 o
   8   5   4         19.17          8.37        27.52 o
   9   5   4         68.21         61.80        66.33 o
  10   5   4        535.27        629.64        79.79 o
 -13   6   4        169.00        129.89        66.24 o
 -12   6   4        107.60        108.87        52.45 o
 -11   6   4         14.06        -33.29        33.29 o
 -10   6   4        423.42        343.70        68.96 o
  -9   6   4        471.96        511.13        51.16 o
  -8   6   4        442.47        422.09        39.88 o
  -7   6   4       1297.62       1340.87        40.51 o
  -6   6   4       1900.35       1938.94        54.16 o
  -5   6   4        517.89        560.71        21.88 o
  -4   6   4         80.50        180.84        12.97 o
  -3   6   4       2883.24       3156.86        61.90 o
  -2   6   4        116.74        115.01        12.29 o
  -1   6   4       3954.98       4428.24        65.06 o
   0   6   4         24.00         49.17         7.57 o
   1   6   4       1810.91       1978.16        49.62 o
   2   6   4          4.97          7.96         7.96 o
   3   6   4       1910.89       1830.24        48.49 o
   4   6   4        782.09        914.63        42.84 o
   5   6   4        112.07        141.83        24.90 o
   6   6   4         43.14        108.28        57.17 o
   7   6   4         53.27         35.81        25.56 o
   8   6   4         33.07         91.55        58.42 o
   9   6   4          0.52         13.88        30.82 o
  10   6   4         99.18        155.22        47.09 o
 -13   7   4         19.80        -46.39        52.82 o
 -12   7   4        112.94        117.14        54.07 o
 -11   7   4        237.98        126.72        51.13 o
 -10   7   4         24.69         84.14        41.14 o
  -9   7   4          1.66         16.78        17.80 o
  -8   7   4          1.12        -13.47        13.47 o
  -7   7   4        739.29        800.51        52.13 o
  -6   7   4       2333.29       2465.26        71.98 o
  -5   7   4       1449.48       1226.15        32.92 o
  -4   7   4        379.89        474.77        20.56 o
  -3   7   4        574.99        541.68        21.99 o
  -2   7   4         37.68         34.63         8.04 o
  -1   7   4       1724.50       1832.09        37.29 o
   0   7   4        172.78        177.77        13.60 o
   1   7   4        251.69        279.97        18.97 o
   2   7   4        387.79        367.41        22.31 o
   3   7   4       3968.04       4063.24        91.88 o
   4   7   4       1056.90       1002.23        38.03 o
   5   7   4        648.94        692.38        37.69 o
   6   7   4       2459.13       2418.51       139.48 o
   7   7   4        696.84        627.88        63.76 o
   8   7   4         12.23          6.50        28.92 o
   9   7   4          5.09         18.42        33.04 o
  10   7   4        210.85        177.83       101.53 o
 -13   8   4        156.15         84.21        52.74 o
 -12   8   4         41.35         56.34        48.80 o
 -11   8   4        273.60        299.47        67.03 o
 -10   8   4        362.61        377.17        43.31 o
  -9   8   4         34.05         73.44        24.58 o
  -8   8   4        157.14        210.49        33.98 o
  -7   8   4         57.03         44.43        27.07 o
  -6   8   4        525.46        487.57        30.78 o
  -5   8   4       2259.27       2488.09       149.57 o
  -4   8   4        738.35        616.22        38.59 o
  -3   8   4        224.43        366.11        23.76 o
  -2   8   4         23.23         13.02         7.02 o
  -1   8   4       2735.53       2602.90        49.08 o
   0   8   4        829.70        915.54        27.85 o
   1   8   4        142.23        141.79        15.49 o
   2   8   4        141.70        159.32        17.15 o
   3   8   4        413.05        414.88        30.03 o
   4   8   4        114.46        137.93        19.43 o
   5   8   4          1.79          0.28        25.70 o
   6   8   4          3.66         35.55        25.91 o
   7   8   4       1228.21       1189.28        85.79 o
   8   8   4        456.94        549.34        87.73 o
   9   8   4        146.14        186.29        49.65 o
 -13   9   4        185.19        199.21        68.83 o
 -12   9   4         96.03         80.59        46.87 o
 -11   9   4       1075.35        877.80       103.20 o
 -10   9   4        888.94        869.00        62.56 o
  -9   9   4          8.67          0.15        18.72 o
  -8   9   4        303.66        362.09        45.80 o
  -7   9   4        179.81         95.94        24.16 o
  -6   9   4        426.36        395.79        38.36 o
  -5   9   4        691.54        774.76        65.78 o
  -4   9   4        641.69        668.75        26.51 o
  -3   9   4          3.15          5.72         7.59 o
  -2   9   4       3181.27       3114.43        56.06 o
  -1   9   4        715.54        707.30        24.56 o
   0   9   4          3.08         31.59        10.04 o
   1   9   4       1851.29       1816.91        56.56 o
   2   9   4         29.95         19.78        10.64 o
   3   9   4        264.86        370.71        29.72 o
   4   9   4         74.55        104.52        19.88 o
   5   9   4          0.40          0.92        22.83 o
   6   9   4        662.06        669.08        63.31 o
   7   9   4       1187.96       1090.49       143.07 o
   8   9   4         92.68        101.42        41.72 o
   9   9   4        141.81        217.21        57.07 o
 -13  10   4         29.13        -40.33        40.33 o
 -12  10   4          1.16         30.28        43.93 o
 -11  10   4        558.62        517.65        90.60 o
 -10  10   4        123.21        214.42        39.82 o
  -9  10   4          5.22         16.42        21.54 o
  -8  10   4       1720.51       1542.14        82.84 o
  -7  10   4        123.04        118.61        35.82 o
  -6  10   4       1072.15       1186.64        67.55 o
  -5  10   4        143.02        156.72        49.44 o
  -4  10   4         72.93         65.57        13.23 o
  -3  10   4        442.95        475.61        53.64 o
  -2  10   4       4939.55       4934.91       100.29 o
  -1  10   4       3633.48       3103.96        93.18 o
   0  10   4        114.77        101.86        16.78 o
   1  10   4       2078.22       2010.45       141.61 o
   2  10   4         12.33         43.90        14.58 o
   3  10   4         26.35         38.28        15.07 o
   4  10   4          3.21         10.25        14.93 o
   5  10   4          1.54         16.23        24.40 o
   6  10   4         66.43        118.36        37.64 o
   7  10   4         84.21         88.09        37.59 o
   8  10   4         14.51         27.45        35.82 o
 -13  11   4          4.66         74.57        60.90 o
 -12  11   4         35.50        105.29        51.62 o
 -11  11   4         11.68         -4.80        23.19 o
 -10  11   4          5.27        -10.22        21.90 o
  -9  11   4         16.22         13.51        19.82 o
  -8  11   4       1934.11       1612.27        86.12 o
  -7  11   4       2628.53       2370.39       104.78 o
  -6  11   4       1051.18       1049.83        66.55 o
  -5  11   4         40.19         59.78        19.95 o
  -4  11   4         39.66         33.11        18.12 o
  -3  11   4          5.26         13.83        12.41 o
  -2  11   4       2242.13       2110.99        60.36 o
  -1  11   4          7.00         32.28        12.29 o
   0  11   4        202.90        232.61        41.19 o
   1  11   4        517.60        600.66        37.14 o
   2  11   4        624.99        516.06        34.22 o
   3  11   4       1604.93       1641.71        62.10 o
   4  11   4        242.51        304.41        44.12 o
   5  11   4         19.51         30.26        28.99 o
   6  11   4          6.07         -4.04        51.99 o
   7  11   4          7.05         84.60        39.91 o
   8  11   4         15.99        -17.90        37.14 o
 -12  12   4         18.33        -45.59        45.59 o
 -11  12   4        285.35        311.59        76.60 o
 -10  12   4         73.48         80.26        37.21 o
  -9  12   4        833.05        809.49        63.44 o
  -8  12   4        482.18        541.78        52.47 o
  -7  12   4        261.14        300.03        43.67 o
  -6  12   4       1210.70       1148.72        97.36 o
  -5  12   4          4.42        -15.47        15.47 o
  -4  12   4        509.22        472.57        46.44 o
  -3  12   4       1828.53       1554.96        82.44 o
  -2  12   4        772.60        618.64        33.53 o
  -1  12   4         15.99          5.92        12.42 o
   0  12   4        101.24        124.33        20.36 o
   1  12   4         24.96         28.24        15.50 o
   2  12   4       1757.87       1692.60        63.26 o
   3  12   4       2751.75       2466.20        80.71 o
   4  12   4        547.50        604.29        60.13 o
   5  12   4          3.59         23.35        31.29 o
   6  12   4        104.06        157.82        50.13 o
   7  12   4         43.82        130.43       110.11 o
 -12  13   4          1.77         -1.17        42.48 o
 -11  13   4        420.50        386.80        57.47 o
 -10  13   4         13.04         58.75        56.10 o
  -9  13   4          7.47          5.82        23.57 o
  -8  13   4        431.79        421.22        55.97 o
  -7  13   4         64.82         61.78        24.43 o
  -6  13   4        254.14        224.59        42.37 o
  -5  13   4       1118.14       1290.87       128.25 o
  -4  13   4        374.47        382.34        50.93 o
  -3  13   4        967.37        784.66        46.95 o
  -2  13   4       1094.05       1143.23        57.33 o
  -1  13   4        830.76        855.62        41.85 o
   0  13   4        171.77        104.24        20.41 o
   1  13   4         68.77         51.30        19.67 o
   2  13   4        194.90        161.90        27.34 o
   3  13   4         34.98         44.20        19.07 o
   4  13   4        338.45        387.00        58.55 o
   5  13   4        303.28        273.74       117.39 o
   6  13   4        147.79        177.81        52.21 o
   7  13   4         15.86          6.32        41.27 o
 -12  14   4         10.89         -3.26        52.22 o
 -11  14   4        243.07        300.96        55.12 o
 -10  14   4          2.70         27.57        29.15 o
  -9  14   4         46.37         71.48        27.50 o
  -8  14   4        680.69        605.31        58.46 o
  -7  14   4        245.41        218.92        40.84 o
  -6  14   4         52.70         39.10        26.63 o
  -5  14   4        877.68        757.77       107.82 o
  -4  14   4          9.32         -7.89        18.72 o
  -3  14   4         22.28         21.33        16.19 o
  -2  14   4        579.32        569.29        45.15 o
  -1  14   4          9.49          2.52        14.13 o
   0  14   4         13.37         39.01        18.71 o
   1  14   4        469.00        535.34        41.43 o
   2  14   4        147.97        119.98        30.15 o
   3  14   4          0.30         -8.05        85.06 o
   4  14   4         19.11         26.48        59.64 o
   5  14   4         76.65         33.22        40.26 o
   6  14   4         83.68         45.52        43.62 o
 -11  15   4         69.45        -16.01        43.48 o
 -10  15   4        130.97        118.05        39.60 o
  -9  15   4        269.77        221.27        46.59 o
  -8  15   4       1116.61       1200.26        84.94 o
  -7  15   4         51.34         82.36        43.18 o
  -6  15   4         21.82         54.95        36.11 o
  -5  15   4        485.28        466.70       115.58 o
  -4  15   4        112.09         98.26        30.44 o
  -3  15   4         13.02         47.99        19.44 o
  -2  15   4        132.45        189.89        30.24 o
  -1  15   4         34.47         34.94        22.53 o
   0  15   4       1320.39       1272.97        57.21 o
   1  15   4        802.93        716.38        67.78 o
   2  15   4        142.78        161.72        31.29 o
   3  15   4        260.66        298.86        52.52 o
   4  15   4          2.12        -15.80        33.03 o
   5  15   4         17.34         22.32        39.53 o
 -10  16   4          1.40         -8.49        32.35 o
  -9  16   4        345.48        354.09        55.55 o
  -8  16   4        777.41        694.23        67.09 o
  -7  16   4        410.70        473.24        56.08 o
  -6  16   4         50.61         85.82        60.42 o
  -5  16   4        131.64        129.76        38.07 o
  -4  16   4          3.40         -8.48        19.82 o
  -3  16   4        412.16        455.93        44.68 o
  -2  16   4          8.72         24.08        20.84 o
  -1  16   4        131.67        123.47        29.25 o
   0  16   4         33.21         48.41        21.42 o
   1  16   4        216.63        248.41        32.43 o
   2  16   4        955.32       1072.17        84.01 o
   3  16   4        820.20        837.61        78.29 o
   4  16   4        644.67        618.24        79.86 o
 -10  17   4        124.12        166.53        48.85 o
  -9  17   4         70.23         35.06        34.16 o
  -8  17   4         25.46         72.34        39.38 o
  -7  17   4         70.72         40.83        41.82 o
  -6  17   4        482.32        626.32        71.30 o
  -5  17   4        665.58        822.57       134.43 o
  -4  17   4         29.98          0.34        20.92 o
  -3  17   4       1050.55       1033.29        64.18 o
  -2  17   4         15.75          3.86        22.42 o
  -1  17   4         28.36         43.91        24.28 o
   0  17   4        182.12        146.87        36.11 o
   1  17   4         95.01         64.58        31.93 o
   2  17   4        285.35        285.64       129.50 o
   3  17   4        272.42        266.82        91.64 o
  -9  18   4         21.09          0.20        32.09 o
  -8  18   4        180.77        179.54        44.45 o
  -7  18   4         32.35         34.18        35.30 o
  -6  18   4        160.27        181.88        47.17 o
  -5  18   4        356.36        374.75        47.02 o
  -4  18   4        119.60        147.22        33.88 o
  -3  18   4        282.37        284.96        50.84 o
  -2  18   4        162.08        177.39        37.96 o
  -1  18   4         21.92         15.49        27.83 o
   0  18   4        230.55        280.24        52.98 o
   1  18   4         10.22          1.74        50.69 o
   2  18   4          7.63         30.10        38.95 o
  -8  19   4          6.87        118.32        59.37 o
  -7  19   4         12.19         26.88        35.33 o
  -6  19   4          3.91         40.45        44.52 o
  -5  19   4        186.58        194.91        38.66 o
  -4  19   4        336.82        318.03        50.22 o
  -3  19   4        293.75        394.64        52.48 o
  -2  19   4        102.89        133.54        36.76 o
  -1  19   4         27.67         36.96        58.82 o
   0  19   4         90.63         81.42        41.59 o
  -6  20   4        104.80        101.64        34.72 o
  -5  20   4          0.47         -6.81        29.65 o
  -4  20   4        111.74        103.66        35.35 o
  -3  20   4         63.84        108.56        36.17 o
  -2  20   4         12.46          1.54        40.04 o
   1 -20   5         24.23        -21.64        60.88 o
   2 -20   5         73.85         53.37        54.72 o
   3 -20   5        699.49        939.94       126.66 o
   4 -20   5        513.69        427.55       102.77 o
   1 -19   5        204.21        166.22        59.42 o
   2 -19   5         15.75        -45.83        45.83 o
   3 -19   5        200.88        117.96        61.97 o
   4 -19   5         71.26        -37.59        51.01 o
   5 -19   5          4.30         21.71        49.71 o
   6 -19   5        210.19        182.38        72.63 o
  -3 -18   5         25.88         60.82        60.66 o
  -2 -18   5        421.06        481.08        98.73 o
   0 -18   5         32.61         77.94        51.57 o
   1 -18   5         35.81         43.75        46.26 o
   2 -18   5         49.54         74.57        49.82 o
   3 -18   5          6.43         -6.14        43.49 o
   4 -18   5        191.28        163.35        68.60 o
   5 -18   5         79.85        100.30        60.42 o
   6 -18   5        205.60        132.61        59.97 o
   7 -18   5         40.33         25.49        49.36 o
  -4 -17   5         36.01        111.71        58.91 o
  -3 -17   5        154.14        144.31        65.72 o
  -2 -17   5        165.31        243.94        68.98 o
  -1 -17   5        181.42        226.24        62.99 o
   0 -17   5        538.33        569.50        87.74 o
   1 -17   5         15.35         32.86        43.75 o
   2 -17   5         46.16         41.51        45.08 o
   3 -17   5         16.57         35.44        38.67 o
   4 -17   5          2.91         38.12        42.24 o
   5 -17   5         70.96         89.80        54.65 o
   6 -17   5        125.53        122.88        61.98 o
   7 -17   5         48.40         53.29        48.67 o
   8 -17   5         13.18         43.84        46.87 o
  -5 -16   5          0.16        -49.75        49.75 o
  -4 -16   5        101.13         11.15        53.38 o
  -3 -16   5          2.76         18.33        52.31 o
  -2 -16   5        168.27        192.56        60.92 o
  -1 -16   5        110.68         61.76        41.84 o
   0 -16   5        761.31        765.00        65.25 o
   1 -16   5       1116.59       1083.05       110.65 o
   2 -16   5        479.01        521.33        78.06 o
   3 -16   5        263.15        147.03        57.04 o
   4 -16   5        231.55        188.28        59.43 o
   5 -16   5         53.10         36.58        37.75 o
   6 -16   5         30.39         31.87        46.20 o
   7 -16   5         61.66         74.64        45.33 o
   8 -16   5         20.85         18.88        38.82 o
   9 -16   5         22.17        118.80        62.09 o
  -6 -15   5        167.50        172.36        58.24 o
  -5 -15   5        416.58        385.16        60.30 o
  -4 -15   5        522.08        554.40        69.05 o
  -3 -15   5        169.71        152.57        52.72 o
  -2 -15   5          9.39         41.67        35.82 o
  -1 -15   5        163.67        179.90        30.11 o
   0 -15   5         31.34         73.23        30.22 o
   1 -15   5        350.21        406.14        74.74 o
   2 -15   5        775.29        861.06        97.72 o
   3 -15   5         40.74         63.23        41.47 o
   4 -15   5       1900.12       2036.06       156.94 o
   5 -15   5       1189.68       1018.28       114.94 o
   6 -15   5       1149.51       1128.72       117.85 o
   7 -15   5         33.65         19.20        33.90 o
   8 -15   5        102.94        162.87        51.77 o
   9 -15   5         15.48         38.59        44.45 o
  10 -15   5         50.93        100.14        66.05 o
  -7 -14   5          2.38         42.37        43.08 o
  -6 -14   5          6.52         20.45        54.54 o
  -5 -14   5         93.32        187.79        73.73 o
  -4 -14   5        438.76        459.42        62.16 o
  -3 -14   5        131.16        148.35        47.62 o
  -2 -14   5         19.53         52.50        18.85 o
  -1 -14   5        357.68        347.48        35.10 o
   0 -14   5        240.80        204.41        43.47 o
   1 -14   5       3035.82       3079.26       114.21 o
   2 -14   5        224.71        240.69        30.36 o
   3 -14   5          7.70        -28.91        28.91 o
   4 -14   5       1700.83       1568.16       133.71 o
   5 -14   5        616.10        671.20        91.39 o
   6 -14   5        910.00        963.75       104.50 o
   7 -14   5        344.77        358.26        72.56 o
   8 -14   5          0.72         29.16        38.31 o
   9 -14   5         12.98         30.62        44.59 o
  10 -14   5         54.78         67.93        53.70 o
  -8 -13   5         30.15         83.68        44.75 o
  -7 -13   5        249.84        279.10        55.30 o
  -6 -13   5        151.68        145.68        42.13 o
  -5 -13   5         49.01         69.49        27.31 o
  -4 -13   5        217.93        196.37        41.87 o
  -3 -13   5        325.24        430.42        68.35 o
  -2 -13   5        519.64        519.86        35.59 o
  -1 -13   5        970.80       1140.21        75.65 o
   0 -13   5        573.69        516.34        32.20 o
   1 -13   5        108.24        214.09        36.51 o
   2 -13   5        176.02        162.18        21.63 o
   3 -13   5         57.65         80.16        33.40 o
   4 -13   5        232.76        251.40        37.43 o
   5 -13   5         63.41         32.12        36.04 o
   6 -13   5       1879.99       1640.35       137.26 o
   7 -13   5        295.23        175.96        49.76 o
   8 -13   5         34.63         15.31        41.57 o
   9 -13   5        428.48        512.16        89.95 o
  10 -13   5         76.99         73.31        48.40 o
  11 -13   5         75.88        155.59        58.77 o
  -9 -12   5        295.05        296.14        89.39 o
  -8 -12   5          1.07         54.70        37.25 o
  -7 -12   5        236.47        259.48        38.74 o
  -6 -12   5         81.05         98.07        29.93 o
  -5 -12   5        344.61        311.82        50.49 o
  -4 -12   5        372.04        461.83        43.97 o
  -3 -12   5       3063.54       2878.89        94.62 o
  -2 -12   5        236.09        263.66        27.05 o
  -1 -12   5         57.44         98.25        16.85 o
   0 -12   5        431.99        565.67        40.19 o
   1 -12   5         39.06         58.54        14.50 o
   2 -12   5         13.64         16.77        12.96 o
   3 -12   5        994.28       1041.46        42.85 o
   4 -12   5        469.12        441.88        41.66 o
   5 -12   5        216.04        229.31        43.48 o
   6 -12   5        713.57        731.82        92.91 o
   7 -12   5         11.84          4.45        27.05 o
   8 -12   5        551.32        625.41        84.13 o
   9 -12   5          2.72         36.58        41.06 o
  10 -12   5          1.14         19.17        50.91 o
  11 -12   5        132.33        143.65        63.44 o
  -9 -11   5        208.40        225.88        45.39 o
  -8 -11   5        419.90        473.18        52.43 o
  -7 -11   5        152.09        205.90        34.98 o
  -6 -11   5        279.88        275.46        37.07 o
  -5 -11   5       1069.55        915.57        54.35 o
  -4 -11   5          5.42          5.60        19.28 o
  -3 -11   5       2700.29       2735.99        74.19 o
  -2 -11   5       1431.77       1251.88        70.08 o
  -1 -11   5        263.80        292.57        23.88 o
   0 -11   5        268.38        226.84        22.79 o
   1 -11   5        682.12        641.41        31.55 o
   2 -11   5       1958.83       2159.88        60.21 o
   3 -11   5        719.09        753.93        44.80 o
   4 -11   5       1189.09       1201.01        47.51 o
   5 -11   5        422.33        434.57        66.09 o
   6 -11   5        295.88        278.54        38.20 o
   7 -11   5        167.88        166.92        33.08 o
   8 -11   5        372.73        518.59        91.21 o
   9 -11   5          5.55         19.18        39.50 o
  10 -11   5        121.18        178.48        54.55 o
  11 -11   5        411.00        419.59        87.62 o
 -10 -10   5         16.65         -5.56        32.46 o
  -9 -10   5        189.71        164.77        40.17 o
  -8 -10   5        109.32        164.09        36.40 o
  -7 -10   5        205.06        197.18        34.41 o
  -6 -10   5        986.57        891.52        91.68 o
  -5 -10   5       1083.22       1270.06        61.51 o
  -4 -10   5        112.09        155.16        25.98 o
  -3 -10   5        865.39        827.33        36.67 o
  -2 -10   5         12.61          7.30        14.43 o
  -1 -10   5        569.01        552.06        25.37 o
   0 -10   5        549.20        628.26        29.82 o
   1 -10   5         52.24         85.59        13.91 o
   2 -10   5       2598.22       2560.77        64.51 o
   3 -10   5       1349.46       1514.80        55.01 o
   4 -10   5        886.69        962.02        40.87 o
   5 -10   5        456.11        525.37        43.48 o
   6 -10   5       1252.73       1153.31        65.54 o
   7 -10   5        121.72        101.83        27.41 o
   8 -10   5         88.88         82.00        28.79 o
   9 -10   5          8.37        -13.48        25.80 o
  10 -10   5         21.05         74.55        47.34 o
  11 -10   5         81.40        112.53        50.61 o
 -10  -9   5          0.50        -13.33        30.87 o
  -9  -9   5          5.78         11.42        55.35 o
  -8  -9   5        396.06        337.15        57.84 o
  -7  -9   5         29.63         27.40        23.30 o
  -6  -9   5        140.60        192.83        29.79 o
  -5  -9   5        165.21        164.39        27.60 o
  -4  -9   5       1945.99       1839.33        68.70 o
  -3  -9   5        734.49        760.68        33.62 o
  -2  -9   5        168.48        179.20        16.45 o
  -1  -9   5        369.12        451.19        24.58 o
   0  -9   5         88.49         64.65        21.36 o
   1  -9   5          2.57          5.14         9.53 o
   2  -9   5        583.31        569.04        27.22 o
   3  -9   5        319.36        338.68        22.43 o
   4  -9   5       1682.13       1563.59        56.16 o
   5  -9   5        540.45        540.68        27.91 o
   6  -9   5        462.68        445.64        39.97 o
   7  -9   5        446.17        488.83        44.24 o
   8  -9   5       1656.19       1740.36       145.87 o
   9  -9   5         47.96         14.16        23.50 o
  10  -9   5         24.75         28.62        31.10 o
  11  -9   5         20.49         90.31        54.09 o
 -11  -8   5         34.89         38.68        37.58 o
 -10  -8   5         70.09         82.17        32.76 o
  -9  -8   5        544.34        545.45        73.69 o
  -8  -8   5        598.77        569.67        51.48 o
  -7  -8   5        239.96        226.67        33.86 o
  -6  -8   5        634.76        628.09        63.58 o
  -5  -8   5        486.34        582.37        38.91 o
  -4  -8   5       1121.81       1013.32        37.28 o
  -3  -8   5         90.83         89.10        13.75 o
  -2  -8   5         49.47         88.23        11.45 o
  -1  -8   5        581.51        494.09        27.12 o
   0  -8   5         16.30         24.35         8.55 o
   1  -8   5          3.79          7.15         7.58 o
   2  -8   5       1039.53       1155.57        36.76 o
   3  -8   5          3.36          9.15        14.89 o
   4  -8   5        651.32        595.70        27.34 o
   5  -8   5         20.34         50.63        12.27 o
   6  -8   5         46.99         88.42        17.12 o
   7  -8   5        168.84        185.62        35.98 o
   8  -8   5       1516.91       1576.96        83.23 o
   9  -8   5        282.56        358.29        63.37 o
  10  -8   5        227.25        256.18        46.54 o
  11  -8   5        151.18        185.47        65.59 o
 -11  -7   5         19.73        -29.48        29.48 o
 -10  -7   5         77.81         82.07        32.25 o
  -9  -7   5        303.56        399.24        46.67 o
  -8  -7   5         74.45         85.36        25.53 o
  -7  -7   5         57.97         62.70        22.18 o
  -6  -7   5        296.81        243.40        31.06 o
  -5  -7   5         11.38          6.54        13.64 o
  -4  -7   5        116.45        141.11        18.64 o
  -3  -7   5        150.90        155.91        14.14 o
  -2  -7   5       1454.89       1814.62        76.67 o
  -1  -7   5       2182.50       2289.31        69.92 o
   0  -7   5       3119.30       2977.33        62.75 o
   1  -7   5       2356.40       2403.97        85.50 o
   2  -7   5        673.52        576.81        26.89 o
   3  -7   5       1332.76       1315.82        38.32 o
   4  -7   5          4.19         -0.90         8.27 o
   5  -7   5          6.57          4.67         9.78 o
   6  -7   5        114.04        102.13        17.04 o
   7  -7   5          1.02         20.67        18.48 o
   8  -7   5        170.39        175.95        52.48 o
   9  -7   5        676.13        615.63        68.17 o
  10  -7   5        542.45        484.10       120.77 o
  11  -7   5         67.63         80.01        49.92 o
  12  -7   5          6.47         25.48        54.16 o
 -11  -6   5        111.86         92.95        34.92 o
 -10  -6   5        344.79        332.45        52.65 o
  -9  -6   5        280.06        272.21        36.77 o
  -8  -6   5        187.32        247.19        51.62 o
  -7  -6   5        609.51        512.20        38.99 o
  -6  -6   5        588.64        599.03        38.85 o
  -5  -6   5        132.11        118.28        23.03 o
  -4  -6   5        373.35        411.88        23.29 o
  -3  -6   5       2068.66       1828.84        65.31 o
  -2  -6   5        794.23        868.06        34.00 o
  -1  -6   5       3928.98       3715.04        71.66 o
   0  -6   5        846.72        899.36        27.37 o
   1  -6   5        872.19        768.97        42.05 o
   2  -6   5       6877.11       6915.27       131.74 o
   3  -6   5       1863.16       1776.79        45.30 o
   4  -6   5       1788.09       1847.15        49.29 o
   5  -6   5        217.02        174.71        18.79 o
   6  -6   5       2265.19       2202.21        60.74 o
   7  -6   5         26.99         33.78        19.76 o
   8  -6   5         82.82         66.21        25.88 o
   9  -6   5         75.29         87.90        30.76 o
  10  -6   5         97.56        113.48        48.71 o
  11  -6   5         13.67         12.31        47.60 o
  12  -6   5         26.78        -19.41        53.33 o
 -12  -5   5        139.35        153.54        44.94 o
 -11  -5   5          3.79        -22.38        28.30 o
 -10  -5   5         47.36         25.36        26.49 o
  -9  -5   5          1.01         39.85        21.48 o
  -8  -5   5        313.33        294.19        35.71 o
  -7  -5   5        912.09        815.19        47.38 o
  -6  -5   5       1027.89        949.91        47.08 o
  -5  -5   5       1930.74       1938.76       163.14 o
  -4  -5   5       1215.51       1382.62        31.51 o
  -3  -5   5       3314.96       3397.31        60.74 o
  -2  -5   5         81.89        126.50        11.04 o
  -1  -5   5        900.51        966.93        33.80 o
   0  -5   5       2051.06       2180.55        49.83 o
   1  -5   5        652.03        738.62        33.04 o
   2  -5   5       9226.18       9912.78       153.01 o
   3  -5   5       1487.35       1431.82        39.10 o
   4  -5   5       1061.45        969.50        33.47 o
   5  -5   5       1274.12       1193.81        41.33 o
   6  -5   5         49.10         51.27        13.47 o
   7  -5   5        446.71        467.06        33.91 o
   8  -5   5         58.69         91.95        22.05 o
   9  -5   5          2.70          3.58        21.93 o
  10  -5   5        311.30        274.10        67.28 o
  11  -5   5        436.95        393.16        81.66 o
  12  -5   5         49.50         37.21        56.84 o
 -12  -4   5         13.79          7.50        31.45 o
 -11  -4   5        154.90        163.75        36.31 o
 -10  -4   5         60.19         97.84        28.69 o
  -9  -4   5         67.09         20.62        31.09 o
  -8  -4   5         80.37         90.85        23.17 o
  -7  -4   5        594.08        602.13        39.89 o
  -6  -4   5        877.85        782.31        41.31 o
  -5  -4   5        824.00        728.84        27.64 o
  -4  -4   5       8797.42       8535.62       129.80 o
  -3  -4   5         37.35         39.79         7.48 o
  -2  -4   5       1009.58       1011.93        28.61 o
  -1  -4   5       7206.14       6949.66       109.69 o
   0  -4   5        541.32        584.37        17.64 o
   1  -4   5        748.45        800.77        42.87 o
   2  -4   5       1035.35       1101.50        30.16 o
   3  -4   5       2534.55       2891.15        60.92 o
   4  -4   5        319.44        396.51        26.43 o
   5  -4   5        526.69        571.27        27.85 o
   6  -4   5        541.08        546.04        38.80 o
   7  -4   5       2002.73       1961.91        68.85 o
   8  -4   5        665.48        631.64        40.47 o
   9  -4   5         93.92        123.30        24.97 o
  10  -4   5        376.85        438.74        80.54 o
  11  -4   5         23.62         98.29        54.10 o
  12  -4   5         50.79        -42.01        51.43 o
 -12  -3   5        303.09        295.61        46.12 o
 -11  -3   5        236.21        265.35        39.98 o
 -10  -3   5        108.62        116.37        40.93 o
  -9  -3   5        288.28        314.66        37.47 o
  -8  -3   5         41.08         42.74        17.42 o
  -7  -3   5        190.08        160.95        24.41 o
  -6  -3   5       1019.14       1127.97        40.13 o
  -5  -3   5       1535.85       1620.02        45.51 o
  -4  -3   5       3397.33       3222.41        49.25 o
  -3  -3   5       5727.04       5653.10        94.45 o
  -2  -3   5        197.94        284.60        12.24 o
  -1  -3   5       4140.36       3988.89        75.46 o
   0  -3   5       4168.28       3807.53        80.72 o
   1  -3   5        290.92        323.63        10.07 o
   2  -3   5         41.21         59.93         8.42 o
   3  -3   5         48.82         91.04        11.60 o
   4  -3   5       4803.11       4818.09        97.87 o
   5  -3   5       1941.14       1963.13        77.28 o
   6  -3   5       2348.23       2340.22        64.57 o
   7  -3   5       6599.68       6279.74       146.01 o
   8  -3   5         11.61        -18.09        28.50 o
   9  -3   5         48.74         14.02        27.17 o
  10  -3   5        216.97        172.69        51.00 o
  11  -3   5          3.25          0.38        45.05 o
  12  -3   5          1.61        -19.03        47.68 o
 -12  -2   5        567.54        553.51        70.33 o
 -11  -2   5         53.51         50.73        32.48 o
 -10  -2   5         65.18         73.80        25.46 o
  -9  -2   5        388.25        399.13        39.57 o
  -8  -2   5        174.57        227.81        28.50 o
  -7  -2   5          2.68         29.82        14.04 o
  -6  -2   5         12.46         24.57        10.16 o
  -5  -2   5         52.33         51.51        10.68 o
  -4  -2   5        938.47       1065.12        25.98 o
  -3  -2   5         46.14         26.35         6.90 o
  -2  -2   5         41.61         45.01         6.40 o
  -1  -2   5         73.67         46.58         5.77 o
   0  -2   5        361.94        388.78        19.60 o
   1  -2   5         12.59         10.15         4.64 o
   2  -2   5       2108.27       2229.75        48.12 o
   3  -2   5       2856.62       2642.85        58.13 o
   4  -2   5        441.75        434.71        23.17 o
   5  -2   5        246.38        356.32        24.62 o
   6  -2   5        531.77        510.94        29.82 o
   7  -2   5       1734.98       1498.66        61.24 o
   8  -2   5        207.23        228.30        30.62 o
   9  -2   5        455.80        441.91        51.41 o
  10  -2   5        195.14        233.11        45.04 o
  11  -2   5        116.85        206.08        62.22 o
  12  -2   5        314.74        387.11        83.66 o
 -13  -1   5         61.86         26.33        41.36 o
 -12  -1   5        486.20        413.65        58.58 o
 -11  -1   5          2.07         15.11        22.37 o
 -10  -1   5          3.88          7.46        22.81 o
  -9  -1   5         90.84        127.24        23.98 o
  -8  -1   5        349.86        314.18        32.38 o
  -7  -1   5       2547.47       2500.65       101.30 o
  -6  -1   5          1.35         10.74         9.13 o
  -5  -1   5          4.70          4.64         5.39 o
  -4  -1   5        478.78        634.95        18.87 o
  -3  -1   5        364.22        492.70        15.03 o
  -2  -1   5       7335.05       7328.05       123.61 o
  -1  -1   5       2705.10       2827.53        49.67 o
   0  -1   5       1040.66       1031.71        24.67 o
   1  -1   5      13367.34      12938.58       165.62 o
   2  -1   5       2705.62       2675.02        66.75 o
   3  -1   5       3525.99       3773.83        74.99 o
   4  -1   5       3225.14       3155.82        70.44 o
   5  -1   5          0.35          6.22         8.98 o
   6  -1   5        399.23        406.38        24.33 o
   7  -1   5         49.12         89.20        19.13 o
   8  -1   5        236.74        293.98        35.19 o
   9  -1   5        839.02        884.20        68.25 o
  10  -1   5        312.28        290.25        48.90 o
  11  -1   5        365.20        454.91        87.71 o
  12  -1   5        155.48        183.99        70.04 o
 -13   0   5          5.55        163.12        63.64 o
 -12   0   5         35.85         56.45        35.94 o
 -11   0   5         73.95        142.63        51.12 o
 -10   0   5         44.25         53.76        22.84 o
  -9   0   5         26.19         36.58        17.50 o
  -8   0   5        404.87        419.14        40.97 o
  -7   0   5       1358.85       1358.32        43.86 o
  -6   0   5        172.96        230.82        14.00 o
  -5   0   5       3778.03       4361.61        92.39 o
  -4   0   5       1906.02       1822.57        34.85 o
  -3   0   5       7122.92       7509.35        99.35 o
  -2   0   5       5808.59       6038.81       104.02 o
  -1   0   5       3948.63       3707.96        61.70 o
   0   0   5       6052.16       5312.94        74.92 o
   1   0   5         32.33         31.99         5.86 o
   2   0   5        976.70        925.62        23.46 o
   3   0   5         24.28         21.45         8.82 o
   4   0   5       3954.58       4568.01        81.77 o
   5   0   5        728.03        662.60        27.96 o
   6   0   5          3.97          5.27        10.34 o
   7   0   5       1345.94       1364.42        52.34 o
   8   0   5         17.51        -11.26        21.37 o
   9   0   5         87.64         18.45        27.18 o
  10   0   5          2.06         -0.56        29.91 o
  11   0   5         93.05        111.90        41.07 o
 -13   1   5        112.96        109.20        43.49 o
 -12   1   5        110.79        112.51        37.36 o
 -11   1   5        294.80        329.84        89.01 o
 -10   1   5         57.51        129.49        25.95 o
  -9   1   5         13.28         39.52        36.70 o
  -8   1   5          4.56         10.02        13.37 o
  -7   1   5       1085.16       1093.15        31.37 o
  -6   1   5          2.20         25.46        14.86 o
  -5   1   5       1616.84       1432.76        32.03 o
  -4   1   5        242.34        300.32        23.30 o
  -3   1   5       1969.75       1780.73        32.10 o
  -2   1   5       4882.80       4463.36        88.56 o
  -1   1   5       2871.66       3158.44        47.45 o
   0   1   5       1570.39       1325.21        27.66 o
   1   1   5         68.26         81.82         7.62 o
   2   1   5        938.27        618.18        19.33 o
   3   1   5        364.78        334.87        17.60 o
   4   1   5       1481.43       1499.55        40.95 o
   5   1   5       1209.35       1045.00        39.01 o
   6   1   5         13.70         10.33        11.18 o
   7   1   5       1629.98       1478.89        54.49 o
   8   1   5       1449.27       1284.61        79.12 o
   9   1   5         14.58         62.34        27.55 o
  10   1   5          1.10         14.52        31.98 o
  11   1   5         19.38         40.09        39.98 o
 -13   2   5        170.44        306.39        85.74 o
 -12   2   5         91.76         71.14        34.72 o
 -11   2   5        171.88        212.55        40.49 o
 -10   2   5         75.33        103.65        39.07 o
  -9   2   5         60.13         36.59        19.10 o
  -8   2   5          0.56         15.60        14.91 o
  -7   2   5        523.90        463.57        20.98 o
  -6   2   5        369.35        346.85        16.92 o
  -5   2   5       2272.72       2239.62        42.34 o
  -4   2   5        787.82        710.08        18.53 o
  -3   2   5       4889.70       4459.41        72.89 o
  -2   2   5       2768.43       2775.90        41.30 o
  -1   2   5       4126.89       3594.42        54.00 o
   0   2   5        265.27        305.38        12.76 o
   1   2   5        216.05        238.00        24.37 o
   2   2   5        106.13         50.10         8.27 o
   3   2   5        252.65        291.20        17.39 o
   4   2   5         14.63         48.22        10.81 o
   5   2   5         87.34        119.03        14.56 o
   6   2   5          1.65         24.95        11.70 o
   7   2   5        727.84        663.01        71.12 o
   8   2   5       2366.90       2114.38       103.84 o
   9   2   5        636.59        669.53        67.57 o
  10   2   5          0.99         20.49        33.85 o
  11   2   5          2.67        -20.68        40.30 o
 -13   3   5        151.71        102.78        61.05 o
 -12   3   5        127.47        192.40        62.51 o
 -11   3   5        251.47        301.66        69.09 o
 -10   3   5         39.38        112.36        46.52 o
  -9   3   5       1851.04       1609.56        63.24 o
  -8   3   5         17.38         -3.17         9.97 o
  -7   3   5         35.75         16.83        14.13 o
  -6   3   5        136.51        140.82        12.26 o
  -5   3   5        134.01        162.30        13.58 o
  -4   3   5         93.83         76.71         8.72 o
  -3   3   5        419.23        430.03        15.18 o
  -2   3   5        381.16        245.56         9.29 o
  -1   3   5       2775.02       2975.00        48.81 o
   0   3   5        599.72        538.09        16.00 o
   1   3   5       2110.46       2033.90        38.19 o
   2   3   5        257.41        275.53        16.25 o
   3   3   5         41.70         92.61        14.00 o
   4   3   5        663.68        641.47        38.19 o
   5   3   5        152.94        112.09        15.51 o
   6   3   5       1041.71       1051.74        39.68 o
   7   3   5         45.47         30.63        17.74 o
   8   3   5        461.66        445.68        60.33 o
   9   3   5        453.74        463.93        62.65 o
  10   3   5          2.76        -20.92        31.07 o
  11   3   5        476.21        435.91        70.08 o
 -13   4   5        160.06        178.05        64.65 o
 -12   4   5         28.98        -28.69        37.76 o
 -11   4   5        387.19        440.67        81.58 o
 -10   4   5        322.38        284.80        66.71 o
  -9   4   5        558.91        584.33        73.45 o
  -8   4   5        111.29        178.59        23.23 o
  -7   4   5         87.55         49.35        11.78 o
  -6   4   5        317.46        404.43        25.60 o
  -5   4   5       1155.39       1183.79        33.62 o
  -4   4   5        680.75        751.61        45.00 o
  -3   4   5        651.82        689.41        21.52 o
  -2   4   5       3609.21       3501.25        55.13 o
  -1   4   5        263.13        160.20        12.11 o
   0   4   5       1325.69       1524.49        31.02 o
   1   4   5        284.82        289.70        14.03 o
   2   4   5         66.30         63.70        10.15 o
   3   4   5        156.83        100.54        12.97 o
   4   4   5       1268.20       1364.02        41.68 o
   5   4   5        574.73        607.51        29.64 o
   6   4   5       1994.40       1981.26        65.93 o
   7   4   5          0.14        -17.18        20.13 o
   8   4   5         15.34         15.17        25.38 o
   9   4   5        810.49        855.56        73.60 o
  10   4   5         10.32         20.39        33.85 o
 -13   5   5         23.77         18.92        46.03 o
 -12   5   5          6.22         -6.47        37.88 o
 -11   5   5         14.04        -28.51        34.92 o
 -10   5   5         59.70         10.04        32.70 o
  -9   5   5        583.92        658.27        75.74 o
  -8   5   5       2720.64       2579.03        76.43 o
  -7   5   5       2349.81       2451.45        59.68 o
  -6   5   5        256.48        292.26        18.73 o
  -5   5   5       4414.45       4490.88        82.29 o
  -4   5   5        404.70        296.72        15.53 o
  -3   5   5        561.05        548.32        23.60 o
  -2   5   5       3680.93       3796.03        61.36 o
  -1   5   5       1277.83       1272.22        30.77 o
   0   5   5       7036.91       7183.99       111.82 o
   1   5   5        169.74        236.83        15.21 o
   2   5   5        159.58        195.94        17.71 o
   3   5   5          7.02         28.97        10.27 o
   4   5   5        718.25        657.19        29.54 o
   5   5   5        657.91        663.84        35.77 o
   6   5   5        117.96         93.68        18.65 o
   7   5   5        132.24        137.00        34.75 o
   8   5   5         13.31        -22.26        26.08 o
   9   5   5        356.35        376.86        69.92 o
  10   5   5          2.13         11.21        37.75 o
 -13   6   5         39.40        -18.99        43.37 o
 -12   6   5         45.25         28.00        43.14 o
 -11   6   5        105.08         93.39        45.89 o
 -10   6   5         12.10          4.34        30.84 o
  -9   6   5       1040.52        861.44        83.08 o
  -8   6   5        666.02        749.21        50.97 o
  -7   6   5        388.39        436.14        23.75 o
  -6   6   5       1496.88       1395.25        40.21 o
  -5   6   5       1420.86       1216.74        35.11 o
  -4   6   5        107.57        107.39        12.12 o
  -3   6   5       1376.27       1232.27        34.42 o
  -2   6   5         87.49        150.10        11.88 o
  -1   6   5       3748.59       4214.15        71.29 o
   0   6   5        879.22        974.17        26.33 o
   1   6   5        239.32        226.33        15.12 o
   2   6   5          8.36         19.12         9.04 o
   3   6   5       2574.58       2351.20        69.30 o
   4   6   5        968.23       1012.63        42.82 o
   5   6   5        718.12        741.22        38.51 o
   6   6   5       1052.85       1005.57       112.23 o
   7   6   5       1716.74       1550.61        92.98 o
   8   6   5        504.87        436.23        61.60 o
   9   6   5         64.82         65.13        38.78 o
  10   6   5          8.69        -41.97        79.00 o
 -13   7   5         72.43         96.94        56.81 o
 -12   7   5        179.00        216.58        70.79 o
 -11   7   5         59.60         92.24        43.08 o
 -10   7   5        124.25        185.69        51.81 o
  -9   7   5        187.14        240.14        37.16 o
  -8   7   5        162.21        158.34        32.65 o
  -7   7   5         36.86          8.44        15.85 o
  -6   7   5        761.20        721.91        29.24 o
  -5   7   5       1970.72       2142.81        62.58 o
  -4   7   5        544.72        453.13        22.45 o
  -3   7   5       1669.73       1628.79        42.82 o
  -2   7   5       1383.53       1604.33        38.06 o
  -1   7   5        110.98        165.72        14.96 o
   0   7   5          8.19         11.05         6.67 o
   1   7   5       1520.10       1585.55        43.27 o
   2   7   5        154.13        192.94        18.33 o
   3   7   5        177.86        185.62        21.66 o
   4   7   5        349.77        405.97        42.33 o
   5   7   5       2498.60       2489.06       146.35 o
   6   7   5       1418.35       1398.99        87.67 o
   7   7   5         83.85         52.56        29.60 o
   8   7   5         71.57         69.57        35.99 o
   9   7   5         22.93        -20.30        35.91 o
 -13   8   5         28.67        -21.46        48.49 o
 -12   8   5        225.77        388.02        84.21 o
 -11   8   5        622.33        683.66        90.65 o
 -10   8   5        227.16        275.19        42.76 o
  -9   8   5         30.44         57.97        22.70 o
  -8   8   5        105.69         54.09        38.93 o
  -7   8   5          5.08         17.75        15.49 o
  -6   8   5        555.19        633.16        34.87 o
  -5   8   5       1578.75       1472.61        71.57 o
  -4   8   5         45.09         43.69         9.76 o
  -3   8   5       1273.03       1132.65        37.93 o
  -2   8   5        622.49        724.72        25.83 o
  -1   8   5       1479.18       1345.88        33.83 o
   0   8   5       1481.28       1436.46        36.36 o
   1   8   5        137.56        176.16        21.78 o
   2   8   5        512.19        560.81        31.19 o
   3   8   5        266.59        233.65        24.85 o
   4   8   5         81.45         84.85        18.31 o
   5   8   5        303.00        329.08        33.01 o
   6   8   5         67.73         45.05        29.63 o
   7   8   5        308.21        371.84        59.73 o
   8   8   5        343.50        418.34        65.10 o
   9   8   5         20.49        -28.38        48.86 o
 -13   9   5        282.64        314.78        81.62 o
 -12   9   5          8.22        -26.67        40.64 o
 -11   9   5        392.59        323.20        77.01 o
 -10   9   5        405.22        440.29        49.11 o
  -9   9   5        467.74        477.98        49.70 o
  -8   9   5       2141.97       1996.06        93.12 o
  -7   9   5        499.98        492.98        99.81 o
  -6   9   5        405.13        421.26        39.81 o
  -5   9   5         68.22         67.41        15.43 o
  -4   9   5          8.49          7.11         8.98 o
  -3   9   5        377.87        394.36        22.81 o
  -2   9   5         98.06        131.89        21.16 o
  -1   9   5        649.46        604.82        46.71 o
   0   9   5        277.72        222.79        36.65 o
   1   9   5         81.97        122.60        18.31 o
   2   9   5         37.01         52.64        22.81 o
   3   9   5        173.67        104.99        18.87 o
   4   9   5         15.60          3.13        17.12 o
   5   9   5        676.60        644.11        49.99 o
   6   9   5          4.88         26.45        28.89 o
   7   9   5          7.99         15.06        40.86 o
   8   9   5          1.59        -33.19        33.19 o
   9   9   5        146.99        183.65        73.67 o
 -13  10   5         72.91          5.15        49.93 o
 -12  10   5        150.68         38.58        48.20 o
 -11  10   5         24.89         12.02        40.06 o
 -10  10   5          8.77         29.38        22.15 o
  -9  10   5       1287.99       1073.80        87.17 o
  -8  10   5        831.59        813.32        60.21 o
  -7  10   5       1290.04       1366.78       118.94 o
  -6  10   5       1878.05       1652.15        81.92 o
  -5  10   5        452.27        433.30        41.84 o
  -4  10   5         96.55         97.91        16.28 o
  -3  10   5        119.16        158.28        21.11 o
  -2  10   5        135.25        187.45        20.75 o
  -1  10   5        196.06        203.42        22.16 o
   0  10   5          5.20          2.65        10.82 o
   1  10   5         28.96         25.55        12.35 o
   2  10   5         41.38         28.08        15.74 o
   3  10   5          8.91          5.85        14.49 o
   4  10   5        292.97        351.25        35.01 o
   5  10   5        274.99        266.85        45.70 o
   6  10   5        146.94        101.54        35.64 o
   7  10   5        385.50        445.30        67.03 o
   8  10   5         72.13         40.10        39.65 o
 -13  11   5         37.28         58.64        57.78 o
 -12  11   5        198.39        146.08        60.99 o
 -11  11   5          6.66         42.64        28.75 o
 -10  11   5        154.60        100.94        31.53 o
  -9  11   5        349.35        411.48        52.46 o
  -8  11   5        425.26        455.39        47.94 o
  -7  11   5       2150.30       2067.01        98.25 o
  -6  11   5       3769.87       3510.73       133.34 o
  -5  11   5       2009.74       1978.94        94.97 o
  -4  11   5       1176.30       1147.81        68.15 o
  -3  11   5         70.09         63.87        17.99 o
  -2  11   5        255.61        263.77        25.74 o
  -1  11   5        106.13        115.92        18.49 o
   0  11   5        921.11        863.93        41.21 o
   1  11   5        176.32        187.07        24.48 o
   2  11   5        223.79        245.61        28.44 o
   3  11   5        681.89        686.17        41.13 o
   4  11   5        656.01        694.42        42.90 o
   5  11   5       1326.42       1218.40        86.69 o
   6  11   5        274.95        185.41        45.22 o
   7  11   5        230.19        133.52        45.51 o
   8  11   5          8.34         21.30        55.14 o
 -12  12   5        255.57        315.86        81.09 o
 -11  12   5          2.63        -35.37        35.37 o
 -10  12   5         14.80         32.25        25.77 o
  -9  12   5        148.37        106.47        31.44 o
  -8  12   5        157.12        172.59        81.65 o
  -7  12   5       2041.58       2167.24       151.71 o
  -6  12   5        606.04        586.51        53.49 o
  -5  12   5        371.69        441.85        46.11 o
  -4  12   5        208.45        137.52        31.43 o
  -3  12   5        462.33        386.76        28.72 o
  -2  12   5       2864.87       3141.38        81.20 o
  -1  12   5         89.74         83.52        18.04 o
   0  12   5        143.54        139.56        20.88 o
   1  12   5        226.60        208.07        26.50 o
   2  12   5         34.41         44.95        17.80 o
   3  12   5        171.12        167.54        27.38 o
   4  12   5        246.23        305.45        50.78 o
   5  12   5       1288.54       1345.80       226.17 o
   6  12   5          3.57         31.07        33.60 o
   7  12   5        140.42         77.47        58.57 o
 -12  13   5         92.70         37.48        49.92 o
 -11  13   5        389.87        377.15        55.61 o
 -10  13   5         86.28        113.88        34.40 o
  -9  13   5         12.68         -6.81        23.69 o
  -8  13   5        350.23        339.05        48.81 o
  -7  13   5         73.01         77.12        28.46 o
  -6  13   5         75.33        106.97        47.44 o
  -5  13   5        526.75        426.50        73.67 o
  -4  13   5        258.06        271.21        44.50 o
  -3  13   5       1345.78       1206.78        59.30 o
  -2  13   5       1683.34       1407.04        53.24 o
  -1  13   5        164.80        135.98        22.49 o
   0  13   5         95.90         94.18        30.21 o
   1  13   5        209.55        230.95        28.55 o
   2  13   5        129.62        120.02        24.13 o
   3  13   5        215.35        206.45        29.35 o
   4  13   5         26.48         -3.67        64.16 o
   5  13   5        268.28        299.78        55.33 o
   6  13   5         35.33         88.90        42.44 o
 -12  14   5         38.66         -6.11        51.07 o
 -11  14   5        172.09        150.60        44.04 o
 -10  14   5        272.89        291.47        51.12 o
  -9  14   5        371.60        402.61        77.96 o
  -8  14   5       1735.70       1915.05       104.90 o
  -7  14   5        169.99        125.64        71.58 o
  -6  14   5         10.60         50.13        23.49 o
  -5  14   5          3.98         43.14        25.27 o
  -4  14   5         67.51         85.27        41.69 o
  -3  14   5         26.29         31.44        18.53 o
  -2  14   5        307.53        235.21        33.23 o
  -1  14   5          4.96          1.98        14.53 o
   0  14   5        231.05        258.28        30.51 o
   1  14   5        864.88        766.45        45.64 o
   2  14   5        686.04        629.06        43.03 o
   3  14   5        145.58        173.57        40.73 o
   4  14   5        139.77        203.58        43.01 o
   5  14   5        261.09        185.36        50.97 o
   6  14   5        111.82        146.14        69.25 o
 -11  15   5         44.90         21.56        33.42 o
 -10  15   5         57.93         46.70        74.66 o
  -9  15   5        127.06        161.44        37.61 o
  -8  15   5        651.52        615.81        61.43 o
  -7  15   5        620.93        585.33        58.52 o
  -6  15   5        657.27        693.41       172.72 o
  -5  15   5        510.18        468.15        59.86 o
  -4  15   5        107.03        112.97        25.87 o
  -3  15   5        541.75        501.66        48.48 o
  -2  15   5        291.46        302.91        38.30 o
  -1  15   5         68.72         52.93        30.14 o
   0  15   5         96.65         66.67        21.50 o
   1  15   5        224.40        259.61        31.31 o
   2  15   5         57.86         83.19        25.17 o
   3  15   5        140.96        181.32        50.55 o
   4  15   5        246.67        402.93        63.34 o
   5  15   5        717.15        801.47       119.23 o
 -10  16   5        155.90        157.53        52.84 o
  -9  16   5          7.68         -1.42        47.49 o
  -8  16   5        304.62        499.24        66.06 o
  -7  16   5        622.06        632.43        63.62 o
  -6  16   5        852.82        873.46        73.61 o
  -5  16   5        764.18        776.65        68.90 o
  -4  16   5       1057.50       1089.90        63.55 o
  -3  16   5         56.81         73.44        24.71 o
  -2  16   5        229.85        242.73        49.45 o
  -1  16   5        114.27        143.08        30.81 o
   0  16   5          6.86        -18.66        19.65 o
   1  16   5         10.23         32.44        23.48 o
   2  16   5        164.97        179.05        46.13 o
   3  16   5        176.94        248.10        54.38 o
   4  16   5        896.44        757.32       113.77 o
 -10  17   5          4.58         80.55        36.74 o
  -9  17   5          5.10        -21.70        30.65 o
  -8  17   5         12.85         20.78        31.93 o
  -7  17   5          0.42        -18.05        24.85 o
  -6  17   5          9.32         -2.35        26.32 o
  -5  17   5        755.09        864.53        58.96 o
  -4  17   5        508.73        500.24        52.75 o
  -3  17   5         56.57         44.85        26.65 o
  -2  17   5        865.90        779.49        57.58 o
  -1  17   5         15.35        -16.82        23.79 o
   0  17   5         46.91         44.80        28.83 o
   1  17   5         51.72         58.61        30.51 o
   2  17   5         66.86        184.30        47.84 o
   3  17   5          5.44         50.39        41.88 o
  -9  18   5         58.51         35.46        40.46 o
  -8  18   5        329.59        282.34        57.31 o
  -7  18   5          1.67         -2.71        32.78 o
  -6  18   5          7.63         26.97        74.36 o
  -5  18   5        142.87        152.96        35.81 o
  -4  18   5          2.11        -31.41        44.73 o
  -3  18   5         40.73         26.95        27.09 o
  -2  18   5        838.29        839.39        63.32 o
  -1  18   5         51.46          7.06        40.83 o
   0  18   5        479.98        435.32        54.16 o
   1  18   5         69.97         58.66        38.34 o
   2  18   5         16.13         17.83        57.12 o
  -7  19   5         17.44          2.44        34.25 o
  -6  19   5          4.29        -18.96        28.06 o
  -5  19   5        107.22        123.82        36.15 o
  -4  19   5         74.05         59.64        30.60 o
  -3  19   5        105.91         58.45        34.98 o
  -2  19   5         42.74         81.45        34.76 o
  -1  19   5         24.21         78.44        36.41 o
   0  19   5        872.17        845.50        83.13 o
  -5  20   5        116.19         61.88        35.96 o
  -4  20   5          0.47        -12.55        30.57 o
  -3  20   5         29.74         25.38        32.16 o
   2 -20   6         71.21         92.60        60.91 o
   1 -19   6         35.32         79.31        57.31 o
   2 -19   6         42.38         51.20        54.06 o
   3 -19   6          0.03         56.77        53.48 o
   4 -19   6         20.08         38.25        48.28 o
   5 -19   6          5.35        -24.05        47.04 o
   6 -19   6         62.97        171.41        74.20 o
  -3 -18   6          4.09        -34.30        62.18 o
  -2 -18   6         98.72        183.98        72.75 o
   0 -18   6        247.76        248.46        72.27 o
   1 -18   6          9.93        -40.58        40.58 o
   2 -18   6        136.74         72.76        52.89 o
   3 -18   6        276.90        345.56        83.61 o
   4 -18   6         25.77        -36.80        36.80 o
   5 -18   6          6.47        -40.37        45.22 o
   6 -18   6         13.76          2.62        54.03 o
   7 -18   6          2.79         84.21        61.00 o
  -4 -17   6          3.75         31.22        52.86 o
  -3 -17   6          3.67        -46.54        46.54 o
  -2 -17   6         50.16        163.02        70.66 o
  -1 -17   6        395.09        411.37        83.65 o
   0 -17   6        349.44        448.22        84.06 o
   1 -17   6          1.93         70.02        45.11 o
   2 -17   6        279.36        323.63        76.13 o
   3 -17   6        229.10        169.71        66.49 o
   4 -17   6        217.21        110.13        53.46 o
   5 -17   6        164.69        170.98        63.76 o
   6 -17   6         46.49        -26.16        42.41 o
   7 -17   6          3.81        -27.13        35.72 o
   8 -17   6        104.43         67.14        54.02 o
  -5 -16   6         39.10        -11.62        62.66 o
  -4 -16   6          1.04        -46.05        46.05 o
  -3 -16   6        863.89        821.99       113.19 o
  -2 -16   6        191.27        304.42        72.03 o
  -1 -16   6        212.66        297.83        48.39 o
   0 -16   6         61.34         35.66        44.42 o
   1 -16   6        686.15        696.15        90.71 o
   2 -16   6        408.44        560.33        81.63 o
   3 -16   6          1.74         28.16        42.32 o
   4 -16   6          2.38         13.97        42.11 o
   5 -16   6         50.20          8.56        39.26 o
   6 -16   6        617.03        620.75       108.95 o
   7 -16   6        147.11        157.74        55.20 o
   8 -16   6         11.19         42.08        44.23 o
   9 -16   6         10.21         21.38        47.08 o
  -6 -15   6        241.22         86.65        72.12 o
  -5 -15   6         60.97        146.72        62.52 o
  -4 -15   6        117.87          1.04        50.27 o
  -3 -15   6        103.36        170.24        61.20 o
  -2 -15   6        272.46        264.82        66.53 o
  -1 -15   6        129.17        169.30        62.17 o
   0 -15   6        170.20        175.72        37.56 o
   1 -15   6         54.10         52.67        27.16 o
   2 -15   6        209.06        261.96        67.72 o
   3 -15   6        144.97        138.11        54.33 o
   4 -15   6        860.22        612.32        90.47 o
   5 -15   6         18.86         86.63        47.55 o
   6 -15   6       1131.61       1205.41       124.96 o
   7 -15   6        141.51        105.53        45.64 o
   8 -15   6          4.14        -41.71        41.71 o
   9 -15   6         21.17         46.82        53.83 o
  -7 -14   6         99.78        115.87        53.62 o
  -6 -14   6          4.57         19.56        33.84 o
  -5 -14   6         79.45         85.24        57.98 o
  -4 -14   6         81.42        143.52        32.54 o
  -3 -14   6        119.23        134.06        30.78 o
  -2 -14   6         38.27         15.59        21.14 o
  -1 -14   6        283.44        299.93        37.97 o
   0 -14   6        670.71        650.22        50.70 o
   1 -14   6         26.37         72.61        41.52 o
   2 -14   6       1503.93       1378.71        79.51 o
   3 -14   6       1381.05       1424.28       126.12 o
   4 -14   6       1960.42       1891.17       149.02 o
   5 -14   6          1.16         36.94        34.26 o
   6 -14   6        184.24        138.66        52.17 o
   7 -14   6        138.67        145.83        49.26 o
   8 -14   6         19.89         27.21        42.66 o
   9 -14   6          8.51        -34.03        34.03 o
  10 -14   6         56.43        145.10        59.28 o
  -8 -13   6          2.43        -39.17        39.17 o
  -7 -13   6         17.33         25.28        29.64 o
  -6 -13   6          6.15        -11.38        36.38 o
  -5 -13   6          9.64         -1.28        25.09 o
  -4 -13   6        188.07        167.77        48.49 o
  -3 -13   6        251.95        229.34        33.16 o
  -2 -13   6        424.95        413.96        33.72 o
  -1 -13   6        472.09        388.31        53.85 o
   0 -13   6        725.89        846.59        40.26 o
   1 -13   6          9.61         -0.14        17.94 o
   2 -13   6         35.48         18.50        29.21 o
   3 -13   6         88.24         73.26        44.01 o
   4 -13   6        279.12        336.11        73.55 o
   5 -13   6        893.61        959.72       108.23 o
   6 -13   6          2.45         10.50        36.87 o
   7 -13   6        482.56        541.90        84.55 o
   8 -13   6         20.64         19.19        35.05 o
   9 -13   6        327.85        252.60        61.76 o
  10 -13   6        674.88        699.38       103.11 o
  -8 -12   6         58.30         21.97        30.57 o
  -7 -12   6         16.42         32.31        26.00 o
  -6 -12   6        450.90        414.07        50.74 o
  -5 -12   6        309.87        248.64        37.24 o
  -4 -12   6        330.25        305.42        39.19 o
  -3 -12   6         43.30         51.49        21.57 o
  -2 -12   6        199.12        211.13        24.37 o
  -1 -12   6        118.64         69.28        17.11 o
   0 -12   6         86.50        152.99        20.44 o
   1 -12   6         17.29         42.37        13.49 o
   2 -12   6        114.97         88.06        16.80 o
   3 -12   6        195.05        238.60        31.75 o
   4 -12   6        807.54        860.96        99.95 o
   5 -12   6          1.22          1.87        27.51 o
   6 -12   6        329.09        479.23        91.92 o
   7 -12   6          9.42          5.48        35.47 o
   8 -12   6         20.68         67.53        40.73 o
   9 -12   6        160.05        122.69        55.30 o
  10 -12   6        100.53        153.38        59.86 o
  11 -12   6         92.38         45.42        59.13 o
  -9 -11   6          0.72         55.11        34.73 o
  -8 -11   6        677.32        684.22        61.25 o
  -7 -11   6        417.10        327.96        46.88 o
  -6 -11   6        237.24        227.58        35.59 o
  -5 -11   6        799.55        704.90        48.25 o
  -4 -11   6        536.34        541.60        41.20 o
  -3 -11   6        553.84        677.96        35.60 o
  -2 -11   6        171.29        213.96        22.57 o
  -1 -11   6          8.38          4.73        11.61 o
   0 -11   6        687.89        618.09        46.20 o
   1 -11   6         28.63         25.74        12.50 o
   2 -11   6       1588.64       1621.52        80.18 o
   3 -11   6         32.13         68.18        21.78 o
   4 -11   6        280.93        362.65        26.33 o
   5 -11   6         36.68         -5.69        24.74 o
   6 -11   6         78.82         62.30        39.34 o
   7 -11   6         55.38        112.65        48.37 o
   8 -11   6         43.54         45.42        39.97 o
   9 -11   6         37.91         40.23        42.44 o
  10 -11   6         33.47         34.82        47.22 o
  11 -11   6          2.96          0.50        50.12 o
 -10 -10   6          9.16         62.17        44.49 o
  -9 -10   6         53.20         17.43        30.98 o
  -8 -10   6        209.04        254.02        45.06 o
  -7 -10   6        196.91        164.19        31.52 o
  -6 -10   6        172.14        208.98        33.30 o
  -5 -10   6       2316.16       2190.18        81.16 o
  -4 -10   6        657.72        579.96        46.42 o
  -3 -10   6       1306.29       1247.39        45.28 o
  -2 -10   6        361.44        373.21        25.71 o
  -1 -10   6          1.01          9.86         9.91 o
   0 -10   6        468.77        539.49        27.81 o
   1 -10   6        166.48        177.67        25.59 o
   2 -10   6         45.66         50.96        12.50 o
   3 -10   6         85.92        117.78        16.50 o
   4 -10   6       1288.78       1390.35        54.79 o
   5 -10   6       1220.87       1139.58        51.44 o
   6 -10   6        142.17        202.51        32.10 o
   7 -10   6       1803.39       1979.94       149.85 o
   8 -10   6        528.60        590.11        81.19 o
   9 -10   6          2.31        -26.67        38.16 o
  10 -10   6         15.60         25.50        39.40 o
  11 -10   6        356.67        417.53        84.00 o
 -10  -9   6          9.78        -30.26        30.26 o
  -9  -9   6        315.60        257.20        41.84 o
  -8  -9   6        402.14        364.07        81.13 o
  -7  -9   6        210.44        172.14        32.57 o
  -6  -9   6          1.28         30.35        20.43 o
  -5  -9   6        721.59        750.95        45.31 o
  -4  -9   6         78.08         72.92        20.27 o
  -3  -9   6       5378.96       5619.16       117.99 o
  -2  -9   6        964.89        985.61       103.07 o
  -1  -9   6        707.82        726.77        37.18 o
   0  -9   6         92.89        106.01        14.12 o
   1  -9   6          1.67          5.49        11.05 o
   2  -9   6        661.05        685.80        45.92 o
   3  -9   6          5.98         12.12        12.19 o
   4  -9   6        480.34        530.77        32.94 o
   5  -9   6        319.51        342.36        24.41 o
   6  -9   6        222.67        249.48        34.38 o
   7  -9   6       2855.08       2658.87       107.72 o
   8  -9   6        319.84        425.81        46.36 o
   9  -9   6        105.38        138.23        53.62 o
  10  -9   6         93.46        138.57        53.42 o
  11  -9   6        772.79       1036.56       126.43 o
 -11  -8   6         15.59         97.76        48.82 o
 -10  -8   6        453.90        487.07        54.07 o
  -9  -8   6        667.41        651.39        54.52 o
  -8  -8   6         44.06         96.77        27.37 o
  -7  -8   6        185.42        260.74        44.85 o
  -6  -8   6         33.25         25.66        18.96 o
  -5  -8   6       2595.96       2347.24       185.51 o
  -4  -8   6        618.60        697.77        31.11 o
  -3  -8   6         33.13         28.94        10.80 o
  -2  -8   6       1067.51        926.68        31.21 o
  -1  -8   6       2114.08       2061.04        53.01 o
   0  -8   6          7.22         10.23         7.49 o
   1  -8   6          5.78          3.47         7.95 o
   2  -8   6        374.41        338.73        22.35 o
   3  -8   6        285.41        292.02        38.18 o
   4  -8   6        107.70         94.88        14.49 o
   5  -8   6        130.61        154.66        18.63 o
   6  -8   6        183.75        160.80        22.04 o
   7  -8   6        467.06        537.86        47.93 o
   8  -8   6        443.48        476.22        50.06 o
   9  -8   6        385.48        394.11        52.40 o
  10  -8   6        105.90        162.33        52.38 o
 -11  -7   6         12.31         33.99        30.68 o
 -10  -7   6        592.01        626.20        57.94 o
  -9  -7   6        436.49        544.45        50.61 o
  -8  -7   6        683.99        614.71        48.86 o
  -7  -7   6       1588.01       1510.38        67.54 o
  -6  -7   6         40.70         14.75        17.11 o
  -5  -7   6        481.39        475.41        55.81 o
  -4  -7   6         78.22         87.71        14.12 o
  -3  -7   6        498.70        515.49        25.44 o
  -2  -7   6          0.57          4.76         7.06 o
  -1  -7   6       3943.55       4215.12       101.04 o
   0  -7   6       2466.70       2535.42        55.74 o
   1  -7   6        194.82        149.55        13.62 o
   2  -7   6        162.72        219.65        75.64 o
   3  -7   6         11.82          2.13         8.36 o
   4  -7   6        168.19        190.81        17.43 o
   5  -7   6        110.91        105.32        16.33 o
   6  -7   6         26.31         48.21        15.52 o
   7  -7   6         68.56         75.29        24.27 o
   8  -7   6        422.83        418.30        49.31 o
   9  -7   6        394.05        475.26        61.87 o
  10  -7   6        272.51        216.21        56.55 o
 -11  -6   6        341.44        299.36        46.29 o
 -10  -6   6        222.34        210.71        49.54 o
  -9  -6   6          2.52         25.11        21.73 o
  -8  -6   6        796.60        952.20        54.53 o
  -7  -6   6       1115.94       1067.44        71.35 o
  -6  -6   6         87.50         96.04        20.32 o
  -5  -6   6       6675.58       6177.66       138.89 o
  -4  -6   6       1655.30       1627.54        45.57 o
  -3  -6   6        942.80        894.72        28.39 o
  -2  -6   6       1401.40       1612.49        69.77 o
  -1  -6   6        922.64        926.01        29.52 o
   0  -6   6        900.42        815.89        36.60 o
   1  -6   6         77.32        138.92        17.05 o
   2  -6   6       1204.40       1109.26        43.61 o
   3  -6   6       1466.74       1590.11        43.10 o
   4  -6   6        114.57        190.46        17.69 o
   5  -6   6        884.59        795.57        35.80 o
   6  -6   6          1.71          3.91        13.57 o
   7  -6   6        262.91        329.85        30.30 o
   8  -6   6         96.84        121.14        29.55 o
   9  -6   6          8.55         32.43        41.26 o
  10  -6   6         95.37        216.12        69.50 o
  11  -6   6         84.17        146.36        56.93 o
 -12  -5   6        363.91        329.23        49.87 o
 -11  -5   6         44.90         -5.14        25.76 o
 -10  -5   6          9.01         24.69        24.29 o
  -9  -5   6         51.45         56.25        23.18 o
  -8  -5   6        234.90        207.67        31.41 o
  -7  -5   6        262.57        298.12        40.78 o
  -6  -5   6        150.16        145.53        23.30 o
  -5  -5   6       4157.86       4112.58       102.98 o
  -4  -5   6       3114.93       2982.36        57.55 o
  -3  -5   6       3057.67       2918.21        66.71 o
  -2  -5   6        147.83        144.69        11.58 o
  -1  -5   6         79.84        138.63        11.27 o
   0  -5   6         36.18         39.93         7.87 o
   1  -5   6        107.77        132.89        16.53 o
   2  -5   6        693.36        682.74        37.69 o
   3  -5   6       6475.46       6892.59       118.75 o
   4  -5   6        327.09        255.60        30.16 o
   5  -5   6        734.50        716.07        31.25 o
   6  -5   6        724.98        792.92        36.49 o
   7  -5   6         28.01         17.49        16.22 o
   8  -5   6        739.22        687.74        44.17 o
   9  -5   6         67.02         81.20        48.04 o
  10  -5   6        353.50        246.69        67.09 o
  11  -5   6         48.86         88.19        54.44 o
 -12  -4   6        530.20        564.36        60.59 o
 -11  -4   6          7.89        -11.87        26.35 o
 -10  -4   6          2.49         13.38        20.90 o
  -9  -4   6          8.77         14.07        23.72 o
  -8  -4   6        465.19        489.28        38.46 o
  -7  -4   6         16.51         32.15        16.22 o
  -6  -4   6       2059.09       1954.89        66.33 o
  -5  -4   6        108.49        115.57        10.94 o
  -4  -4   6        451.13        467.08        28.55 o
  -3  -4   6      11759.22      12115.57       272.35 o
  -2  -4   6       1448.31       1481.24        52.67 o
  -1  -4   6        670.07        644.16        22.36 o
   0  -4   6        252.93        272.15        19.17 o
   1  -4   6          7.73         27.27         8.81 o
   2  -4   6       1218.83       1302.85        34.52 o
   3  -4   6         82.72        101.34        12.11 o
   4  -4   6         76.97         69.82        13.23 o
   5  -4   6       2080.52       2078.23        58.00 o
   6  -4   6       5962.96       5712.82       116.15 o
   7  -4   6       6026.94       5705.38       138.45 o
   8  -4   6        190.23        215.81        30.43 o
   9  -4   6          3.48        -19.35        19.35 o
  10  -4   6         10.90        -23.04        36.27 o
  11  -4   6        101.04        160.26        57.04 o
 -12  -3   6        407.61        386.90        52.08 o
 -11  -3   6          1.98        -24.32        24.32 o
 -10  -3   6        315.61        302.20        38.86 o
  -9  -3   6        818.13        676.10        69.75 o
  -8  -3   6         76.13         88.40        20.53 o
  -7  -3   6        127.09        105.56        20.19 o
  -6  -3   6        987.86        899.57        42.36 o
  -5  -3   6        288.89        300.63        14.45 o
  -4  -3   6       3029.87       3201.66        56.63 o
  -3  -3   6         53.15         50.22        12.20 o
  -2  -3   6         52.10         46.69         7.30 o
  -1  -3   6       1008.23        983.07        27.37 o
   0  -3   6        640.63        641.81        27.79 o
   1  -3   6        228.13        359.76        13.69 o
   2  -3   6        748.03        940.00        28.66 o
   3  -3   6          1.19          9.32         7.63 o
   4  -3   6          2.90          7.07         9.46 o
   5  -3   6         11.83          8.15        10.75 o
   6  -3   6         63.80         93.71        17.58 o
   7  -3   6       2042.83       2011.49        72.95 o
   8  -3   6        635.48        630.91        43.20 o
   9  -3   6         12.10         16.86        21.01 o
  10  -3   6        144.12        183.77        59.33 o
  11  -3   6        150.81        123.45        57.68 o
 -12  -2   6         76.00         51.08        47.52 o
 -11  -2   6          8.74         24.95        23.19 o
 -10  -2   6        494.77        550.61        44.57 o
  -9  -2   6        127.50        162.02        43.24 o
  -8  -2   6         53.20         46.08        21.87 o
  -7  -2   6        413.87        413.50        31.11 o
  -6  -2   6        303.20        302.70        23.77 o
  -5  -2   6        474.86        490.05        18.33 o
  -4  -2   6         44.31         79.58         8.88 o
  -3  -2   6          0.26         19.40         5.74 o
  -2  -2   6         61.89         28.05         6.95 o
  -1  -2   6       1284.13       1296.55        29.69 o
   0  -2   6        110.34        187.92        12.64 o
   1  -2   6          2.52          7.00         5.19 o
   2  -2   6        133.22        190.38        14.87 o
   3  -2   6       4868.58       4905.67        92.17 o
   4  -2   6       1094.55       1068.01        37.81 o
   5  -2   6       1059.90       1212.76        43.19 o
   6  -2   6       1877.64       1730.42        82.18 o
   7  -2   6        110.19         61.16        20.08 o
   8  -2   6        161.23        126.07        25.49 o
   9  -2   6        184.99        146.68        37.62 o
  10  -2   6        216.22        284.39        48.88 o
  11  -2   6        359.92        380.36        81.57 o
 -13  -1   6          0.73          8.66        39.14 o
 -12  -1   6         58.65         61.67        38.13 o
 -11  -1   6          1.99         26.66        23.15 o
 -10  -1   6        305.54        333.76        38.13 o
  -9  -1   6        606.77        697.01        44.30 o
  -8  -1   6        240.13        305.04        31.97 o
  -7  -1   6       1167.19       1062.04        46.84 o
  -6  -1   6       1785.92       1717.26        38.24 o
  -5  -1   6       1574.70       1538.75        34.37 o
  -4  -1   6       6652.35       6173.38        89.22 o
  -3  -1   6        444.37        453.89        17.44 o
  -2  -1   6        141.26        212.15        15.06 o
  -1  -1   6        428.17        503.53        21.62 o
   0  -1   6       1042.72        926.14        24.98 o
   1  -1   6        198.54        201.20        11.36 o
   2  -1   6        263.62        475.60        18.76 o
   3  -1   6        432.26        356.69        24.26 o
   4  -1   6       2504.87       2457.62        61.88 o
   5  -1   6       1331.66       1176.19        43.22 o
   6  -1   6         48.46         25.86        15.86 o
   7  -1   6        169.00        186.98        27.60 o
   8  -1   6        134.24        141.89        26.94 o
   9  -1   6        182.80        170.12        39.63 o
  10  -1   6         71.70         86.97        39.05 o
  11  -1   6          0.34         38.31        52.18 o
 -13   0   6        202.68        218.41        52.45 o
 -12   0   6        590.25        574.68       143.78 o
 -11   0   6         19.64         -2.69        26.93 o
 -10   0   6         12.69        -10.56        19.67 o
  -9   0   6        134.76        122.84        24.32 o
  -8   0   6          0.58          2.62        13.05 o
  -7   0   6        110.64        114.87        16.48 o
  -6   0   6        764.73        757.98        39.08 o
  -5   0   6       3405.67       3238.66        55.82 o
  -4   0   6      10127.31      11273.49       146.90 o
  -3   0   6       7482.86       6942.72       142.39 o
  -2   0   6        292.34        339.33        13.57 o
  -1   0   6          1.06          9.07         4.74 o
   0   0   6        281.73        330.43        13.20 o
   1   0   6        190.26        262.68        16.94 o
   2   0   6       2213.18       2608.44        51.21 o
   3   0   6         92.13        139.90        13.59 o
   4   0   6        566.10        429.05        22.39 o
   5   0   6        741.97        728.68        30.85 o
   6   0   6         98.95        117.25        17.35 o
   7   0   6        559.16        529.42        39.15 o
   8   0   6        331.59        348.33        39.30 o
   9   0   6        348.20        295.70        50.00 o
  10   0   6         53.54        112.28        39.73 o
  11   0   6        132.25        131.55        45.08 o
 -13   1   6        195.54        253.70        71.76 o
 -12   1   6       1205.65       1173.57       136.68 o
 -11   1   6          3.50         31.50        27.85 o
 -10   1   6         82.14         90.66        23.54 o
  -9   1   6          6.72         -6.16        16.86 o
  -8   1   6         64.81         90.29        21.42 o
  -7   1   6          4.24         -7.01         7.01 o
  -6   1   6         57.83         44.98         9.61 o
  -5   1   6         12.52          8.92         5.29 o
  -4   1   6       6513.87       6593.32        91.36 o
  -3   1   6      16405.57      17742.11       239.69 o
  -2   1   6       8544.04       8331.17       124.56 o
  -1   1   6       1078.74       1082.26        23.97 o
   0   1   6       2765.23       2602.97        46.00 o
   1   1   6       1982.59       1855.21        35.10 o
   2   1   6        595.87        783.37        26.61 o
   3   1   6          1.75         23.39         8.35 o
   4   1   6         19.64         21.13         9.65 o
   5   1   6       1239.59       1273.33        41.32 o
   6   1   6          5.81         23.47        12.88 o
   7   1   6       2373.44       2352.44        83.66 o
   8   1   6        561.12        653.05        59.52 o
   9   1   6        277.02        362.38        54.92 o
  10   1   6        178.66        185.33        44.70 o
  11   1   6        146.01         44.63        43.84 o
 -13   2   6         35.09        -18.86        51.75 o
 -12   2   6          5.77         11.76        31.08 o
 -11   2   6         87.11         59.01        40.10 o
 -10   2   6        311.31        403.46        37.66 o
  -9   2   6       2491.35       2310.56        77.16 o
  -8   2   6       1393.95       1500.33        67.37 o
  -7   2   6        904.50        836.07        34.31 o
  -6   2   6       1260.55       1156.73        32.40 o
  -5   2   6          5.05         14.43         5.64 o
  -4   2   6         93.81         94.76         7.63 o
  -3   2   6       1842.30       2015.15        53.99 o
  -2   2   6       1090.60       1021.36        20.54 o
  -1   2   6         22.27         13.77         4.43 o
   0   2   6        616.55        621.13        21.11 o
   1   2   6       3856.11       4064.61        61.95 o
   2   2   6         79.89        160.80        13.05 o
   3   2   6         48.76        126.99        13.67 o
   4   2   6          4.37         14.11         9.14 o
   5   2   6        118.73         67.80        13.71 o
   6   2   6        122.70        148.22        24.08 o
   7   2   6       2431.89       2243.58        82.66 o
   8   2   6        498.63        483.25        53.39 o
   9   2   6        433.36        433.39        59.31 o
  10   2   6        145.40        203.20        47.37 o
  11   2   6          3.14        -32.86        38.16 o
 -13   3   6         58.81         48.84        53.04 o
 -12   3   6        364.04        348.40        78.14 o
 -11   3   6        604.10        617.07        84.04 o
 -10   3   6         45.16         29.37        33.46 o
  -9   3   6        801.30        744.29        42.95 o
  -8   3   6        969.87        852.34        34.56 o
  -7   3   6        602.46        562.01        22.85 o
  -6   3   6       2993.79       2891.95        70.84 o
  -5   3   6        712.85        718.19        53.61 o
  -4   3   6       1600.05       1727.78        42.94 o
  -3   3   6       1244.44       1166.61        41.95 o
  -2   3   6        353.82        380.79        14.94 o
  -1   3   6        458.32        416.45        17.98 o
   0   3   6        122.01        157.75        11.64 o
   1   3   6       1116.42       1092.99        41.29 o
   2   3   6       4230.97       4012.64        71.92 o
   3   3   6        111.33        133.12        14.91 o
   4   3   6        323.30        373.11        22.77 o
   5   3   6        200.59        168.74        21.83 o
   6   3   6          6.70         20.32        14.52 o
   7   3   6          6.18        -15.62        15.62 o
   8   3   6          2.78         16.17        23.88 o
   9   3   6         88.89         42.81        46.49 o
  10   3   6        193.12        244.84        50.49 o
 -13   4   6        201.87        352.01        79.71 o
 -12   4   6        140.70        157.61        57.91 o
 -11   4   6        528.26        463.49        86.79 o
 -10   4   6        743.98        670.25        85.68 o
  -9   4   6          1.22         19.01        32.80 o
  -8   4   6        729.03        742.34        61.50 o
  -7   4   6       1369.26       1374.21        42.44 o
  -6   4   6       1026.94       1007.77        33.10 o
  -5   4   6       2765.08       2635.24        55.98 o
  -4   4   6       4437.39       4528.29       123.20 o
  -3   4   6        309.78        317.73        14.51 o
  -2   4   6        371.23        408.85        14.57 o
  -1   4   6        733.31        883.89        24.40 o
   0   4   6        611.04        531.42        27.08 o
   1   4   6       1663.01       1616.62        35.76 o
   2   4   6       1214.12       1105.90        43.65 o
   3   4   6       3463.49       3332.23        70.73 o
   4   4   6       2851.43       2641.66        76.76 o
   5   4   6         95.79        152.16        21.29 o
   6   4   6        252.80        214.91        26.20 o
   7   4   6         52.00         35.49        29.67 o
   8   4   6        299.72        258.21        46.03 o
   9   4   6          1.49        -13.15        30.53 o
  10   4   6        129.73         70.63        52.30 o
 -13   5   6          2.08        -22.31        44.92 o
 -12   5   6         79.52         71.42        53.76 o
 -11   5   6         12.16         63.89        46.60 o
 -10   5   6         41.81        100.79        41.80 o
  -9   5   6         31.71         35.78        33.95 o
  -8   5   6        415.52        426.25        31.09 o
  -7   5   6       2972.89       2924.76        67.29 o
  -6   5   6        601.77        574.33        25.56 o
  -5   5   6        657.25        705.97        25.65 o
  -4   5   6       5488.88       5821.62       105.55 o
  -3   5   6       1367.63       1558.08        38.79 o
  -2   5   6        717.53        670.06        20.63 o
  -1   5   6        157.27        178.48        12.51 o
   0   5   6         77.71        110.53        10.34 o
   1   5   6        173.53        229.94        14.85 o
   2   5   6         86.65         79.93        12.05 o
   3   5   6       1742.13       1582.23        45.45 o
   4   5   6       1583.38       1695.98        56.36 o
   5   5   6        176.49        197.37        24.64 o
   6   5   6        107.95         62.73        20.33 o
   7   5   6        332.47        443.82        56.64 o
   8   5   6          1.02         13.73        28.08 o
   9   5   6         44.22         52.68        36.14 o
  10   5   6        177.42        129.72        49.06 o
 -13   6   6        124.37         78.73        55.03 o
 -12   6   6         84.98         58.96        46.64 o
 -11   6   6        121.15        148.89        51.29 o
 -10   6   6        284.28        278.53        64.57 o
  -9   6   6        284.13        322.66        42.96 o
  -8   6   6        159.59        114.17        27.56 o
  -7   6   6       1788.46       1830.58        50.62 o
  -6   6   6        555.33        663.53        29.90 o
  -5   6   6        149.33        179.90        23.95 o
  -4   6   6        293.34        266.40        16.20 o
  -3   6   6        198.50        192.71        15.28 o
  -2   6   6       2096.81       2148.63        44.27 o
  -1   6   6         22.78         -5.83         5.83 o
   0   6   6       1472.40       1572.13        36.24 o
   1   6   6         29.62         63.59         9.97 o
   2   6   6         12.57         29.19         9.99 o
   3   6   6          6.61         17.04        11.55 o
   4   6   6         37.02         43.46        26.42 o
   5   6   6         42.46         54.18        21.93 o
   6   6   6       1655.42       1801.58        66.40 o
   7   6   6       1559.78       1308.27       123.59 o
   8   6   6        209.99        141.07        37.70 o
   9   6   6          7.90        -10.60        34.64 o
 -13   7   6         25.48          2.01        41.76 o
 -12   7   6          0.93        -20.83        39.07 o
 -11   7   6        342.98        372.11        77.83 o
 -10   7   6          2.41         -5.38        32.71 o
  -9   7   6        489.32        437.39        44.60 o
  -8   7   6        918.43        940.34        59.38 o
  -7   7   6        588.65        533.54        33.08 o
  -6   7   6        720.90        776.63        31.89 o
  -5   7   6        371.03        318.01        28.27 o
  -4   7   6        170.18        154.04        15.55 o
  -3   7   6          4.63         -0.09         6.95 o
  -2   7   6        304.40        281.73        17.77 o
  -1   7   6        138.70        120.66        13.25 o
   0   7   6       1352.63       1415.68        35.55 o
   1   7   6       4540.18       4556.59        76.91 o
   2   7   6       2651.59       2701.29        90.43 o
   3   7   6         48.82         55.14        14.32 o
   4   7   6          0.21         21.70        14.38 o
   5   7   6        691.13        641.02        40.18 o
   6   7   6        636.67        575.52        59.60 o
   7   7   6         78.89        113.50        37.70 o
   8   7   6          1.10         -7.25        29.72 o
   9   7   6         46.32        107.47        43.12 o
 -13   8   6          7.35        -44.00        44.00 o
 -12   8   6         14.49         14.26        42.35 o
 -11   8   6        973.98       1123.94       113.39 o
 -10   8   6          4.64         -3.70        19.58 o
  -9   8   6         24.52         11.23        18.33 o
  -8   8   6       1650.39       1664.45        82.86 o
  -7   8   6       2449.31       2360.07       189.94 o
  -6   8   6         46.58         47.30        14.39 o
  -5   8   6        140.76        111.30        13.86 o
  -4   8   6       3501.79       3559.80       150.97 o
  -3   8   6        522.03        480.90        30.41 o
  -2   8   6          0.95         -6.62         6.62 o
  -1   8   6         71.39         58.09        10.74 o
   0   8   6        564.23        546.73        26.97 o
   1   8   6         27.50         26.39        11.23 o
   2   8   6        547.64        520.54        31.49 o
   3   8   6        277.89        311.24        30.30 o
   4   8   6         71.70         98.73        18.90 o
   5   8   6        385.27        379.02        35.99 o
   6   8   6          0.18          4.16        26.69 o
   7   8   6         46.35         58.56        34.36 o
   8   8   6         98.81         79.12        38.66 o
   9   8   6         56.74         49.47        44.36 o
 -13   9   6         48.16         69.60        56.64 o
 -12   9   6         12.99        -26.77        42.95 o
 -11   9   6         13.58         49.24        39.25 o
 -10   9   6         38.23         57.42        25.13 o
  -9   9   6          0.79         14.26        19.98 o
  -8   9   6         19.25         -0.71        19.23 o
  -7   9   6       1531.69       1558.83        80.05 o
  -6   9   6       1082.63        940.45        73.59 o
  -5   9   6         16.94         15.74         9.86 o
  -4   9   6       3203.37       3173.01        71.66 o
  -3   9   6        536.49        574.73        25.95 o
  -2   9   6        104.35        155.32        19.65 o
  -1   9   6          0.76          4.42         9.86 o
   0   9   6         39.63         36.93        12.32 o
   1   9   6         97.48         79.59        16.83 o
   2   9   6         81.10         80.42        17.25 o
   3   9   6         50.76         41.13        16.77 o
   4   9   6       1896.85       1936.26        68.62 o
   5   9   6       2118.19       2048.42        73.94 o
   6   9   6        381.48        600.32        76.04 o
   7   9   6         27.99         27.99        53.42 o
   8   9   6          0.91        -12.48        35.19 o
 -13  10   6         76.57         42.80        60.14 o
 -12  10   6        621.43        514.31        92.37 o
 -11  10   6        334.81        337.17        73.17 o
 -10  10   6          9.65          9.99        22.44 o
  -9  10   6        137.87        134.94        32.02 o
  -8  10   6         28.20         10.57        20.32 o
  -7  10   6         65.21         74.95        24.90 o
  -6  10   6        766.78        734.75        55.42 o
  -5  10   6       1612.74       1579.64        81.69 o
  -4  10   6       3009.04       2948.21        88.43 o
  -3  10   6       1701.55       1535.20        80.48 o
  -2  10   6        348.76        379.94        26.64 o
  -1  10   6         13.50         22.65        12.19 o
   0  10   6          0.10         -6.74        10.37 o
   1  10   6         72.88         82.47        17.36 o
   2  10   6        123.17         83.26        17.88 o
   3  10   6          8.38         -5.06        14.53 o
   4  10   6       2088.67       1838.90        68.54 o
   5  10   6        313.10        313.92        51.11 o
   6  10   6        732.13        743.10        71.53 o
   7  10   6         45.62        105.19        40.50 o
   8  10   6          1.04        -39.62        45.82 o
 -12  11   6        528.52        525.99       103.73 o
 -11  11   6         20.36         23.62        42.25 o
 -10  11   6         23.07         72.05        29.05 o
  -9  11   6         88.98         45.01        22.18 o
  -8  11   6        263.28        232.10        40.32 o
  -7  11   6         87.79         99.84        28.40 o
  -6  11   6        285.53        338.72        46.79 o
  -5  11   6         25.87         40.88        20.63 o
  -4  11   6          2.52         -7.51        20.57 o
  -3  11   6       2745.09       2977.75        90.31 o
  -2  11   6          3.70         -5.84        10.90 o
  -1  11   6         52.87         61.00        16.10 o
   0  11   6        613.52        584.70        34.41 o
   1  11   6         80.90         84.51        18.83 o
   2  11   6         63.24         89.03        20.08 o
   3  11   6        123.16        123.96        23.08 o
   4  11   6          1.28         23.92        18.17 o
   5  11   6         75.05         54.06        28.45 o
   6  11   6        916.97        977.04       196.94 o
   7  11   6          7.57         40.71        69.19 o
 -12  12   6        530.67        597.03       103.05 o
 -11  12   6          1.14        -23.79        23.79 o
 -10  12   6         49.19        114.26        30.03 o
  -9  12   6        380.11        405.88        55.12 o
  -8  12   6        225.14        216.94        39.20 o
  -7  12   6        937.27        789.49        73.00 o
  -6  12   6        536.59        523.54        50.60 o
  -5  12   6        433.12        427.41        48.61 o
  -4  12   6         97.61         64.52        34.78 o
  -3  12   6       4112.69       3547.47       104.37 o
  -2  12   6       1031.75       1069.31        45.42 o
  -1  12   6         31.59          8.15        13.89 o
   0  12   6       1173.48       1093.18        48.76 o
   1  12   6       3247.03       2883.41       114.35 o
   2  12   6       2149.48       2258.76        77.00 o
   3  12   6        161.08        123.79        24.98 o
   4  12   6        234.94        213.27        43.60 o
   5  12   6         74.51         70.52        37.07 o
   6  12   6        468.23        733.99       188.76 o
   7  12   6         11.27        -35.79        37.33 o
 -12  13   6        885.87        673.08       113.42 o
 -11  13   6        115.44        122.06        52.06 o
 -10  13   6        171.94        181.88        43.09 o
  -9  13   6         92.99        111.25        37.74 o
  -8  13   6        129.31        141.94        45.85 o
  -7  13   6        390.41        450.47        52.75 o
  -6  13   6        143.81        126.00        32.06 o
  -5  13   6       1082.19       1045.14        73.12 o
  -4  13   6        405.31        424.64        37.78 o
  -3  13   6       8217.70       8164.85       187.07 o
  -2  13   6         43.06          9.59        14.51 o
  -1  13   6        551.12        427.35        34.09 o
   0  13   6        123.34        214.89        35.82 o
   1  13   6        166.69        158.19        25.94 o
   2  13   6        687.76        704.28        46.39 o
   3  13   6        239.30        258.04        33.65 o
   4  13   6        797.16        751.44       122.50 o
   5  13   6        129.26        150.66        43.31 o
   6  13   6         14.21         44.77        49.50 o
 -11  14   6        368.63        376.88        56.83 o
 -10  14   6        107.98        172.29        41.68 o
  -9  14   6         15.63          9.29        27.51 o
  -8  14   6         47.08         35.76        27.12 o
  -7  14   6         75.79         86.14        30.21 o
  -6  14   6        231.49        283.25        46.81 o
  -5  14   6        233.03        241.49        43.48 o
  -4  14   6         98.07        136.36        27.08 o
  -3  14   6          3.92          8.43        17.90 o
  -2  14   6        155.51        145.94        28.72 o
  -1  14   6         38.79         43.34        18.04 o
   0  14   6        117.03        105.99        21.92 o
   1  14   6          2.84         32.15        18.99 o
   2  14   6        393.51        403.16        55.15 o
   3  14   6         56.59         66.17        32.14 o
   4  14   6         67.78         47.93        37.25 o
   5  14   6         13.22         73.64        48.66 o
 -11  15   6         75.11         70.13        35.10 o
 -10  15   6         17.05         21.19        31.51 o
  -9  15   6         23.86         25.09        26.27 o
  -8  15   6        138.66        232.06        58.12 o
  -7  15   6        451.19        400.18        57.12 o
  -6  15   6        651.56        662.89        62.39 o
  -5  15   6        172.02        201.68        43.56 o
  -4  15   6         25.85         30.36        19.19 o
  -3  15   6        132.51        127.22        39.27 o
  -2  15   6        210.16        233.80        35.30 o
  -1  15   6          0.47          6.44        20.06 o
   0  15   6         52.29         42.70        19.78 o
   1  15   6          0.86         10.68        20.20 o
   2  15   6         13.20         25.42        22.16 o
   3  15   6         68.19         89.50        40.03 o
   4  15   6        150.18        269.28        53.42 o
 -10  16   6          3.51          2.26        31.01 o
  -9  16   6        152.97         96.11        79.35 o
  -8  16   6        202.88        143.98        39.88 o
  -7  16   6        338.79        341.27        60.77 o
  -6  16   6        245.91        306.80        51.01 o
  -5  16   6        105.10         85.75        24.93 o
  -4  16   6        124.87        102.62        29.06 o
  -3  16   6         97.70        118.89        28.94 o
  -2  16   6          1.74          1.99        21.46 o
  -1  16   6        116.36        148.08        57.09 o
   0  16   6        161.93        211.89        32.09 o
   1  16   6         73.60         48.53        31.63 o
   2  16   6         22.28         49.15        35.09 o
   3  16   6         21.36        -19.96        53.49 o
 -10  17   6         18.94        -57.22        57.22 o
  -9  17   6         71.40         68.76        34.69 o
  -8  17   6          2.04        -12.65        71.09 o
  -7  17   6        130.75         84.83        36.93 o
  -6  17   6          2.44        -25.59        25.59 o
  -5  17   6         15.77         29.72        23.74 o
  -4  17   6         37.91         82.44        28.00 o
  -3  17   6        354.34        311.45        50.31 o
  -2  17   6          9.70         28.75        25.09 o
  -1  17   6         83.37         93.32        29.83 o
   0  17   6        410.92        461.76        54.51 o
   1  17   6        433.32        527.82        48.34 o
   2  17   6        340.19        190.32        52.51 o
  -9  18   6          5.62        -47.69        47.69 o
  -8  18   6        277.61        447.38        70.00 o
  -7  18   6        314.56        547.09       173.37 o
  -6  18   6        229.36        257.63        41.08 o
  -5  18   6          1.04          1.76        24.55 o
  -4  18   6          9.73        -20.18        24.72 o
  -3  18   6        304.85        249.96        43.07 o
  -2  18   6          7.51         16.82        28.31 o
  -1  18   6        204.03        258.96        44.00 o
   0  18   6        617.61        913.32        70.25 o
   1  18   6        215.75        250.64        52.92 o
  -7  19   6        329.76        297.39        53.29 o
  -6  19   6        176.76        186.58        38.89 o
  -5  19   6          7.53        -16.44        27.59 o
  -4  19   6        142.50        119.95        36.52 o
  -3  19   6         19.88         23.39        30.47 o
  -2  19   6         34.60         78.78        34.85 o
  -1  19   6         22.31        -13.32        31.22 o
   1 -19   7        358.84        344.94        88.00 o
   2 -19   7          6.66         30.30        54.37 o
   3 -19   7          0.71         -8.85        53.25 o
   4 -19   7        148.10        156.96        65.56 o
   5 -19   7         28.24         -4.86        58.70 o
  -3 -18   7         56.08          9.88        61.53 o
  -2 -18   7          3.99        -28.27        59.10 o
   0 -18   7        106.18         67.73        58.05 o
   1 -18   7        257.27        307.76        76.32 o
   2 -18   7          9.30         17.70        48.37 o
   3 -18   7          5.14         30.54        52.95 o
   4 -18   7        209.16        179.80        70.95 o
   5 -18   7         17.98         65.43        54.27 o
   6 -18   7         28.33         24.26        50.01 o
  -4 -17   7        190.07        147.36        62.16 o
  -3 -17   7         88.58         78.72        58.67 o
  -2 -17   7         35.58        189.80        61.91 o
  -1 -17   7         19.61         31.48        48.54 o
   0 -17   7          0.29        -24.38        40.75 o
   1 -17   7          0.41        -28.11        35.74 o
   2 -17   7         94.93         86.51        49.89 o
   3 -17   7        144.77        126.20        55.87 o
   4 -17   7         21.04         45.62        48.19 o
   5 -17   7        200.44        137.44        63.12 o
   6 -17   7          1.15         -6.99        52.95 o
   7 -17   7         15.25         27.35        51.48 o
  -5 -16   7        149.21        258.58        81.07 o
  -4 -16   7        322.63        251.58        73.58 o
  -3 -16   7       1094.64       1113.78       128.69 o
  -2 -16   7        223.12        325.22        74.78 o
  -1 -16   7        510.36        545.25        60.28 o
   0 -16   7         29.56         15.79        29.14 o
   1 -16   7          2.86         48.69        43.44 o
   2 -16   7        129.84         68.77        46.42 o
   3 -16   7         38.91         75.36        48.89 o
   4 -16   7        243.94        263.04        74.17 o
   5 -16   7       1009.99       1052.47       124.12 o
   6 -16   7        438.56        467.89        95.80 o
   7 -16   7         82.12         53.35        49.39 o
   8 -16   7         18.70        -24.76        57.36 o
  -6 -15   7         41.91         -3.21        57.94 o
  -5 -15   7        265.24        227.43        66.27 o
  -4 -15   7          5.67         71.76        54.45 o
  -3 -15   7          3.62         25.37        46.75 o
  -2 -15   7        440.78        676.87        91.11 o
  -1 -15   7       1757.59       1589.98        92.18 o
   0 -15   7          1.30        -24.43        24.43 o
   1 -15   7         25.30         76.71        32.44 o
   2 -15   7         45.34         98.17        46.70 o
   3 -15   7        386.90        445.15        87.28 o
   4 -15   7        920.46        916.70       112.68 o
   5 -15   7        194.44        180.78        65.75 o
   6 -15   7         63.02        149.44        58.65 o
   7 -15   7        241.78         91.81        50.36 o
   8 -15   7        138.80        124.66        63.83 o
   9 -15   7         28.29         93.69        50.85 o
  -7 -14   7         72.84        143.32        65.12 o
  -6 -14   7          1.60         58.54        82.05 o
  -5 -14   7        241.92        183.68        46.06 o
  -4 -14   7          0.56         13.42        30.91 o
  -3 -14   7          0.79         10.21        28.71 o
  -2 -14   7         32.16          2.73        27.94 o
  -1 -14   7        567.31        688.66        50.01 o
   0 -14   7       3061.50       3069.75       104.43 o
   1 -14   7        960.52        967.11        65.98 o
   2 -14   7        324.37        368.71        50.44 o
   3 -14   7        197.18        126.97        52.73 o
   4 -14   7        189.39        230.14        65.29 o
   5 -14   7       1344.76       1570.37       144.79 o
   6 -14   7         68.44         71.63        43.85 o
   7 -14   7          0.50         -4.64        34.31 o
   8 -14   7        155.61        130.56        60.69 o
   9 -14   7         17.40        -48.89        48.89 o
  -8 -13   7         23.10         54.65       127.13 o
  -7 -13   7         10.34         58.57        40.27 o
  -6 -13   7        230.22        229.90        42.22 o
  -5 -13   7       1230.35       1232.67        87.79 o
  -4 -13   7         27.84         55.55        29.68 o
  -3 -13   7        141.80         61.87        60.56 o
  -2 -13   7          2.08          0.52        19.36 o
  -1 -13   7         40.21         39.53        20.41 o
   0 -13   7         46.81         74.18        26.11 o
   1 -13   7        573.22        507.84        68.12 o
   2 -13   7        385.76        303.71        36.90 o
   3 -13   7        814.61        726.38        95.58 o
   4 -13   7        768.76        940.75       109.73 o
   5 -13   7        499.89        651.66        98.45 o
   6 -13   7        111.03        228.16        61.84 o
   7 -13   7         47.45         41.19        37.44 o
   8 -13   7          1.86         -2.79        42.97 o
   9 -13   7          0.68         45.93        49.05 o
  10 -13   7         84.27         56.32        51.43 o
  -8 -12   7         34.95          6.37        32.33 o
  -7 -12   7          4.39         -4.67        26.04 o
  -6 -12   7        432.56        475.83        49.63 o
  -5 -12   7        478.26        462.66        47.03 o
  -4 -12   7         42.28         31.88        25.55 o
  -3 -12   7        272.36        250.53        33.61 o
  -2 -12   7         96.79        143.18        23.34 o
  -1 -12   7         12.48          2.26        19.09 o
   0 -12   7        183.89        120.18        25.14 o
   1 -12   7        696.17        685.09       124.72 o
   2 -12   7        125.69        114.26        24.17 o
   3 -12   7       1205.10       1358.47        77.64 o
   4 -12   7       2240.38       2457.70       172.27 o
   5 -12   7       2637.74       2684.33       184.12 o
   6 -12   7        146.58        129.44        47.98 o
   7 -12   7         24.24          9.34        31.84 o
   8 -12   7         56.42         24.04        35.55 o
   9 -12   7          8.63         52.36        49.28 o
  10 -12   7        108.53         75.94        59.12 o
  -9 -11   7        184.30        265.73        53.55 o
  -8 -11   7        100.06        112.65        44.27 o
  -7 -11   7         45.81         61.97        26.58 o
  -6 -11   7        284.70        221.15        34.81 o
  -5 -11   7        172.57        212.91        32.62 o
  -4 -11   7       1653.58       1659.89        69.60 o
  -3 -11   7       1255.70       1199.93        46.89 o
  -2 -11   7        139.96        144.38        21.35 o
  -1 -11   7          5.91        -11.01        11.85 o
   0 -11   7        190.41        230.18        29.57 o
   1 -11   7         42.96         42.71        17.68 o
   2 -11   7         20.27         36.87        18.60 o
   3 -11   7        644.76        756.32        45.81 o
   4 -11   7        259.79        298.49        34.39 o
   5 -11   7        645.96        867.96        95.35 o
   6 -11   7        154.55        291.23        66.99 o
   7 -11   7        117.55        105.26        45.29 o
   8 -11   7        576.16        613.65        86.96 o
   9 -11   7         70.86         93.50        45.20 o
  10 -11   7        236.97        476.06        99.55 o
 -10 -10   7        141.51        280.51        86.38 o
  -9 -10   7         33.75         87.72        34.01 o
  -8 -10   7         20.34         26.81        27.09 o
  -7 -10   7        112.22        138.11        31.08 o
  -6 -10   7          6.66        -15.77        18.09 o
  -5 -10   7        269.97        298.25        49.03 o
  -4 -10   7       1445.47       1320.19        59.73 o
  -3 -10   7        314.07        320.30        25.28 o
  -2 -10   7       1610.08       1524.55        62.34 o
  -1 -10   7        644.88        704.19        32.47 o
   0 -10   7        254.41        210.25        19.27 o
   1 -10   7        404.75        440.56        43.80 o
   2 -10   7         49.20         58.79        18.38 o
   3 -10   7        110.72        115.75        40.13 o
   4 -10   7         40.15          6.43        22.62 o
   5 -10   7          1.32         21.85        22.72 o
   6 -10   7         83.04        106.23        42.60 o
   7 -10   7       1272.73       1460.36       128.92 o
   8 -10   7        733.47        881.91       102.80 o
   9 -10   7        119.68        172.34        57.64 o
  10 -10   7        218.72        234.71        74.49 o
  11 -10   7          9.70        -34.64        59.37 o
 -10  -9   7         19.04         10.26        37.92 o
  -9  -9   7         90.53        100.40        32.65 o
  -8  -9   7        248.70        212.33        35.08 o
  -7  -9   7        594.78        538.00        48.66 o
  -6  -9   7        775.36        840.27        50.31 o
  -5  -9   7          3.62          1.09        16.97 o
  -4  -9   7       1446.51       1468.57        60.14 o
  -3  -9   7       1029.48        948.99        44.96 o
  -2  -9   7        818.01        828.68        35.13 o
  -1  -9   7        406.21        481.94        33.05 o
   0  -9   7       1042.40       1117.07        50.47 o
   1  -9   7        582.60        565.74        29.92 o
   2  -9   7         33.33         38.03        10.51 o
   3  -9   7       1619.35       1627.62        54.71 o
   4  -9   7         18.78         -5.47        13.03 o
   5  -9   7        140.45        137.02        40.69 o
   6  -9   7          0.50         30.57        31.28 o
   7  -9   7        371.07        367.51        76.28 o
   8  -9   7        103.74         47.69        42.22 o
   9  -9   7        188.44        163.19        53.19 o
  10  -9   7        439.01        620.65        94.63 o
  11  -9   7        171.57        350.97        88.18 o
 -10  -8   7         21.83         43.36        32.34 o
  -9  -8   7         20.34         38.41        31.67 o
  -8  -8   7         11.81         13.48        22.15 o
  -7  -8   7         36.74         24.03        20.81 o
  -6  -8   7       5648.63       5427.19       138.97 o
  -5  -8   7       1164.57       1115.24        53.26 o
  -4  -8   7        404.91        457.50        26.10 o
  -3  -8   7        976.41       1025.59        68.53 o
  -2  -8   7        197.89        229.02        19.84 o
  -1  -8   7       1092.82       1211.27        51.61 o
   0  -8   7          1.70         11.14         9.69 o
   1  -8   7         33.29         57.28         9.67 o
   2  -8   7        468.96        425.82        35.26 o
   3  -8   7       3253.56       3256.82       103.36 o
   4  -8   7         34.32         44.62        15.82 o
   5  -8   7         54.86         80.60        15.54 o
   6  -8   7         80.65         75.36        16.60 o
   7  -8   7          0.78         16.57        32.18 o
   8  -8   7        129.47        136.01        55.22 o
   9  -8   7         21.35         75.89        40.22 o
  10  -8   7        125.75        134.23        65.45 o
 -11  -7   7         63.05         57.85        34.87 o
 -10  -7   7        117.96        133.12        33.34 o
  -9  -7   7        124.91        117.09        31.46 o
  -8  -7   7        441.30        469.48        49.68 o
  -7  -7   7         95.55         78.17        22.61 o
  -6  -7   7         23.83         50.76        19.59 o
  -5  -7   7       1463.44       1477.39        59.21 o
  -4  -7   7       1308.06       1327.50        47.84 o
  -3  -7   7        525.16        467.41        24.85 o
  -2  -7   7        310.81        359.84        19.06 o
  -1  -7   7         36.62         40.02         9.73 o
   0  -7   7        330.32        361.75        26.21 o
   1  -7   7         52.38         77.50         9.26 o
   2  -7   7        596.37        511.60        21.67 o
   3  -7   7       1065.80       1017.00        34.30 o
   4  -7   7         56.77         31.40        11.43 o
   5  -7   7       1410.80       1382.38        46.44 o
   6  -7   7        892.25        953.27        41.65 o
   7  -7   7         14.51         30.14        22.38 o
   8  -7   7        679.97        745.19        73.98 o
   9  -7   7        128.62        169.16        53.09 o
  10  -7   7         67.26        158.21        52.46 o
 -11  -6   7         29.50         36.78        30.27 o
 -10  -6   7          0.44        -21.81        21.81 o
  -9  -6   7         96.78         75.56        59.59 o
  -8  -6   7        104.41        114.70        27.56 o
  -7  -6   7        590.73        542.43        41.48 o
  -6  -6   7        582.65        638.67        40.10 o
  -5  -6   7        432.53        396.50        30.67 o
  -4  -6   7       2031.52       1936.50        78.63 o
  -3  -6   7        523.96        640.35        24.07 o
  -2  -6   7         99.42         86.25        10.49 o
  -1  -6   7        117.87        101.43        17.66 o
   0  -6   7        549.99        539.33        37.03 o
   1  -6   7        976.27        986.09        42.03 o
   2  -6   7        804.69        979.86        42.72 o
   3  -6   7         25.46         35.97         9.58 o
   4  -6   7        250.49        268.30        20.15 o
   5  -6   7       1730.16       1907.97        56.08 o
   6  -6   7        499.04        559.98        31.75 o
   7  -6   7        486.54        490.23        36.61 o
   8  -6   7        605.06        631.13        52.48 o
   9  -6   7          8.06          8.07        25.09 o
  10  -6   7         59.38         31.06        52.23 o
 -12  -5   7        182.05        165.65        41.18 o
 -11  -5   7          0.93        -25.34        25.34 o
 -10  -5   7        111.43        140.66        31.86 o
  -9  -5   7         69.66         74.50        26.14 o
  -8  -5   7        243.49        285.67        35.16 o
  -7  -5   7        684.44        633.81        41.87 o
  -6  -5   7        669.16        554.20        36.01 o
  -5  -5   7          6.20         18.03        15.62 o
  -4  -5   7        167.86        201.11        27.23 o
  -3  -5   7        105.55         61.13        11.37 o
  -2  -5   7        587.06        656.31        23.70 o
  -1  -5   7       1413.99       1305.35        33.38 o
   0  -5   7       2791.49       3209.52        98.46 o
   1  -5   7         40.71         35.51        11.58 o
   2  -5   7        150.35        165.35        12.53 o
   3  -5   7         79.11        107.72        19.80 o
   4  -5   7         47.83         63.40        12.68 o
   5  -5   7       1730.18       1712.82        53.30 o
   6  -5   7         24.09         26.30        13.76 o
   7  -5   7       1010.84       1055.78        54.06 o
   8  -5   7        212.49        230.42        34.65 o
   9  -5   7        272.32        217.63        39.48 o
  10  -5   7       1019.65        776.17        96.43 o
 -12  -4   7        126.35        110.00        50.44 o
 -11  -4   7         29.38         15.84        33.03 o
 -10  -4   7         96.09         91.85        26.90 o
  -9  -4   7         33.77         36.08        34.36 o
  -8  -4   7        427.30        446.54        38.21 o
  -7  -4   7         36.83         55.93        18.50 o
  -6  -4   7        762.45        762.42        39.94 o
  -5  -4   7          1.69         25.24        11.97 o
  -4  -4   7         10.60          3.72         8.39 o
  -3  -4   7         16.11         47.53         9.59 o
  -2  -4   7        709.26        753.91        36.47 o
  -1  -4   7        276.66        265.18        14.05 o
   0  -4   7        979.83        789.89        34.26 o
   1  -4   7       1814.71       1766.33        60.18 o
   2  -4   7        561.61        532.32        25.22 o
   3  -4   7       2488.49       2447.37        89.31 o
   4  -4   7        224.32        234.41        19.87 o
   5  -4   7          0.31         -5.26         9.66 o
   6  -4   7         27.24         41.41        19.28 o
   7  -4   7          2.41         -4.27        15.52 o
   8  -4   7        158.30        163.05        41.44 o
   9  -4   7         67.35        156.60        34.69 o
  10  -4   7         30.05         78.02        48.86 o
  11  -4   7         16.91         91.05        57.46 o
 -12  -3   7          6.80        -41.95        41.95 o
 -11  -3   7         29.77         58.48        34.04 o
 -10  -3   7        330.03        301.73        38.44 o
  -9  -3   7        409.19        393.42        38.34 o
  -8  -3   7         15.44        -10.08        15.49 o
  -7  -3   7         23.28         53.82        16.98 o
  -6  -3   7       1407.31       1332.78        51.05 o
  -5  -3   7         57.82         58.19         9.14 o
  -4  -3   7       1713.41       1858.20        45.91 o
  -3  -3   7       1484.08       1450.08        38.67 o
  -2  -3   7        460.65        486.17        20.72 o
  -1  -3   7       1002.93        940.96        24.66 o
   0  -3   7        526.43        487.73        25.75 o
   1  -3   7        389.44        343.13        16.03 o
   2  -3   7        339.43        562.89        24.82 o
   3  -3   7       1823.71       1796.63        47.99 o
   4  -3   7       4575.09       5021.40       100.18 o
   5  -3   7       3304.43       3084.64        76.18 o
   6  -3   7       1135.40        973.61        42.20 o
   7  -3   7       1114.10       1038.91        52.30 o
   8  -3   7         97.67         64.96        23.71 o
   9  -3   7         59.77         63.94        23.36 o
  10  -3   7          0.52        -37.59        39.75 o
  11  -3   7        127.54         21.26        50.20 o
 -12  -2   7        177.85        146.49        35.37 o
 -11  -2   7          6.10         18.94        22.75 o
 -10  -2   7        685.07        647.70        46.35 o
  -9  -2   7        287.08        308.42        35.34 o
  -8  -2   7         87.82        104.85        20.71 o
  -7  -2   7       1011.08        924.78        50.17 o
  -6  -2   7        376.63        459.90        23.87 o
  -5  -2   7       1835.47       1795.35        39.38 o
  -4  -2   7        302.97        223.69        14.98 o
  -3  -2   7        933.93        950.03        28.63 o
  -2  -2   7       3071.90       3092.23        64.80 o
  -1  -2   7        271.91        254.11        13.80 o
   0  -2   7        389.59        452.29        13.02 o
   1  -2   7        219.74        282.30        15.22 o
   2  -2   7       4494.45       5194.98        83.81 o
   3  -2   7        951.81       1029.15        41.56 o
   4  -2   7       3264.89       3429.65        77.78 o
   5  -2   7       1197.75       1213.11        47.06 o
   6  -2   7        426.91        460.71        31.25 o
   7  -2   7        607.95        547.66        68.19 o
   8  -2   7         72.50         96.44        24.93 o
   9  -2   7          6.99         49.81        38.43 o
  10  -2   7         55.84         74.95        34.59 o
  11  -2   7          1.92         83.93        50.33 o
 -13  -1   7        147.44        118.67        47.43 o
 -12  -1   7        299.52        322.51        53.51 o
 -11  -1   7        132.29        191.16        33.78 o
 -10  -1   7         12.74         30.59        20.63 o
  -9  -1   7        627.72        566.96        40.17 o
  -8  -1   7        403.03        400.25        33.14 o
  -7  -1   7        135.35        194.46        23.67 o
  -6  -1   7          3.99         11.66         7.34 o
  -5  -1   7          2.79         12.07        10.76 o
  -4  -1   7       2256.60       2450.33        44.84 o
  -3  -1   7          7.98          5.43         5.86 o
  -2  -1   7       1734.55       1766.04        39.08 o
  -1  -1   7        910.58        783.64        23.65 o
   0  -1   7          3.68         17.39         6.29 o
   1  -1   7       3804.90       4065.14        67.35 o
   2  -1   7        448.73        601.55        22.77 o
   3  -1   7          1.14          1.10         8.36 o
   4  -1   7       1308.15       1382.64        45.75 o
   5  -1   7        317.07        374.93        26.70 o
   6  -1   7          4.16         16.22        12.58 o
   7  -1   7          2.89          0.02        16.35 o
   8  -1   7        903.36        891.69        52.50 o
   9  -1   7        170.59        185.92        54.62 o
  10  -1   7         25.12         36.06        32.40 o
  11  -1   7        232.77        328.28        81.06 o
 -13   0   7        794.91        790.94       109.86 o
 -12   0   7        331.21        317.64        53.36 o
 -11   0   7        255.49        274.47        37.61 o
 -10   0   7       1024.02       1101.57        57.70 o
  -9   0   7        329.48        334.25        35.17 o
  -8   0   7          0.48         15.33        19.79 o
  -7   0   7        461.55        466.74        25.33 o
  -6   0   7       1020.64       1031.23        28.99 o
  -5   0   7       3321.40       3530.43        66.65 o
  -4   0   7       7871.34       7842.98       107.67 o
  -3   0   7       2332.58       2575.50        55.51 o
  -2   0   7       2081.86       1978.31        41.39 o
  -1   0   7        415.36        535.53        19.81 o
   0   0   7        682.44        888.32        23.93 o
   1   0   7       1463.54       1561.07        35.97 o
   2   0   7        463.66        513.30        21.02 o
   3   0   7         89.39        115.31        14.86 o
   4   0   7          0.06          4.27         9.16 o
   5   0   7         55.29         91.68        16.22 o
   6   0   7        601.36        563.72        35.11 o
   7   0   7        109.82         79.77        21.40 o
   8   0   7        764.26        849.03        69.69 o
   9   0   7         29.05         38.95        48.11 o
  10   0   7        110.13        123.49        40.17 o
  11   0   7        209.09        235.75        84.19 o
 -13   1   7        156.92        204.98        48.49 o
 -12   1   7        171.53        192.77        46.38 o
 -11   1   7        101.61         89.63        31.20 o
 -10   1   7         22.71         26.66        19.98 o
  -9   1   7        488.77        453.41        34.77 o
  -8   1   7        169.26        156.35        23.33 o
  -7   1   7        510.66        437.00        20.29 o
  -6   1   7       4416.07       4344.36        75.06 o
  -5   1   7       1061.24       1083.03        26.66 o
  -4   1   7       6138.94       6766.66        93.51 o
  -3   1   7       4530.41       4592.09        77.12 o
  -2   1   7          8.97         14.09         5.32 o
  -1   1   7        502.02        773.04        20.99 o
   0   1   7        119.22        157.46        11.36 o
   1   1   7       5093.91       5055.49        81.30 o
   2   1   7        347.26        337.11        16.03 o
   3   1   7        538.42        450.04        22.23 o
   4   1   7       1382.28       1420.54        42.69 o
   5   1   7         19.63         26.21        21.02 o
   6   1   7        524.32        571.42        34.43 o
   7   1   7        152.01        199.39        30.08 o
   8   1   7        275.64        274.71        45.50 o
   9   1   7        153.50        166.05        42.35 o
  10   1   7         90.93         97.55       104.07 o
  11   1   7        224.85        139.80        56.61 o
 -13   2   7          9.38         14.44        53.14 o
 -12   2   7         72.98         34.62        41.55 o
 -11   2   7         71.07         61.01        27.74 o
 -10   2   7        565.72        576.83        54.79 o
  -9   2   7        513.91        556.04        38.23 o
  -8   2   7        530.34        487.50        32.82 o
  -7   2   7        353.09        338.97        18.24 o
  -6   2   7       3737.64       3793.66        83.10 o
  -5   2   7        106.19        169.66        11.43 o
  -4   2   7       1351.72       1308.09        45.05 o
  -3   2   7          0.03         -4.86         6.69 o
  -2   2   7         71.33        119.25         7.82 o
  -1   2   7      11033.20      12699.80       164.87 o
   0   2   7       1962.29       1774.95        41.67 o
   1   2   7       8613.30       9286.23       120.01 o
   2   2   7       5389.65       5280.25        80.72 o
   3   2   7        541.84        609.19        26.30 o
   4   2   7        732.46        653.39        29.35 o
   5   2   7        286.42        338.66        29.67 o
   6   2   7        598.42        695.17        38.47 o
   7   2   7        657.73        598.78        43.71 o
   8   2   7          1.53         -2.26        25.47 o
   9   2   7          9.68         30.00        44.31 o
  10   2   7         28.38         42.92        37.91 o
 -13   3   7         17.67         72.25        58.77 o
 -12   3   7        145.73        153.98        59.53 o
 -11   3   7         14.00         10.01        34.58 o
 -10   3   7          8.12         40.98        34.39 o
  -9   3   7         31.18         33.22        18.73 o
  -8   3   7       1752.79       1858.06        59.30 o
  -7   3   7         94.34        124.08        13.17 o
  -6   3   7         33.62         31.61         8.74 o
  -5   3   7          3.15         -2.22         6.04 o
  -4   3   7         49.62         90.41         8.17 o
  -3   3   7        579.67        540.83        15.00 o
  -2   3   7       1189.85       1066.01        24.45 o
  -1   3   7        247.60        225.07        12.27 o
   0   3   7       2318.76       2218.18        45.87 o
   1   3   7       1420.81       1594.06        38.08 o
   2   3   7        202.94        231.59        16.13 o
   3   3   7       2697.78       2673.79        70.41 o
   4   3   7       2506.13       2456.11        70.03 o
   5   3   7        627.48        605.28        35.09 o
   6   3   7       1238.27       1044.41        48.38 o
   7   3   7        371.21        367.64        41.28 o
   8   3   7          0.38         19.70        28.97 o
   9   3   7         41.26         -1.38        32.97 o
  10   3   7          1.51         17.53        38.49 o
 -13   4   7         11.36          2.65        49.20 o
 -12   4   7         91.29        111.48        58.22 o
 -11   4   7        178.29        204.74        59.77 o
 -10   4   7          6.45          3.39        32.84 o
  -9   4   7         10.80         59.54        37.96 o
  -8   4   7        171.10        178.57        24.43 o
  -7   4   7         25.48         58.75        12.61 o
  -6   4   7       1595.40       1615.86        55.82 o
  -5   4   7       1285.53       1371.77        36.49 o
  -4   4   7       1830.61       1777.64        40.43 o
  -3   4   7        489.16        408.66        14.09 o
  -2   4   7       1263.53       1247.60        28.96 o
  -1   4   7         31.99         67.37         9.91 o
   0   4   7        115.28        127.07        12.78 o
   1   4   7         44.99         68.03         9.85 o
   2   4   7        652.27        765.46        26.18 o
   3   4   7        186.69        201.95        21.08 o
   4   4   7        315.49        375.33        28.29 o
   5   4   7       1726.75       1916.46        64.68 o
   6   4   7        743.44        856.35        45.00 o
   7   4   7         49.21         90.00        30.31 o
   8   4   7          1.31         -3.57        27.27 o
   9   4   7         74.01         64.59        36.30 o
  10   4   7         47.98         21.25        42.61 o
 -13   5   7        128.77        266.66        77.79 o
 -12   5   7        208.25        383.08        81.79 o
 -11   5   7         44.48         66.56        46.77 o
 -10   5   7        822.88        806.79        93.20 o
  -9   5   7       1021.43       1137.75       101.15 o
  -8   5   7         10.29          6.61        15.12 o
  -7   5   7        111.86        131.16        16.56 o
  -6   5   7         42.35         38.28        11.02 o
  -5   5   7       1093.18        991.94        47.93 o
  -4   5   7       4444.91       4562.60        83.11 o
  -3   5   7       1615.42       1746.15        35.94 o
  -2   5   7        381.93        269.84        13.82 o
  -1   5   7       1938.76       1816.63        41.22 o
   0   5   7        677.04        721.57        27.85 o
   1   5   7        505.79        507.89        20.79 o
   2   5   7        153.17        137.93        18.08 o
   3   5   7         45.23         71.93        14.47 o
   4   5   7         41.66         30.69        15.91 o
   5   5   7         25.41         31.95        16.73 o
   6   5   7         27.44         10.42        17.05 o
   7   5   7         44.95         63.05        29.94 o
   8   5   7        100.17        148.21        66.28 o
   9   5   7        200.32        240.31        50.98 o
 -13   6   7          8.56        -17.89        49.09 o
 -12   6   7        265.27        390.45        82.96 o
 -11   6   7         91.44         52.39        46.46 o
 -10   6   7        423.46        443.80        77.74 o
  -9   6   7         94.41         89.49        25.04 o
  -8   6   7       1496.26       1672.45        79.83 o
  -7   6   7         47.80         53.18        13.35 o
  -6   6   7        167.02        227.99        20.14 o
  -5   6   7        363.68        333.83        21.85 o
  -4   6   7        711.88        780.84        27.89 o
  -3   6   7         77.95         77.71         8.94 o
  -2   6   7       1142.86       1143.66        38.16 o
  -1   6   7       2847.00       3071.86        60.20 o
   0   6   7        921.39        735.02        27.56 o
   1   6   7        115.68        139.18        15.63 o
   2   6   7       1484.55       1238.47        48.63 o
   3   6   7       1270.57       1382.30        59.75 o
   4   6   7        436.98        419.45        32.31 o
   5   6   7        383.68        406.72        36.78 o
   6   6   7        285.43        334.21        35.56 o
   7   6   7        181.91        162.02        42.65 o
   8   6   7        240.55        220.11        47.92 o
   9   6   7         38.88          7.03        37.69 o
 -13   7   7        182.71        199.67        70.67 o
 -12   7   7          0.21        -38.81        38.81 o
 -11   7   7         14.16         59.70        41.95 o
 -10   7   7          9.49         11.87        36.69 o
  -9   7   7        181.00        164.41        47.12 o
  -8   7   7       2094.16       2025.01        90.70 o
  -7   7   7        585.17        625.99        35.38 o
  -6   7   7        425.38        448.75        23.66 o
  -5   7   7       2056.22       1971.01        50.22 o
  -4   7   7        190.21        183.06        16.55 o
  -3   7   7       2411.01       2539.43        51.16 o
  -2   7   7         64.39         89.93        11.33 o
  -1   7   7       2439.24       2557.07        55.50 o
   0   7   7        134.89        109.92        13.61 o
   1   7   7       2971.29       2768.56        81.00 o
   2   7   7       4060.37       4263.79        98.66 o
   3   7   7        505.32        483.83        31.73 o
   4   7   7       2217.45       2183.34        71.42 o
   5   7   7          4.09          8.92        17.19 o
   6   7   7        561.64        575.97       104.76 o
   7   7   7        112.68         31.27        31.22 o
   8   7   7        110.34        163.41        47.06 o
   9   7   7         17.01         75.07        85.66 o
 -13   8   7        235.97        192.99        72.83 o
 -12   8   7          9.18         26.87        44.86 o
 -11   8   7          5.03         -7.89        32.25 o
 -10   8   7        121.26        132.64        33.50 o
  -9   8   7        192.75        190.03        36.32 o
  -8   8   7         68.35         60.71        23.15 o
  -7   8   7        375.04        403.85        92.51 o
  -6   8   7        792.03        744.83        38.82 o
  -5   8   7        901.90        831.43        32.04 o
  -4   8   7         27.58         46.92        11.08 o
  -3   8   7        852.91        834.40        28.09 o
  -2   8   7         85.33         99.24        12.42 o
  -1   8   7        150.45        174.77        17.20 o
   0   8   7        280.32        273.79        26.02 o
   1   8   7        541.19        528.72        33.64 o
   2   8   7         13.03          0.73        12.32 o
   3   8   7        252.55        300.67        30.76 o
   4   8   7       4371.52       4486.80       142.24 o
   5   8   7          5.90        -16.84        16.84 o
   6   8   7       1202.88       1216.57        86.87 o
   7   8   7        891.62       1029.32       109.70 o
   8   8   7         34.16        112.12        43.81 o
 -13   9   7        119.14         82.80        64.21 o
 -12   9   7        366.72        318.37        76.10 o
 -11   9   7        710.78        880.70       103.57 o
 -10   9   7          0.41        -11.91        52.37 o
  -9   9   7          4.91          4.61        19.88 o
  -8   9   7        792.24        752.97        58.16 o
  -7   9   7         50.51         50.83        19.61 o
  -6   9   7        410.59        474.90        45.24 o
  -5   9   7        166.26        175.68        18.58 o
  -4   9   7        169.03        172.90        18.34 o
  -3   9   7       1191.67       1192.75        36.13 o
  -2   9   7        337.81        414.50        29.73 o
  -1   9   7        456.69        420.51        27.02 o
   0   9   7        382.67        430.72        29.45 o
   1   9   7         94.31         98.55        19.02 o
   2   9   7       1069.21        929.90        44.31 o
   3   9   7         99.66        137.87        22.20 o
   4   9   7       1735.10       1567.63        89.53 o
   5   9   7        710.58        847.75        49.16 o
   6   9   7       1366.10       1644.31       101.53 o
   7   9   7        167.01        177.87        47.71 o
   8   9   7          5.59          0.82        38.10 o
 -13  10   7        294.86        367.14        89.80 o
 -12  10   7        376.19        398.16        88.52 o
 -11  10   7         30.03        -34.56        35.97 o
 -10  10   7        172.30        167.99        75.36 o
  -9  10   7         39.83         40.99        27.97 o
  -8  10   7          0.19         13.78        18.23 o
  -7  10   7         50.21         98.21        27.88 o
  -6  10   7        426.11        351.48        45.44 o
  -5  10   7       1807.69       1626.07       149.94 o
  -4  10   7       5277.09       5344.63       107.07 o
  -3  10   7        555.37        552.10        30.46 o
  -2  10   7       1024.64        944.42        39.92 o
  -1  10   7        549.56        523.15        30.92 o
   0  10   7         35.95         36.63        13.30 o
   1  10   7         98.01        117.64        19.74 o
   2  10   7        118.00        145.69        32.41 o
   3  10   7        388.04        360.96        35.36 o
   4  10   7         68.15         40.92        20.41 o
   5  10   7         46.69         15.76        39.87 o
   6  10   7         31.78         41.00        33.37 o
   7  10   7         46.76          7.27        35.56 o
 -12  11   7          2.56        -25.81        37.28 o
 -11  11   7         20.88          1.54        41.26 o
 -10  11   7        112.70        142.27        35.61 o
  -9  11   7        593.53        489.71        51.12 o
  -8  11   7        515.04        454.02        52.33 o
  -7  11   7        523.92        594.80        60.10 o
  -6  11   7       1028.67        989.64       198.48 o
  -5  11   7        192.04        218.97        36.76 o
  -4  11   7       5015.24       5066.84       127.74 o
  -3  11   7       1148.72       1091.18        43.64 o
  -2  11   7         69.33         80.80        16.64 o
  -1  11   7        250.10        240.41        26.12 o
   0  11   7        395.21        407.33        33.92 o
   1  11   7        751.78        742.76        41.58 o
   2  11   7        318.19        327.61        33.50 o
   3  11   7        511.58        550.60        39.95 o
   4  11   7        510.48        483.11        47.48 o
   5  11   7         95.60         76.93       139.51 o
   6  11   7          2.62        -15.36        33.26 o
   7  11   7         28.84          8.63        55.07 o
 -12  12   7          4.66        -26.59        41.64 o
 -11  12   7          7.48         70.64        32.14 o
 -10  12   7        262.97        278.34        48.24 o
  -9  12   7        130.15        124.92        35.08 o
  -8  12   7         89.64         93.32        30.50 o
  -7  12   7          3.43          8.09        20.99 o
  -6  12   7         17.06         13.59        19.66 o
  -5  12   7        442.33        385.64        46.68 o
  -4  12   7        207.17        231.17        36.25 o
  -3  12   7        298.60        317.01        28.61 o
  -2  12   7        185.04        157.82        22.08 o
  -1  12   7        470.67        532.43        40.39 o
   0  12   7       1024.17        979.98        47.13 o
   1  12   7       2885.40       2750.18        84.85 o
   2  12   7        330.62        437.83        37.99 o
   3  12   7         50.37         49.11        20.89 o
   4  12   7          3.33        -26.02        26.02 o
   5  12   7        117.45        135.41        45.41 o
   6  12   7         26.20         73.66        42.91 o
 -12  13   7          0.48         23.58        51.10 o
 -11  13   7         33.34         81.48        34.31 o
 -10  13   7         54.88         55.61        33.10 o
  -9  13   7        135.33        119.93        94.31 o
  -8  13   7        105.04         66.50        39.42 o
  -7  13   7        195.22        205.83        40.20 o
  -6  13   7        261.95        245.18        43.47 o
  -5  13   7        994.35        868.35        66.60 o
  -4  13   7        238.73        264.31        60.48 o
  -3  13   7        104.90        119.10        24.79 o
  -2  13   7         41.92         -8.90        14.76 o
  -1  13   7        369.72        381.28        35.49 o
   0  13   7        620.06        621.24        39.63 o
   1  13   7        544.10        551.72        47.91 o
   2  13   7         20.71         32.52        20.06 o
   3  13   7         28.75         17.51        20.32 o
   4  13   7        352.19        344.18       126.76 o
   5  13   7          2.70          8.06        45.96 o
 -11  14   7         46.70         51.31        33.42 o
 -10  14   7        140.31        119.68        40.00 o
  -9  14   7        247.28        187.48        40.55 o
  -8  14   7          0.29          6.63        25.44 o
  -7  14   7          2.21         -2.06        22.38 o
  -6  14   7        300.33        255.78        46.23 o
  -5  14   7        100.65        117.68        25.64 o
  -4  14   7         51.35         54.26        30.27 o
  -3  14   7       1080.12       1069.86        66.53 o
  -2  14   7         72.24        127.76        27.05 o
  -1  14   7         86.81         70.72        34.11 o
   0  14   7        102.56         76.53        22.19 o
   1  14   7         94.24        110.28        25.96 o
   2  14   7         16.49         -9.85        19.62 o
   3  14   7        100.84        130.97        33.66 o
   4  14   7         97.95        101.37        37.55 o
   5  14   7         69.25        119.19        44.82 o
 -11  15   7          7.70        113.59        56.55 o
 -10  15   7        866.58       1039.80       118.02 o
  -9  15   7        288.21        345.00        56.37 o
  -8  15   7        146.98        122.17        36.49 o
  -7  15   7         34.00         15.76        24.31 o
  -6  15   7          4.84         -8.74        23.92 o
  -5  15   7         75.53         65.82        22.36 o
  -4  15   7          8.77         20.93        18.61 o
  -3  15   7        340.39        346.35        41.44 o
  -2  15   7        525.47        538.30        57.69 o
  -1  15   7        992.55       1087.26        64.88 o
   0  15   7          1.85          4.09        19.09 o
   1  15   7          5.50        -10.44        19.69 o
   2  15   7         74.41         56.97        25.66 o
   3  15   7          7.86         -2.18        51.00 o
   4  15   7        119.82        119.04        44.50 o
 -10  16   7        391.18        422.88       164.07 o
  -9  16   7        144.49        178.90        47.69 o
  -8  16   7         18.01        -23.48        27.16 o
  -7  16   7          2.17        -24.98        25.65 o
  -6  16   7          9.76        -20.88        20.88 o
  -5  16   7         56.88         20.24        23.36 o
  -4  16   7        111.13        118.18        29.24 o
  -3  16   7          0.99         12.42        21.70 o
  -2  16   7        375.65        463.84        49.66 o
  -1  16   7        853.82        997.15        64.64 o
   0  16   7        306.07        257.46        41.89 o
   1  16   7        182.92        221.71        34.70 o
   2  16   7        195.78        243.00        42.11 o
   3  16   7        484.97        479.64        70.32 o
  -9  17   7         81.51         94.42        39.90 o
  -8  17   7         12.29          7.08        33.22 o
  -7  17   7        146.19        108.40        38.53 o
  -6  17   7        168.59        189.85        35.74 o
  -5  17   7        319.70        269.47        40.71 o
  -4  17   7        222.75        243.84        64.67 o
  -3  17   7         79.47         55.16        26.87 o
  -2  17   7         41.97         26.73        26.92 o
  -1  17   7         64.87         26.43        27.94 o
   0  17   7       1116.24       1134.79        74.83 o
   1  17   7        286.88        392.25        67.34 o
   2  17   7         59.82         -2.34        66.05 o
  -8  18   7         44.69         64.89        53.16 o
  -7  18   7        153.11         82.25        99.69 o
  -6  18   7          5.55          3.61        26.21 o
  -5  18   7        164.85        162.54        57.66 o
  -4  18   7         99.74         98.01        33.33 o
  -3  18   7        383.88        487.97        84.06 o
  -2  18   7        173.76        283.02        74.59 o
  -1  18   7         22.90        126.42        35.22 o
   0  18   7        151.14        150.01        39.29 o
  -6  19   7        727.54        755.68        98.11 o
  -5  19   7        201.16        195.30        58.91 o
  -4  19   7         43.56         69.89        32.50 o
  -3  19   7        239.60        338.20        76.10 o
  -2  19   7        107.83        173.07        40.95 o
   1 -19   8        210.05        270.49        81.33 o
   2 -19   8         14.91        102.19        63.09 o
   3 -19   8        208.67        204.41        81.30 o
   4 -19   8         93.33         52.86        66.01 o
  -2 -18   8          9.26        120.72        63.76 o
   0 -18   8         22.34         48.21        46.50 o
   1 -18   8         20.36        -24.47        42.18 o
   2 -18   8          6.05        -47.38        47.38 o
   3 -18   8         87.30         60.16        56.52 o
   4 -18   8         39.75          2.46        51.77 o
   5 -18   8         75.37         89.66        72.79 o
   6 -18   8         68.97         50.50        65.33 o
  -4 -17   8        394.83        411.90       100.66 o
  -3 -17   8        234.16         26.88        66.81 o
  -2 -17   8         56.16        195.29        63.18 o
  -1 -17   8        197.45        165.47        69.72 o
   0 -17   8         70.75         68.75        47.76 o
   1 -17   8          6.27        -29.21        40.86 o
   2 -17   8         19.37         32.55        46.12 o
   3 -17   8         38.02        -43.26        43.26 o
   4 -17   8         83.53         93.92        61.56 o
   5 -17   8          7.81        -30.62        41.35 o
   6 -17   8          5.01         69.17        65.08 o
   7 -17   8        103.24        237.48        72.28 o
  -5 -16   8        132.85        119.35        65.98 o
  -4 -16   8         39.87        148.16        64.78 o
  -3 -16   8         78.14         -2.06        49.30 o
  -2 -16   8         49.45         83.76        58.87 o
  -1 -16   8        245.83        166.41        66.72 o
   0 -16   8        321.64        320.75       144.13 o
   1 -16   8         84.69        104.73        57.85 o
   2 -16   8         44.17         -8.04        44.84 o
   3 -16   8        102.17        154.45        60.88 o
   4 -16   8        541.42        472.92        97.19 o
   5 -16   8         23.10         32.12        50.60 o
   6 -16   8          9.88        -45.68        45.68 o
   7 -16   8         22.79        332.86        98.73 o
   8 -16   8          3.98        -10.88        56.18 o
  -6 -15   8        259.97        139.91        71.99 o
  -5 -15   8         40.29         74.51        58.26 o
  -4 -15   8        395.36        401.36        76.32 o
  -3 -15   8         73.22        177.50        45.19 o
  -2 -15   8         52.41         72.25        35.11 o
  -1 -15   8        508.69        642.34        67.74 o
   0 -15   8         93.11        104.23        61.17 o
   1 -15   8        786.30        817.65        67.65 o
   2 -15   8        979.15        934.97       109.35 o
   3 -15   8        643.37        685.11        97.04 o
   4 -15   8         83.94         96.39        50.50 o
   5 -15   8        193.01        288.14        77.61 o
   6 -15   8          9.91         96.81        60.06 o
   7 -15   8         47.53         35.17        50.40 o
   8 -15   8          9.14        -14.75        50.64 o
  -7 -14   8         22.24         29.33        87.99 o
  -6 -14   8        953.83        856.53       100.64 o
  -5 -14   8         48.01         16.22        35.31 o
  -4 -14   8        318.71        323.50        56.44 o
  -3 -14   8         20.46          3.27        68.57 o
  -2 -14   8          1.21          2.13        30.18 o
  -1 -14   8        543.53        475.75        47.01 o
   0 -14   8        907.74        874.45        57.11 o
   1 -14   8        304.98        347.12        41.36 o
   2 -14   8        342.12        275.46        57.72 o
   3 -14   8        635.29        478.59        89.08 o
   4 -14   8        370.12        345.23        82.78 o
   5 -14   8         38.23          9.55        47.55 o
   6 -14   8         39.37         44.12        47.28 o
   7 -14   8        289.61        406.01        89.22 o
   8 -14   8         15.48         67.82        55.49 o
   9 -14   8         17.30         -6.61        56.90 o
  -8 -13   8          3.52         -3.50        98.21 o
  -7 -13   8         83.69        118.94        90.20 o
  -6 -13   8       1289.34       1321.58        94.43 o
  -5 -13   8          8.44         69.33        32.04 o
  -4 -13   8        299.04        354.59       130.48 o
  -3 -13   8        837.28        829.87        69.39 o
  -2 -13   8         78.87        146.91        29.60 o
  -1 -13   8        743.79        678.59        49.07 o
   0 -13   8        226.99        167.36        30.61 o
   1 -13   8        415.69        403.80        43.14 o
   2 -13   8        469.82        461.81        45.01 o
   3 -13   8        404.00        414.81        81.35 o
   4 -13   8        386.79        252.81        65.33 o
   5 -13   8       1682.60       1576.80       146.07 o
   6 -13   8        589.76        432.58        87.59 o
   7 -13   8        373.57        427.20        84.23 o
   8 -13   8        132.81         46.00        48.73 o
   9 -13   8         11.48        -17.56        50.79 o
  -8 -12   8          0.09         -1.48        37.52 o
  -7 -12   8          6.52         35.37        35.70 o
  -6 -12   8        329.94        205.92        46.26 o
  -5 -12   8         28.29         31.36        29.58 o
  -4 -12   8        839.44        790.71        66.44 o
  -3 -12   8        495.94        638.46        58.99 o
  -2 -12   8        197.69        185.15        30.78 o
  -1 -12   8         93.01         84.01        22.87 o
   0 -12   8         35.30         24.12        21.47 o
   1 -12   8         50.69         31.85        27.25 o
   2 -12   8          4.27         26.25        23.06 o
   3 -12   8        348.73        369.09        39.04 o
   4 -12   8        495.35        554.59        85.66 o
   5 -12   8       1187.03       1344.48       131.02 o
   6 -12   8         55.90        102.51        46.70 o
   7 -12   8        251.75        287.47        67.33 o
   8 -12   8         34.92        -12.02        32.68 o
   9 -12   8          3.47        -11.87        45.86 o
  10 -12   8        125.39         90.73        62.47 o
  -9 -11   8         20.17         19.33        33.69 o
  -8 -11   8        498.65        527.14        54.60 o
  -7 -11   8        371.70        467.20        49.11 o
  -6 -11   8         29.39         13.77        21.51 o
  -5 -11   8        669.25        563.74        45.23 o
  -4 -11   8       1070.40       1077.01        60.09 o
  -3 -11   8        509.82        453.05        75.72 o
  -2 -11   8         38.80         17.17        19.17 o
  -1 -11   8        713.01        745.29        47.95 o
   0 -11   8        309.10        269.22        32.05 o
   1 -11   8        139.50        140.42        29.90 o
   2 -11   8        575.90        567.98        43.60 o
   3 -11   8        778.95        773.73        49.04 o
   4 -11   8        148.88        123.72        25.40 o
   5 -11   8         55.67         52.15        36.10 o
   6 -11   8        224.71        217.50        62.57 o
   7 -11   8         55.61         96.27        48.82 o
   8 -11   8         84.25        107.10        49.84 o
   9 -11   8        260.13        302.58        80.60 o
  10 -11   8        164.87         83.35        62.69 o
  -9 -10   8        129.90         99.87        41.80 o
  -8 -10   8        246.61        226.34        45.73 o
  -7 -10   8       1494.09       1428.76        71.20 o
  -6 -10   8        419.28        376.76        42.13 o
  -5 -10   8        390.40        392.35        40.97 o
  -4 -10   8        118.77        137.11        24.99 o
  -3 -10   8         34.05         47.85        14.49 o
  -2 -10   8        203.15        235.85        23.56 o
  -1 -10   8        569.87        574.30        42.53 o
   0 -10   8       1349.85       1404.12        60.57 o
   1 -10   8       1714.06       1682.41        67.59 o
   2 -10   8       2197.47       2156.65       158.08 o
   3 -10   8        173.56        183.26        36.75 o
   4 -10   8        279.74        275.73        43.70 o
   5 -10   8        138.89        155.93        42.13 o
   6 -10   8         87.78        122.15        55.37 o
   7 -10   8          1.29         22.50        35.16 o
   8 -10   8         30.73         58.06        49.96 o
   9 -10   8        225.60        195.43        67.13 o
  10 -10   8        161.33         93.05        56.79 o
 -10  -9   8          3.34         39.13        48.80 o
  -9  -9   8          1.33         52.26        46.03 o
  -8  -9   8          2.38         -6.95        23.13 o
  -7  -9   8        110.38        130.83        29.62 o
  -6  -9   8         95.24        138.25        29.88 o
  -5  -9   8         71.39        101.43        22.33 o
  -4  -9   8       2174.49       1989.35       109.21 o
  -3  -9   8         16.59         23.67        11.70 o
  -2  -9   8          4.00         -7.50        10.36 o
  -1  -9   8        218.07        201.52        25.85 o
   0  -9   8       1628.82       1449.67        59.41 o
   1  -9   8        810.22        814.55        44.39 o
   2  -9   8       2128.72       2232.14       302.97 o
   3  -9   8        138.94        175.73        35.96 o
   4  -9   8        509.65        610.71        60.45 o
   5  -9   8       1002.40       1045.33        56.22 o
   6  -9   8        730.08        685.86        83.81 o
   7  -9   8         69.50         65.48        38.58 o
   8  -9   8         11.97         42.99        39.02 o
   9  -9   8         42.28          2.93        44.83 o
  10  -9   8         30.32         36.33        59.08 o
 -10  -8   8        333.13        383.53        48.95 o
  -9  -8   8         12.19        -24.24        24.24 o
  -8  -8   8         62.16         89.88        27.04 o
  -7  -8   8         10.68         24.92        20.71 o
  -6  -8   8        651.49        513.89        41.10 o
  -5  -8   8        328.31        295.06        33.46 o
  -4  -8   8        694.88        632.49        55.04 o
  -3  -8   8        229.60        253.88        21.53 o
  -2  -8   8        106.23        131.48        15.77 o
  -1  -8   8       1366.11       1427.10        58.57 o
   0  -8   8        272.39        297.39        28.98 o
   1  -8   8        510.56        602.08        46.02 o
   2  -8   8       1694.29       1707.05        79.52 o
   3  -8   8        173.13        209.45        27.98 o
   4  -8   8        398.41        465.78        36.01 o
   5  -8   8       2703.00       2593.90       184.68 o
   6  -8   8       4371.13       3997.26       274.33 o
   7  -8   8        179.74        246.29        62.56 o
   8  -8   8        156.06        133.45        46.18 o
   9  -8   8         31.58         52.33        45.41 o
  10  -8   8         92.66         69.55        51.07 o
 -11  -7   8         29.44         45.39        32.41 o
 -10  -7   8        283.76        303.63        58.66 o
  -9  -7   8         10.29          8.53        23.28 o
  -8  -7   8          8.48          2.72        19.24 o
  -7  -7   8         34.44         31.29        19.22 o
  -6  -7   8        114.69         83.86        22.27 o
  -5  -7   8       1176.20       1189.30        52.66 o
  -4  -7   8        657.30        663.57        44.29 o
  -3  -7   8        413.57        485.67        25.70 o
  -2  -7   8        885.59        819.09        42.19 o
  -1  -7   8       1264.48       1273.65        36.78 o
   0  -7   8        169.55        240.10        26.35 o
   1  -7   8         15.18         27.92        16.22 o
   2  -7   8        623.54        682.80        22.89 o
   3  -7   8        197.06        207.23        26.21 o
   4  -7   8        473.75        516.51        36.05 o
   5  -7   8         15.45         14.07        15.73 o
   6  -7   8       2737.99       2512.19        86.79 o
   7  -7   8        250.70        199.13        54.02 o
   8  -7   8       1036.23        908.61       100.37 o
   9  -7   8        411.07        374.18        77.31 o
  10  -7   8        101.07        168.01        62.52 o
 -11  -6   8        417.10        543.75        54.40 o
 -10  -6   8         96.93        134.62        31.02 o
  -9  -6   8         66.23         29.30        25.70 o
  -8  -6   8         72.37         62.37        23.79 o
  -7  -6   8          9.35          1.96        16.82 o
  -6  -6   8         45.86         79.12        20.07 o
  -5  -6   8       1816.91       1754.73        63.24 o
  -4  -6   8         61.72         70.23        13.31 o
  -3  -6   8       1367.57       1257.40        39.99 o
  -2  -6   8        594.04        499.34        24.07 o
  -1  -6   8       1723.85       1713.00        41.69 o
   0  -6   8       1370.99       1220.69        58.74 o
   1  -6   8        763.45        828.35        39.70 o
   2  -6   8       1017.99       1022.27        28.68 o
   3  -6   8        179.56        202.41        16.91 o
   4  -6   8        123.35        124.65        15.75 o
   5  -6   8        277.87        251.20        23.42 o
   6  -6   8         40.91         52.65        16.36 o
   7  -6   8        147.14        131.53        32.53 o
   8  -6   8         50.44         80.92        46.05 o
   9  -6   8          4.43        -31.59        31.59 o
  10  -6   8        151.26         99.51        50.78 o
 -12  -5   8        306.35        392.33        90.13 o
 -11  -5   8         54.36         27.69        28.68 o
 -10  -5   8         47.75         22.19        23.77 o
  -9  -5   8        276.45        273.97        36.44 o
  -8  -5   8        147.61        157.66        27.51 o
  -7  -5   8         27.37         27.33        19.32 o
  -6  -5   8        156.73        179.97        28.84 o
  -5  -5   8        291.25        234.61        24.46 o
  -4  -5   8        616.40        655.65        28.08 o
  -3  -5   8        386.61        383.89        29.94 o
  -2  -5   8       2920.79       2889.21        72.02 o
  -1  -5   8       2089.71       2060.24        74.77 o
   0  -5   8       5167.83       5285.34       118.20 o
   1  -5   8       2045.37       2145.40        66.25 o
   2  -5   8       1215.74       1243.72        33.42 o
   3  -5   8       1427.13       1379.96        40.91 o
   4  -5   8         81.70         71.04        14.48 o
   5  -5   8        866.18        799.93        44.97 o
   6  -5   8        591.27        581.74        34.01 o
   7  -5   8         42.00         61.02        20.88 o
   8  -5   8         30.87         21.04        21.04 o
   9  -5   8         87.99         84.48        39.00 o
 -12  -4   8          0.05        -18.81        31.43 o
 -11  -4   8         63.81          9.94        44.98 o
 -10  -4   8         13.69         23.68        22.09 o
  -9  -4   8         41.58         49.60        21.29 o
  -8  -4   8        174.15        210.52        38.90 o
  -7  -4   8        179.26        191.74        26.58 o
  -6  -4   8        913.84        804.84        45.74 o
  -5  -4   8        331.53        379.07        22.16 o
  -4  -4   8       1710.37       1574.21        46.78 o
  -3  -4   8       1349.94       1496.60        41.02 o
  -2  -4   8        360.01        431.65        19.34 o
  -1  -4   8        657.30        626.33        36.76 o
   0  -4   8       1499.97       1633.09        69.82 o
   1  -4   8        256.94        236.74        21.87 o
   2  -4   8        365.11        333.65        17.28 o
   3  -4   8        754.19        714.09        31.25 o
   4  -4   8       1749.47       1614.41        48.93 o
   5  -4   8        366.15        328.43        26.38 o
   6  -4   8       1830.15       1626.05        55.90 o
   7  -4   8         26.02         54.07        19.88 o
   8  -4   8          2.87         23.82        21.08 o
   9  -4   8         67.30        122.25        33.82 o
 -12  -3   8        178.72        238.37        41.74 o
 -11  -3   8         39.14         79.70        27.32 o
 -10  -3   8         20.03          8.82        20.81 o
  -9  -3   8         21.80          3.25        18.90 o
  -8  -3   8          2.39          6.23        15.47 o
  -7  -3   8          4.51        -11.97        12.70 o
  -6  -3   8        567.25        588.87        33.68 o
  -5  -3   8        104.68        100.53        13.51 o
  -4  -3   8        728.28        786.95        41.71 o
  -3  -3   8       4414.48       4878.12        88.47 o
  -2  -3   8        481.41        533.77        25.78 o
  -1  -3   8        143.79        185.27        11.41 o
   0  -3   8        434.06        429.07        25.47 o
   1  -3   8        261.65        324.08        15.28 o
   2  -3   8        867.55        913.36        35.77 o
   3  -3   8        611.33        662.93        44.35 o
   4  -3   8       2834.60       2740.63        90.50 o
   5  -3   8       2641.13       2592.57        70.54 o
   6  -3   8       1991.91       1983.81        63.64 o
   7  -3   8        180.77        116.89        23.82 o
   8  -3   8         45.49         93.17        25.81 o
   9  -3   8        156.67        227.46        39.18 o
  10  -3   8          2.94        -11.52        41.63 o
 -12  -2   8         35.16         43.93        30.41 o
 -11  -2   8        220.88        205.12        39.43 o
 -10  -2   8          1.86         25.00        31.70 o
  -9  -2   8         55.77         67.99        21.05 o
  -8  -2   8         18.56         29.77        16.45 o
  -7  -2   8        552.44        520.34        34.06 o
  -6  -2   8        191.14        123.49        17.17 o
  -5  -2   8         62.76         90.41        12.59 o
  -4  -2   8         43.86         62.51        12.43 o
  -3  -2   8        166.06        138.13        18.71 o
  -2  -2   8         28.16         20.96         7.73 o
  -1  -2   8       1402.23       1611.36        38.04 o
   0  -2   8        148.22        154.98        11.69 o
   1  -2   8        716.73        674.99        24.85 o
   2  -2   8          5.95         -6.82        12.26 o
   3  -2   8        504.15        520.35        36.35 o
   4  -2   8       1565.24       1550.78        68.46 o
   5  -2   8        855.77        820.25        38.02 o
   6  -2   8        176.83        147.27        21.40 o
   7  -2   8         32.39        -16.15        16.15 o
   8  -2   8        965.98        901.32        54.73 o
   9  -2   8        160.29        192.20        59.40 o
  10  -2   8        110.67        193.42        43.76 o
  11  -2   8         57.44         81.93        59.95 o
 -13  -1   8        290.26        283.58        56.57 o
 -12  -1   8        131.56        154.88        64.28 o
 -11  -1   8        134.21        230.29        68.88 o
 -10  -1   8        204.85        150.90        27.42 o
  -9  -1   8         66.18         15.51        35.72 o
  -8  -1   8       1183.25       1030.04        48.97 o
  -7  -1   8        454.44        417.00        30.08 o
  -6  -1   8        321.93        277.75        20.92 o
  -5  -1   8         21.06         11.74         6.56 o
  -4  -1   8         23.04         69.77        41.63 o
  -3  -1   8       2650.95       2555.23        58.08 o
  -2  -1   8        329.95        321.40        15.68 o
  -1  -1   8        955.09        886.49        27.18 o
   0  -1   8       7839.97       7503.23       121.97 o
   1  -1   8       2146.71       2225.05        46.07 o
   2  -1   8       1160.00       1221.33        34.31 o
   3  -1   8          7.25         -8.16         8.45 o
   4  -1   8         19.39         17.33        11.68 o
   5  -1   8         46.95         26.57        14.42 o
   6  -1   8        190.63        156.66        23.38 o
   7  -1   8          0.98         22.93        18.30 o
   8  -1   8       1009.13       1025.84        58.61 o
   9  -1   8        550.62        487.81        60.98 o
  10  -1   8        620.68        772.85        71.75 o
 -13   0   8        103.02        133.26        44.31 o
 -12   0   8         93.71        102.76        34.38 o
 -11   0   8        169.53        188.11        32.46 o
 -10   0   8        298.69        268.44        38.41 o
  -9   0   8        379.22        461.62        50.27 o
  -8   0   8         23.52         42.41        16.91 o
  -7   0   8        190.63        195.77        22.65 o
  -6   0   8       2081.80       2290.08        46.99 o
  -5   0   8       1352.63       1467.01        32.99 o
  -4   0   8       9040.49       9868.88       152.56 o
  -3   0   8        512.54        506.05        19.11 o
  -2   0   8       1065.68        946.28        27.32 o
  -1   0   8       4562.59       4463.62        80.36 o
   0   0   8       1641.54       1870.37        39.61 o
   1   0   8         56.38        126.46        12.39 o
   2   0   8       2383.34       2124.07        48.46 o
   3   0   8        354.72        310.78        22.22 o
   4   0   8        655.41        750.41        45.55 o
   5   0   8       1157.51       1031.63        87.38 o
   6   0   8         60.91         67.80        17.73 o
   7   0   8          0.09         22.68        18.79 o
   8   0   8        119.68        201.79        43.49 o
   9   0   8        145.67        129.52        42.33 o
  10   0   8        310.95        342.71        93.64 o
 -13   1   8        108.70        121.38        43.14 o
 -12   1   8         49.24         64.62        34.06 o
 -11   1   8         13.00         25.93        26.47 o
 -10   1   8          0.50         -4.77        16.96 o
  -9   1   8        424.94        373.43        57.98 o
  -8   1   8        449.55        483.25        33.24 o
  -7   1   8        443.05        535.07        22.30 o
  -6   1   8       1697.17       1687.49        37.91 o
  -5   1   8        395.01        490.10        16.73 o
  -4   1   8       3165.17       3169.04        66.03 o
  -3   1   8       7474.06       7876.18       123.34 o
  -2   1   8          0.01          1.62         6.75 o
  -1   1   8          0.50          7.59         5.82 o
   0   1   8         26.07          9.29         6.46 o
   1   1   8       3912.03       4121.49        72.24 o
   2   1   8       6088.62       6500.65       151.94 o
   3   1   8         23.50         19.84         9.25 o
   4   1   8        241.21        226.58        26.67 o
   5   1   8       2611.89       2682.23        78.49 o
   6   1   8          0.88         -8.96        14.63 o
   7   1   8         64.61         24.76        20.76 o
   8   1   8         17.18          7.97        28.56 o
   9   1   8        106.35        116.79        45.78 o
  10   1   8         23.06         -0.54        36.38 o
 -13   2   8         63.15        162.22        63.31 o
 -12   2   8          5.22        -27.35        31.01 o
 -11   2   8         14.45         -5.11        24.28 o
 -10   2   8        187.73        211.38        31.44 o
  -9   2   8        355.23        280.81        30.84 o
  -8   2   8         67.85         65.26        16.77 o
  -7   2   8       1519.55       1482.29        37.49 o
  -6   2   8        785.79        768.15        29.33 o
  -5   2   8          8.44         15.32         5.63 o
  -4   2   8       1216.32       1049.95        49.63 o
  -3   2   8        188.62        187.69        18.85 o
  -2   2   8        293.42        449.70        21.70 o
  -1   2   8        490.33        653.28        21.07 o
   0   2   8         28.75         94.14        10.42 o
   1   2   8         23.31         14.53         6.71 o
   2   2   8        588.47        585.90        22.87 o
   3   2   8         16.81         40.35        11.92 o
   4   2   8       1556.08       1408.47        85.85 o
   5   2   8       1095.41       1059.15        54.95 o
   6   2   8       1291.03       1008.72        47.82 o
   7   2   8       1020.73        969.61        56.46 o
   8   2   8        183.89        167.93        37.46 o
   9   2   8          6.78         72.03        37.40 o
  10   2   8          1.84        -22.82        38.69 o
 -13   3   8         13.86        -19.52        50.04 o
 -12   3   8          4.57         39.89        47.79 o
 -11   3   8         60.73         44.48        41.92 o
 -10   3   8        598.08        597.59        82.09 o
  -9   3   8        488.20        453.89        53.54 o
  -8   3   8         14.91          1.68        13.68 o
  -7   3   8        416.36        438.38        24.49 o
  -6   3   8        297.85        348.48        28.99 o
  -5   3   8          2.65          9.37         6.31 o
  -4   3   8       2742.37       2700.92        72.86 o
  -3   3   8       1607.71       1681.31        35.99 o
  -2   3   8        390.04        418.31        18.03 o
  -1   3   8       4231.98       3566.63        62.16 o
   0   3   8         36.83         51.08        12.30 o
   1   3   8        108.31         98.44        11.36 o
   2   3   8        500.38        501.52        30.14 o
   3   3   8        702.74        659.30        33.31 o
   4   3   8       1051.93       1054.32        47.06 o
   5   3   8         60.74         55.35        17.66 o
   6   3   8        662.16        864.10        47.13 o
   7   3   8        529.31        576.21        45.55 o
   8   3   8        143.65        130.93        37.18 o
   9   3   8         82.66        -10.77        36.70 o
  10   3   8        510.05        514.88        74.22 o
 -13   4   8        157.78        201.79        72.31 o
 -12   4   8         25.99         38.46        43.77 o
 -11   4   8         84.28        186.76        54.94 o
 -10   4   8        422.89        438.26        77.98 o
  -9   4   8         67.59         76.51        40.62 o
  -8   4   8         30.58         34.51        13.49 o
  -7   4   8        304.42        261.81        20.38 o
  -6   4   8         64.82         71.35        11.42 o
  -5   4   8       2219.28       2308.40        69.42 o
  -4   4   8        136.39        147.98        16.39 o
  -3   4   8       2879.21       3041.59        58.98 o
  -2   4   8       2678.75       2436.87        46.43 o
  -1   4   8       1705.95       1812.35        40.83 o
   0   4   8        439.82        282.98        17.49 o
   1   4   8        114.24        105.84        12.34 o
   2   4   8       1121.68       1054.28        63.82 o
   3   4   8          0.35          6.41        11.13 o
   4   4   8        267.93        295.76        29.25 o
   5   4   8        293.29        219.75        27.88 o
   6   4   8        938.37        831.89        80.97 o
   7   4   8        319.91        300.41        49.48 o
   8   4   8         39.52         16.08        36.40 o
   9   4   8        232.14        219.80        94.60 o
 -13   5   8         13.58         -0.53        51.04 o
 -12   5   8         73.99         11.41        46.40 o
 -11   5   8         74.64        102.35        48.53 o
 -10   5   8        186.28        219.52        57.67 o
  -9   5   8        922.59        746.69        84.23 o
  -8   5   8        179.53        248.37        26.07 o
  -7   5   8          4.11          8.91        12.53 o
  -6   5   8        118.91        167.69        16.28 o
  -5   5   8       1094.62       1049.14        40.37 o
  -4   5   8        114.83        103.69         9.21 o
  -3   5   8          6.45         23.15         6.45 o
  -2   5   8       1145.52       1241.67        31.92 o
  -1   5   8       4926.91       4909.56        82.68 o
   0   5   8        236.38        228.96        17.48 o
   1   5   8         17.30         37.34         9.43 o
   2   5   8        480.11        508.20        36.01 o
   3   5   8         69.48         49.40        14.63 o
   4   5   8         75.20         39.61        16.04 o
   5   5   8        670.39        653.08        40.04 o
   6   5   8        127.60        196.31        28.25 o
   7   5   8        178.56        245.38        96.48 o
   8   5   8        106.05         78.50        38.13 o
   9   5   8        160.83        131.41        47.44 o
 -13   6   8         46.91        152.19        65.45 o
 -12   6   8          3.05         42.46        48.25 o
 -11   6   8        175.97        154.43        54.84 o
 -10   6   8         85.86        128.01        49.20 o
  -9   6   8         20.39         -2.11        18.29 o
  -8   6   8        338.93        413.46        43.15 o
  -7   6   8        152.65        188.99        18.39 o
  -6   6   8          1.59          5.55         8.86 o
  -5   6   8        360.43        353.18        19.82 o
  -4   6   8       1724.28       1774.63        45.02 o
  -3   6   8        490.55        569.32        20.79 o
  -2   6   8        558.83        516.33        21.39 o
  -1   6   8        617.11        588.74        41.45 o
   0   6   8        220.02        230.19        19.46 o
   1   6   8        388.91        356.83        26.47 o
   2   6   8       1209.84       1221.21        47.47 o
   3   6   8       1655.87       1699.20        59.35 o
   4   6   8        710.98        691.79        40.94 o
   5   6   8       2280.95       2118.48        73.72 o
   6   6   8        315.23        274.25        33.05 o
   7   6   8         36.44         94.36        36.28 o
   8   6   8         12.02          6.53        35.85 o
   9   6   8        122.84        125.41        62.13 o
 -13   7   8        355.71        409.16        97.30 o
 -12   7   8         24.70         43.13        52.74 o
 -11   7   8          8.38         -8.88        36.93 o
 -10   7   8         23.49         18.10        37.38 o
  -9   7   8        114.09        143.73        32.86 o
  -8   7   8        272.07        272.09        40.14 o
  -7   7   8        609.65        570.32        32.49 o
  -6   7   8        244.76        252.16        19.34 o
  -5   7   8        449.16        495.82        24.48 o
  -4   7   8       2087.63       1878.81        42.37 o
  -3   7   8        777.34        761.31        25.67 o
  -2   7   8         25.20         27.33         9.16 o
  -1   7   8        294.68        299.90        19.97 o
   0   7   8        194.08        203.25        21.50 o
   1   7   8        276.58        273.56        24.88 o
   2   7   8         89.40         69.94        17.05 o
   3   7   8        250.69        302.02        35.24 o
   4   7   8       1750.69       1660.44        63.41 o
   5   7   8       1991.17       1914.74        90.48 o
   6   7   8         37.41         10.19        28.81 o
   7   7   8          2.78         -6.66        29.76 o
   8   7   8          8.67         26.29        40.39 o
 -13   8   8        800.37        799.65       115.31 o
 -12   8   8         99.84         63.20        55.00 o
 -11   8   8         25.54         -9.69        38.27 o
 -10   8   8          2.80          3.32        32.02 o
  -9   8   8          2.01         21.51        21.40 o
  -8   8   8        116.76        109.54        58.65 o
  -7   8   8         37.59         10.02        19.07 o
  -6   8   8        605.26        642.79        35.39 o
  -5   8   8          1.48         16.22        10.10 o
  -4   8   8        234.14        195.21        17.50 o
  -3   8   8        615.96        649.45        25.20 o
  -2   8   8          1.97         20.85         9.00 o
  -1   8   8        757.09        715.66        59.81 o
   0   8   8         56.61         71.22        15.48 o
   1   8   8         19.38          9.40        11.71 o
   2   8   8       1444.76       1405.54        76.17 o
   3   8   8        200.43        250.09        29.69 o
   4   8   8        288.71        303.15        33.34 o
   5   8   8        195.61        245.06        45.00 o
   6   8   8        139.46        114.83        40.24 o
   7   8   8        944.70        967.29        85.27 o
   8   8   8          1.70          9.02        39.58 o
 -13   9   8        817.79        607.31       115.07 o
 -12   9   8        380.19        470.06        97.49 o
 -11   9   8         90.00         86.96        45.95 o
 -10   9   8        447.74        444.98        86.02 o
  -9   9   8         45.85         29.55        22.77 o
  -8   9   8        646.86        730.06        58.83 o
  -7   9   8          0.12        -16.10        16.10 o
  -6   9   8         10.21         12.42        22.45 o
  -5   9   8         12.91         18.68        10.92 o
  -4   9   8       1439.76       1421.95        39.58 o
  -3   9   8       4886.85       4719.64        99.37 o
  -2   9   8       3333.76       3143.58       108.66 o
  -1   9   8         73.98         54.92        13.70 o
   0   9   8          5.74         15.46        12.09 o
   1   9   8         19.04         11.19        12.53 o
   2   9   8         10.17         14.12        15.06 o
   3   9   8        394.03        383.46        34.07 o
   4   9   8        781.34        904.80        50.19 o
   5   9   8        236.92        276.60        34.97 o
   6   9   8        520.99        665.20        68.95 o
   7   9   8        112.70        -11.57        82.62 o
 -12  10   8         64.81         72.17        53.34 o
 -11  10   8        186.48        181.43        59.22 o
 -10  10   8       1173.40       1119.36        76.71 o
  -9  10   8        117.03        105.95        59.55 o
  -8  10   8         77.78         66.77        42.40 o
  -7  10   8         10.03         10.17        19.83 o
  -6  10   8         92.27        133.25        31.82 o
  -5  10   8       1037.23        984.00        65.16 o
  -4  10   8        232.16        241.29        23.14 o
  -3  10   8          5.24         -1.70        10.35 o
  -2  10   8        684.78        674.51        43.26 o
  -1  10   8         85.03         92.35        19.44 o
   0  10   8        179.10        159.84        22.27 o
   1  10   8        262.57        265.96        29.09 o
   2  10   8        783.08        707.46        41.69 o
   3  10   8         21.66         46.92        18.98 o
   4  10   8        619.10        547.21        44.65 o
   5  10   8          0.81        -16.33        27.04 o
   6  10   8         74.86        125.92        39.73 o
   7  10   8         17.99         63.15        44.75 o
 -12  11   8         38.66        123.67        52.90 o
 -11  11   8        109.69         98.26        47.89 o
 -10  11   8        434.77        377.21        53.59 o
  -9  11   8        420.71        447.22        52.13 o
  -8  11   8       2935.32       2674.23       272.08 o
  -7  11   8        642.52        620.26        55.01 o
  -6  11   8          1.57        -27.09        27.09 o
  -5  11   8       1347.87       1269.80        76.69 o
  -4  11   8       2459.18       2430.20        88.69 o
  -3  11   8        487.79        433.45        38.59 o
  -2  11   8        417.04        461.52        30.61 o
  -1  11   8        244.03        235.27        26.92 o
   0  11   8        256.23        223.44        26.59 o
   1  11   8        669.10        612.21        38.82 o
   2  11   8        380.22        518.27        39.17 o
   3  11   8        151.66        142.87        25.39 o
   4  11   8        125.17         62.52        28.21 o
   5  11   8         13.74        -10.32        30.18 o
   6  11   8         22.41        127.79        46.43 o
 -12  12   8          3.88         23.29        56.56 o
 -11  12   8         55.71         12.85        61.14 o
 -10  12   8         49.55         65.08        51.75 o
  -9  12   8         17.69         32.29        23.73 o
  -8  12   8         28.01         33.97        24.70 o
  -7  12   8         20.72         28.35        19.76 o
  -6  12   8        183.46        204.07        75.28 o
  -5  12   8       3561.06       3256.07       117.97 o
  -4  12   8        181.25        178.18        27.96 o
  -3  12   8        792.92        767.28        39.87 o
  -2  12   8        340.29        356.09        36.46 o
  -1  12   8        326.38        323.70        32.56 o
   0  12   8          0.65          4.84        14.54 o
   1  12   8        261.15        343.88        37.28 o
   2  12   8        330.22        339.61        36.95 o
   3  12   8         62.31         65.74        20.61 o
   4  12   8          2.84         -4.02        26.27 o
   5  12   8        136.11        190.98        48.17 o
   6  12   8          4.74         16.60        41.73 o
 -12  13   8         23.24        -45.79        45.79 o
 -11  13   8          9.31         63.80        32.47 o
 -10  13   8         81.35         95.17        37.01 o
  -9  13   8        111.16         99.02        34.97 o
  -8  13   8         38.70         43.39        26.56 o
  -7  13   8         47.50         34.05        25.20 o
  -6  13   8         41.73         44.39        26.99 o
  -5  13   8        554.86        561.77        73.80 o
  -4  13   8       3432.21       3134.39       101.82 o
  -3  13   8        832.09       1024.30        93.80 o
  -2  13   8         89.42         83.38        19.68 o
  -1  13   8         78.62         94.40        21.49 o
   0  13   8         24.23          8.27        25.50 o
   1  13   8          7.02          1.40        17.20 o
   2  13   8          0.09         -6.53        18.14 o
   3  13   8         13.77          0.08        22.16 o
   4  13   8          6.43         17.40        30.32 o
   5  13   8         93.08        116.96        48.73 o
 -11  14   8        140.04        203.05        48.53 o
 -10  14   8        263.50        302.22        52.72 o
  -9  14   8        118.36         76.26        33.14 o
  -8  14   8         32.95         28.96        43.48 o
  -7  14   8          0.13         19.14        64.64 o
  -6  14   8        167.67        196.45        39.99 o
  -5  14   8        182.33        168.31        29.62 o
  -4  14   8        441.07        488.37        42.83 o
  -3  14   8         73.38         59.08        23.74 o
  -2  14   8        993.78        918.53        66.47 o
  -1  14   8        537.47        575.79        40.18 o
   0  14   8        137.42        120.13        25.64 o
   1  14   8        303.87        284.92        41.67 o
   2  14   8          0.91        -20.26        20.26 o
   3  14   8         29.43         75.62        48.92 o
   4  14   8         22.00         79.91        41.10 o
 -11  15   8        210.04        211.18        77.52 o
 -10  15   8        904.98        873.99        78.97 o
  -9  15   8        277.38        369.93        57.82 o
  -8  15   8        114.46        125.76        38.41 o
  -7  15   8        132.40         72.35        32.74 o
  -6  15   8         68.71         55.12        25.05 o
  -5  15   8        348.38        195.70        44.68 o
  -4  15   8         51.90         12.47        24.03 o
  -3  15   8        107.18         91.82        26.67 o
  -2  15   8        132.64        172.66        33.57 o
  -1  15   8        798.58        704.59        55.31 o
   0  15   8        132.38         90.71        26.46 o
   1  15   8        295.04        358.17        42.99 o
   2  15   8          2.78         24.84        23.59 o
   3  15   8        372.33        324.91        81.77 o
 -10  16   8        202.44        270.10        64.43 o
  -9  16   8         33.66          6.14        34.65 o
  -8  16   8        814.24        898.08        82.20 o
  -7  16   8        800.47        814.67        77.75 o
  -6  16   8         86.91         89.41        45.44 o
  -5  16   8        484.98        533.22        50.43 o
  -4  16   8         91.88         72.03        32.73 o
  -3  16   8          2.01        -20.10        22.78 o
  -2  16   8        253.74        274.81        81.82 o
  -1  16   8         16.53         18.51        24.78 o
   0  16   8         34.53         34.85        44.35 o
   1  16   8        416.91        382.34        68.39 o
   2  16   8        315.11        328.47        48.11 o
  -9  17   8          2.91          7.39        39.59 o
  -8  17   8         61.14         89.24        37.95 o
  -7  17   8        310.90        265.91        42.20 o
  -6  17   8        758.66        888.89        61.06 o
  -5  17   8        738.72        717.26        56.82 o
  -4  17   8        146.31        143.43        45.68 o
  -3  17   8          6.60         11.22        33.93 o
  -2  17   8         68.65         61.68        30.15 o
  -1  17   8         18.05         14.16        29.98 o
   0  17   8         13.55         20.56        30.06 o
   1  17   8         37.22         28.66        32.20 o
  -8  18   8         13.53         32.57        30.92 o
  -7  18   8        149.74        181.03        47.55 o
  -6  18   8         59.18         79.33        63.22 o
  -5  18   8        392.70        391.29        95.76 o
  -4  18   8        638.56        691.87        64.32 o
  -3  18   8        404.96        392.44        51.46 o
  -2  18   8        177.62        217.14        54.45 o
  -1  18   8         57.50         68.24        34.54 o
  -5  19   8         10.40        -22.93        28.98 o
  -4  19   8          7.97         19.94        30.80 o
  -3  19   8        247.75        227.65        54.58 o
  -2 -18   9        110.23         89.53        71.75 o
   1 -18   9        169.80        214.21        77.97 o
   2 -18   9          6.56         -8.94        53.16 o
   3 -18   9         18.38        -47.81        47.81 o
   4 -18   9        143.17        108.81        70.84 o
   5 -18   9         50.23         52.66        62.64 o
  -3 -17   9        113.47        191.99        71.04 o
  -2 -17   9        165.42        304.65        82.65 o
  -1 -17   9        102.90        106.79        62.31 o
   0 -17   9         76.79         34.83        51.97 o
   1 -17   9         53.91         61.79        56.55 o
   2 -17   9        235.53        332.57        80.86 o
   3 -17   9        366.15        398.52        93.68 o
   4 -17   9          5.45         68.79        58.62 o
   5 -17   9          0.95          2.59        51.68 o
   6 -17   9         38.11         14.88        55.45 o
  -5 -16   9        111.28        164.64        79.40 o
  -4 -16   9        175.76        369.74        87.43 o
  -3 -16   9          0.67         98.14        63.61 o
  -2 -16   9        161.69        183.67        67.88 o
  -1 -16   9         31.83         66.58        51.71 o
   0 -16   9        721.45        780.66       137.92 o
   1 -16   9         10.70         40.88        45.45 o
   2 -16   9         28.38          3.33        48.00 o
   3 -16   9        403.17        494.43        95.61 o
   4 -16   9        116.13        244.21        76.85 o
   5 -16   9        344.09        218.90        69.55 o
   6 -16   9        174.49        242.10        77.92 o
   7 -16   9         19.42        -44.89        51.79 o
  -6 -15   9         24.49        114.39        46.61 o
  -5 -15   9        426.40        532.18        74.50 o
  -4 -15   9        229.82        282.12        56.12 o
  -3 -15   9          0.85        -13.15        32.81 o
  -2 -15   9         55.01         23.96        36.19 o
  -1 -15   9        357.30        333.82        48.54 o
   0 -15   9        367.74        400.50        57.52 o
   1 -15   9        320.60        399.60        65.05 o
   2 -15   9        553.84        337.06        77.42 o
   3 -15   9        702.26        761.33       105.94 o
   4 -15   9        921.29        914.02       116.93 o
   5 -15   9        269.64        339.63        87.73 o
   6 -15   9         59.60         81.29        66.03 o
   7 -15   9          1.56        -15.07        49.61 o
   8 -15   9          0.23         -1.46        54.70 o
  -7 -14   9         10.85        -38.50        38.50 o
  -6 -14   9        232.21        254.46        56.14 o
  -5 -14   9         92.58        118.68        43.24 o
  -4 -14   9         54.93          0.12        82.54 o
  -3 -14   9        764.02        805.40        74.47 o
  -2 -14   9        298.18        329.84        95.43 o
  -1 -14   9        112.07        121.52        29.96 o
   0 -14   9        180.42        160.61        33.57 o
   1 -14   9         29.80         24.17        25.61 o
   2 -14   9        190.46        244.49        43.74 o
   3 -14   9        262.57        250.72        68.49 o
   4 -14   9       1175.37       1390.87       141.83 o
   5 -14   9          1.26         20.96        40.96 o
   6 -14   9         14.32         -2.13        37.50 o
   7 -14   9        193.59        144.32        53.70 o
   8 -14   9          4.95        -12.11        46.41 o
  -7 -13   9          4.41         40.91        41.28 o
  -6 -13   9         35.83         -5.09        43.23 o
  -5 -13   9         49.78         34.61        34.96 o
  -4 -13   9         63.33        117.43        67.44 o
  -3 -13   9        507.44        631.80        78.86 o
  -2 -13   9        798.31        694.41        50.84 o
  -1 -13   9        148.79        114.20        28.22 o
   0 -13   9        701.96        694.60        51.15 o
   1 -13   9        233.09        223.90        35.25 o
   2 -13   9        391.12        351.81        41.36 o
   3 -13   9         44.61         -8.45        42.73 o
   4 -13   9        267.49        296.20        76.25 o
   5 -13   9         36.74        -23.85        42.37 o
   6 -13   9        180.69        130.33        56.39 o
   7 -13   9        112.30         88.09        48.27 o
   8 -13   9        191.85        309.89        83.44 o
   9 -13   9        757.97        893.35       122.45 o
  -8 -12   9          9.67        -27.28        37.34 o
  -7 -12   9        334.78        377.83        61.12 o
  -6 -12   9         61.31         27.83        50.76 o
  -5 -12   9        242.24        206.81        42.31 o
  -4 -12   9          0.46         22.16        29.51 o
  -3 -12   9         71.13         57.81        28.52 o
  -2 -12   9        131.88        159.25        29.33 o
  -1 -12   9        102.87        115.54        26.75 o
   0 -12   9        220.26        209.56        34.00 o
   1 -12   9          5.92         16.52        18.75 o
   2 -12   9         46.74         82.14        23.33 o
   3 -12   9       1902.15       2102.89        95.16 o
   4 -12   9        151.57        178.08        58.24 o
   5 -12   9         36.01         15.50        43.17 o
   6 -12   9         60.24         45.21        37.54 o
   7 -12   9         19.92         83.31        44.24 o
   8 -12   9        133.07         52.12        52.60 o
   9 -12   9        317.01        343.75        87.42 o
  -9 -11   9        136.41        237.26       111.64 o
  -8 -11   9        501.69        530.83        81.02 o
  -7 -11   9        270.13        239.81        49.13 o
  -6 -11   9        138.76        127.72        41.00 o
  -5 -11   9        166.75        215.33        60.31 o
  -4 -11   9         60.43         39.83        26.32 o
  -3 -11   9          2.18        144.39       158.08 o
  -2 -11   9        116.54        116.00        26.94 o
  -1 -11   9         15.83          6.19        18.00 o
   0 -11   9       1413.81       1433.38        65.31 o
   1 -11   9        162.55        235.07        35.72 o
   2 -11   9        311.00        307.15        37.12 o
   3 -11   9        582.19        607.21        44.54 o
   4 -11   9        251.18        355.44        53.43 o
   5 -11   9        160.96        246.48        61.34 o
   6 -11   9         36.97         60.48        38.42 o
   7 -11   9          1.99         -1.70        37.17 o
   8 -11   9          2.67        -22.04        42.23 o
   9 -11   9        211.44        340.08        85.59 o
  10 -11   9         15.14         83.48        63.24 o
  -9 -10   9        121.08         81.60        43.27 o
  -8 -10   9        112.17        134.60        34.83 o
  -7 -10   9          8.13        -25.36        25.36 o
  -6 -10   9        121.00        136.21        36.86 o
  -5 -10   9         58.39         42.86        28.32 o
  -4 -10   9        176.89        140.76        32.78 o
  -3 -10   9        175.34        211.48        29.15 o
  -2 -10   9        796.36        759.11        47.23 o
  -1 -10   9        178.58        134.67        25.18 o
   0 -10   9        419.94        538.26        40.02 o
   1 -10   9        600.63        555.38        72.30 o
   2 -10   9       1268.13       1361.89        65.05 o
   3 -10   9         81.22         81.26        27.83 o
   4 -10   9         21.68         28.43        26.62 o
   5 -10   9        698.54        769.87        62.58 o
   6 -10   9        707.02        634.19        86.27 o
   7 -10   9        304.75        392.66        83.89 o
   8 -10   9         88.41        168.45        58.90 o
   9 -10   9          6.44         52.09        51.15 o
  10 -10   9         88.09          7.03        64.98 o
 -10  -9   9         18.16         65.50        62.56 o
  -9  -9   9        260.34        236.18        41.41 o
  -8  -9   9          7.27         42.53        25.84 o
  -7  -9   9         13.34        -21.27        21.27 o
  -6  -9   9        168.39        142.58        27.15 o
  -5  -9   9        951.08        839.82        49.08 o
  -4  -9   9       1981.27       1788.90        97.31 o
  -3  -9   9        720.35        751.49        76.02 o
  -2  -9   9        434.96        461.69        59.90 o
  -1  -9   9          3.97         -8.40        13.99 o
   0  -9   9          2.50         16.36        15.02 o
   1  -9   9        122.27        151.16        43.31 o
   2  -9   9       2651.19       2667.27       174.52 o
   3  -9   9       1484.78       1475.03        81.53 o
   4  -9   9        442.29        448.68        41.19 o
   5  -9   9       1408.92       1407.72        77.50 o
   6  -9   9        631.22        667.50        89.68 o
   7  -9   9        370.55        411.61        83.36 o
   8  -9   9        328.41        324.95        76.05 o
   9  -9   9        377.33        588.22        90.35 o
  10  -9   9          3.37         15.93        53.34 o
 -10  -8   9        199.31        236.75        40.67 o
  -9  -8   9         64.87         82.80        35.93 o
  -8  -8   9        364.15        428.55        70.13 o
  -7  -8   9        142.92        147.72        51.08 o
  -6  -8   9         12.77         20.39        18.55 o
  -5  -8   9        209.69        225.39        29.06 o
  -4  -8   9         27.46         38.56        17.49 o
  -3  -8   9        417.39        406.64        34.68 o
  -2  -8   9        862.83        801.91        43.67 o
  -1  -8   9        149.41        174.22        43.75 o
   0  -8   9        877.32        805.68        44.63 o
   1  -8   9        743.39        737.99        53.17 o
   2  -8   9         59.76         61.44        25.09 o
   3  -8   9        912.64        777.42        45.24 o
   4  -8   9        788.13        707.19        45.15 o
   5  -8   9        463.62        440.76        59.73 o
   6  -8   9         66.78         56.69        35.28 o
   7  -8   9        498.63        539.92        77.69 o
   8  -8   9        337.52        506.68        78.37 o
   9  -8   9        331.72        617.84        94.59 o
  10  -8   9        177.79         78.24        54.57 o
 -11  -7   9        375.19        398.63        52.21 o
 -10  -7   9        517.49        497.56        52.87 o
  -9  -7   9        156.63        185.45        32.87 o
  -8  -7   9          2.86         -1.66        21.83 o
  -7  -7   9         21.76          0.95        21.55 o
  -6  -7   9         98.43        102.35        23.20 o
  -5  -7   9       1133.52       1084.08        67.88 o
  -4  -7   9         66.27         62.66        14.41 o
  -3  -7   9        592.99        583.85        28.08 o
  -2  -7   9       1141.11       1167.23        37.40 o
  -1  -7   9       2047.72       1901.68        66.40 o
   0  -7   9       1071.74        933.80       110.34 o
   1  -7   9        791.75        660.46        63.88 o
   2  -7   9        730.43        665.92        40.15 o
   3  -7   9        360.31        374.66        44.91 o
   4  -7   9         95.15        109.06        23.75 o
   5  -7   9        383.10        368.27        36.63 o
   6  -7   9        153.97         94.15        26.03 o
   7  -7   9       1688.86       1653.31       136.55 o
   8  -7   9        258.58        256.18        68.01 o
   9  -7   9         28.86        -29.57        47.35 o
  10  -7   9          4.30        -46.32        46.32 o
 -11  -6   9         83.48        -23.30        30.23 o
 -10  -6   9        395.49        473.28        48.89 o
  -9  -6   9        697.33        675.96        69.60 o
  -8  -6   9         11.65          0.76        27.13 o
  -7  -6   9       1090.18       1164.43        56.42 o
  -6  -6   9         11.44         22.47        17.05 o
  -5  -6   9        154.71        131.09        21.76 o
  -4  -6   9        135.05        181.44        19.01 o
  -3  -6   9        215.88        268.44        20.04 o
  -2  -6   9        541.92        574.63        24.60 o
  -1  -6   9       1647.67       1593.00       141.60 o
   0  -6   9       2859.90       3039.36       103.27 o
   1  -6   9          7.01          3.27        11.14 o
   2  -6   9       1405.17       1483.95        60.02 o
   3  -6   9          1.75         -0.14        14.00 o
   4  -6   9         88.22         77.27        22.48 o
   5  -6   9         12.69         18.46        18.44 o
   6  -6   9        389.88        427.58        46.99 o
   7  -6   9         30.31         57.37        26.87 o
   8  -6   9        119.84        188.61        56.89 o
   9  -6   9         58.88         52.23        39.65 o
  10  -6   9         18.79         50.69        46.09 o
 -11  -5   9         91.54         90.71        32.92 o
 -10  -5   9        347.30        323.06        42.90 o
  -9  -5   9        727.84        693.24        49.26 o
  -8  -5   9         67.71         48.26        20.26 o
  -7  -5   9       1470.79       1237.53        56.95 o
  -6  -5   9        704.54        739.46        41.50 o
  -5  -5   9        884.76        885.14        49.47 o
  -4  -5   9        146.00        127.05        21.37 o
  -3  -5   9        281.04        320.18        31.87 o
  -2  -5   9         48.74         50.75         9.81 o
  -1  -5   9        229.36        282.09        29.20 o
   0  -5   9       1968.62       2032.14        76.21 o
   1  -5   9        236.53        204.87        34.59 o
   2  -5   9        638.92        472.34        32.70 o
   3  -5   9        186.08        179.05        24.17 o
   4  -5   9        139.07        158.25        24.87 o
   5  -5   9        329.12        348.12        35.84 o
   6  -5   9         26.76         -6.63        17.91 o
   7  -5   9         62.25         94.50        31.22 o
   8  -5   9         11.37         22.63        31.23 o
   9  -5   9         30.33         20.78        42.59 o
 -12  -4   9        177.29        208.07        43.21 o
 -11  -4   9        157.56        163.85        38.75 o
 -10  -4   9          0.08        -17.81        31.39 o
  -9  -4   9         11.01          4.32        18.62 o
  -8  -4   9         36.18         63.81        21.05 o
  -7  -4   9        804.54        764.13        42.77 o
  -6  -4   9        125.31        154.52        22.33 o
  -5  -4   9        299.62        257.37        20.73 o
  -4  -4   9       2015.37       2039.20        62.66 o
  -3  -4   9        804.56        725.15        28.16 o
  -2  -4   9       1435.14       1499.85        42.18 o
  -1  -4   9         22.14          9.93        10.51 o
   0  -4   9        872.20        895.19        43.65 o
   1  -4   9        412.64        434.67        29.01 o
   2  -4   9        158.68        152.46        16.55 o
   3  -4   9        461.92        467.74        24.12 o
   4  -4   9       1980.35       1972.97        56.92 o
   5  -4   9       2083.67       1884.51        59.49 o
   6  -4   9        154.83        195.51        24.74 o
   7  -4   9        108.17         70.22        57.87 o
   8  -4   9         25.37         26.73        32.27 o
   9  -4   9          2.56         80.07        46.74 o
 -12  -3   9        297.01        328.37        46.62 o
 -11  -3   9        380.00        446.01        49.25 o
 -10  -3   9        396.03        419.89        43.23 o
  -9  -3   9          2.46         48.58        19.79 o
  -8  -3   9       1101.43       1150.86        54.88 o
  -7  -3   9         11.76         -3.67        22.24 o
  -6  -3   9         59.68         51.82        16.75 o
  -5  -3   9          1.46         -0.28         9.03 o
  -4  -3   9       1089.00        940.24        32.56 o
  -3  -3   9       2702.37       2485.18        56.05 o
  -2  -3   9       3165.15       3115.04        69.17 o
  -1  -3   9       1535.12       1487.75        31.18 o
   0  -3   9         43.24         28.04        11.82 o
   1  -3   9         25.53         37.85         8.16 o
   2  -3   9        145.07        187.48        15.35 o
   3  -3   9          6.14          8.72         9.94 o
   4  -3   9        922.88        885.06        60.36 o
   5  -3   9       1810.20       1674.94        75.72 o
   6  -3   9        124.33        128.62        22.80 o
   7  -3   9        118.15        139.59        26.71 o
   8  -3   9         35.15         34.98        21.69 o
   9  -3   9          8.94         19.00        33.61 o
 -12  -2   9         38.55        -48.26        63.89 o
 -11  -2   9        305.32        321.64        41.06 o
 -10  -2   9        324.25        348.59        40.17 o
  -9  -2   9          3.82        -19.66        19.66 o
  -8  -2   9       1031.37       1027.10        68.71 o
  -7  -2   9        663.57        597.00        36.05 o
  -6  -2   9        144.01        224.79        35.06 o
  -5  -2   9         25.47         37.58        10.28 o
  -4  -2   9       1104.91       1089.10        41.84 o
  -3  -2   9          1.64          1.41         6.99 o
  -2  -2   9       3085.69       2951.49        72.35 o
  -1  -2   9       1694.07       1470.99        37.39 o
   0  -2   9        671.87        625.02        22.63 o
   1  -2   9       1226.50       1193.71        45.84 o
   2  -2   9       1303.49       1238.44        35.32 o
   3  -2   9        990.87        967.07        36.89 o
   4  -2   9         56.96         89.49        16.36 o
   5  -2   9          1.37         10.42        14.26 o
   6  -2   9          2.19         -2.86        14.66 o
   7  -2   9        405.11        351.69        39.16 o
   8  -2   9        292.99        413.05        45.94 o
   9  -2   9         70.47         91.59        40.43 o
 -12  -1   9          4.60         16.29        51.94 o
 -11  -1   9        121.26        137.71        55.05 o
 -10  -1   9        448.96        417.57        41.48 o
  -9  -1   9       1648.69       1620.78        66.28 o
  -8  -1   9         15.61         -7.24        14.73 o
  -7  -1   9       2796.93       2911.05        82.35 o
  -6  -1   9         15.60         25.27         8.76 o
  -5  -1   9       1392.23       1407.93        49.10 o
  -4  -1   9        377.25        414.97        20.06 o
  -3  -1   9        187.73        227.38        22.69 o
  -2  -1   9        611.04        576.24        22.62 o
  -1  -1   9         21.20         56.10         9.46 o
   0  -1   9       1020.99       1186.60        30.90 o
   1  -1   9       4966.46       4851.79        81.80 o
   2  -1   9          2.24         11.64         8.28 o
   3  -1   9        912.93        829.77        35.41 o
   4  -1   9         81.63         47.93        14.98 o
   5  -1   9        383.45        413.04        30.36 o
   6  -1   9          8.42         15.15        16.11 o
   7  -1   9          6.85          2.15        19.89 o
   8  -1   9         29.33         45.13        47.37 o
   9  -1   9        164.64        204.36        44.46 o
  10  -1   9        339.30        446.59        77.90 o
 -13   0   9        116.04        131.08        40.78 o
 -12   0   9        117.32        113.13        37.19 o
 -11   0   9         17.44         12.23        23.15 o
 -10   0   9         13.48         -0.12        18.86 o
  -9   0   9         18.87          6.47        16.97 o
  -8   0   9         18.48         -2.35        14.28 o
  -7   0   9        718.25        763.88        30.76 o
  -6   0   9       7389.31       7224.37       117.80 o
  -5   0   9        369.86        336.07        55.29 o
  -4   0   9        411.18        451.74        20.44 o
  -3   0   9       2783.59       2691.04        67.37 o
  -2   0   9        108.17         59.68        13.26 o
  -1   0   9          6.92         -1.73         5.82 o
   0   0   9       2103.35       2372.71        48.39 o
   1   0   9       2433.11       2560.97        53.32 o
   2   0   9         15.65          3.52         8.26 o
   3   0   9       1555.37       1428.25        73.22 o
   4   0   9          2.72         -7.41        12.57 o
   5   0   9         32.73         76.92        17.78 o
   6   0   9        378.38        291.96        33.46 o
   7   0   9        104.60         98.77        25.93 o
   8   0   9          1.16          6.86        24.07 o
   9   0   9          0.01          5.02        32.88 o
  10   0   9         25.81          7.10        79.62 o
 -13   1   9        213.46        244.59        93.13 o
 -12   1   9        250.65        238.06        43.77 o
 -11   1   9          0.18          0.73        26.59 o
 -10   1   9        118.34        107.73        25.09 o
  -9   1   9        113.50        120.62        30.55 o
  -8   1   9         80.96        123.85        19.95 o
  -7   1   9         44.61         51.24        10.58 o
  -6   1   9        368.82        423.27        17.84 o
[truncated: 273,108 more chars]
